# Supplementary material for: The Adr1 transcription factor directs regulation of the ergosterol pathway and azole resistance in Candida albicans
Source: mBio. 2023 Oct 4;14(5):e01807-23. doi: 10.1128/mbio.01807-23 (PMC10653825; doi:10.1128/mbio.01807-23)
Supplement: Data File S1 — All the raw data and bioinformatic analysis. [file mbio.01807-23-s0001.xlsx]

## Sheet: Presence of Adr1 and Upc2 motif
	Erg1	Erg2	Erg3	Erg4	Erg5	Erg6	Erg7	Erg8	Erg9	Erg10	Erg11	Erg12	Erg13	Erg20	Erg24	Erg25	Erg26	Erg27	HMG1	MVD1	IDI1	ADH2	Mrr2
S. cerevisiae																			Iso			Iso Adh1(1 UPC)		S. cerevisiae
S. paradoxus																			Iso			Iso		S. paradoxus
S. mikatae																			Iso			Iso		S. mikatae
S. bayanus																			Iso			Iso		S. bayanus
C. glabrata																						Iso		C. glabrata
S. castellii															Iso	Iso		Iso				Iso		S. castellii
K. waltii																						Iso		K. waltii
K. lactis																						Iso		K. lactis
S. kluyveri																						Iso		S. kluyveri
A. gossypii																						Iso		A. gossypii
C. lusitaniae																Iso						Iso		C. lusitaniae
D. hansenii																Iso						Iso (1 UPC)		D. hansenii
C. guilliermondii															Iso	Iso						Iso (1 UPC)		C. guilliermondii
C. tropicalis		Iso														Iso						Iso		C. tropicalis
C. albicans																Iso						Iso		C. albicans
C. parapsilosis		Iso														Iso						Iso		C. parapsilosis
L. elongisporus		Iso														Iso						Iso (1 UPC)		L. elongisporus
Y. lipolytica		Iso																						Y. lipolytica
A. nidulans			Iso (1 UPC2)	Iso			Iso				Iso					Iso	Iso		Iso					A. nidulans
N. crassa			Iso																					N. crassa
S. japonicus			Iso											Iso								Iso		S. japonicus
S. octosporus			Iso											Iso										S. octosporus
S. pombe			Iso											Iso										S. pombe
Legend:											Eg25
	Gene does not have motif										Erg27
	Gene + ADR1 motif Present										Erg6	Slow	Alt
	Gene + UPC2 Motif Present										erg26	Slow	Alt
	Gene + ADR1 + UPC2 motif Present										erg24	Slow	Alt
											Erg4
											Erg3
											NCp1
											erg7
											Erg11
											Erg5
											erg10
											erg9

## Sheet: RNA sequencing results
Adr RNA sequence analysis
Gene	Base mean	Log2 fold change	IfcSE	stat	p-Value	Padj
ADH2	113.67	10.21	1.49	6.87	6.4e-12	1.5e-10
MRR2	23.87	7.95	1.62	4.9	9.76e-07	1.21e-05
DDR48	2967	7.44	0.21	35.23	6.87e-272	3.91e-268
C3_03460C_A	37.61	6.4	1.21	5.3	1.18e-07	1.67e-06
FTH1	55.42	5.98	0.9	6.61	3.77e-11	8.15e-10
C1_04010C_A	91.56	5.41	0.63	8.52	1.54e-17	6.35e-16
C2_02910W_A	68.09	5.36	0.71	7.52	5.49e-14	1.56e-12
KNS1	31.68	5.2	1.02	5.11	3.26e-07	4.29e-06
C3_02570W_A	31.68	5.19	1.01	5.14	2.74e-07	3.66e-06
HGT1	275.81	5.16	0.36	14.51	9.92e-48	2.69e-45
CR_03580C_A	349.23	5.14	1.04	4.93	8.32e-07	1.04e-05
HGT2	67.56	5.05	0.69	7.27	3.58e-13	9.45e-12
SFC1	33.66	5.05	0.96	5.28	1.3e-07	1.82e-06
CR_00290W_A	395.24	4.86	0.3	16	1.35e-57	7.71e-55
C6_02420W_A	29.81	4.55	0.94	4.83	1.38e-06	1.68e-05
C4_00860C_A	156.07	4.53	0.42	10.69	1.15e-26	1.13e-24
INO1	715.81	4.43	0.22	19.82	1.91e-87	1.82e-84
AFP99	43.54	4.34	0.77	5.61	2.08e-08	3.25e-07
CTN3	54.9	4.3	0.67	6.39	1.67e-10	3.39e-09
C7_03310W_A	63.47	4.21	0.61	6.89	5.56e-12	1.31e-10
RBR1	68.2	4.14	0.61	6.77	1.32e-11	2.96e-10
AMS1	403.85	4.05	0.26	15.63	4.83e-55	1.97e-52
CAT1	717.96	4.03	0.21	18.77	1.35e-78	9.62e-76
C3_01130C_A	112.07	4.01	0.46	8.7	3.18e-18	1.44e-16
C6_03260W_A	570.99	3.97	0.24	16.44	9.63e-61	6.1e-58
RTA2	887.88	3.9	0.19	20.83	2.4e-96	4.55e-93
PGA23	137.22	3.9	0.43	9.11	8.2e-20	4.1e-18
FRP1	83.47	3.82	0.51	7.44	1.02e-13	2.83e-12
ERG6	1590.49	3.79	0.19	20.03	3.22e-89	3.67e-86
FRE30	33.15	3.76	0.8	4.72	2.41e-06	2.83e-05
ARO9	60.47	3.73	0.58	6.4	1.54e-10	3.15e-09
GAL10	476.76	3.71	0.23	15.88	8.33e-57	3.96e-54
SOD3	104.63	3.71	0.49	7.56	3.98e-14	1.14e-12
C2_06630C_A	141.76	3.61	0.39	9.33	1.11e-20	6.07e-19
PGA13	431.44	3.53	0.27	13.06	5.75e-39	1.17e-36
C6_04420W_A	243.98	3.51	0.3	11.72	1.02e-31	1.48e-29
C3_07070C_A	47.56	3.44	0.66	5.2	1.94e-07	2.66e-06
C4_02740W_A	243.64	3.42	0.35	9.76	1.69e-22	1.02e-20
CYB2	112.42	3.41	0.42	8.14	3.85e-16	1.37e-14
C2_04750W_A	194.4	3.4	0.34	10.11	5.18e-24	3.78e-22
SET3	587.98	3.28	0.22	14.81	1.31e-49	3.94e-47
CSH1	668.38	3.25	0.21	15.74	7.52e-56	3.3e-53
C2_05770W_A	89.42	3.25	0.47	6.98	3.04e-12	7.28e-11
IDP2	270.74	3.24	0.29	11.29	1.54e-29	1.75e-27
MDM34	95.16	3.23	0.47	6.87	6.46e-12	1.51e-10
PMC1	570.88	3.23	0.52	6.22	5.08e-10	9.78e-09
CR_08990C_A	290.99	3.22	0.29	10.97	5.38e-28	5.79e-26
HAP41	578.07	3.19	0.21	15.25	1.53e-52	5.13e-50
RTA4	98.08	3.19	0.45	7	2.52e-12	6.13e-11
BLP1	272.03	3.18	0.29	10.94	7.03e-28	7.42e-26
MOH1	63.4	3.16	0.56	5.62	1.94e-08	3.04e-07
PXA2	90.12	3.15	0.46	6.86	6.9e-12	1.6e-10
C7_01680C_A	49.03	3.15	0.63	5	5.71e-07	7.32e-06
ADH5	1532.05	3.14	0.4	7.8	6.21e-15	1.9e-13
C7_01700W_A	141.79	3.13	0.39	8.05	8.32e-16	2.86e-14
MRF1	85.27	3.13	0.51	6.14	8.25e-10	1.53e-08
C5_04470C_A	284.32	3.1	0.3	10.46	1.26e-25	1.02e-23
C2_08330W_A	70.7	3.08	0.65	4.74	2.12e-06	2.51e-05
ICL1	116.84	3.04	0.41	7.4	1.37e-13	3.74e-12
HAP42	170.75	3.03	0.34	8.81	1.23e-18	5.69e-17
CHO1	371.77	3.01	0.26	11.65	2.36e-31	3.28e-29
C1_04340C_A	111.87	3.01	0.41	7.39	1.48e-13	4.03e-12
PNG2	1508.18	2.98	0.15	19.75	7.35e-87	5.98e-84
C6_00930C_A	66.68	2.98	0.59	5.05	4.39e-07	5.68e-06
CR_09920W_A	98.06	2.97	0.45	6.64	3.24e-11	7.01e-10
RCT1	1698.18	2.95	0.15	20.19	1.11e-90	1.58e-87
MLS1	264.63	2.9	0.29	9.84	7.65e-23	5.01e-21
C1_11200W_A	2295.45	2.89	0.13	21.83	1.33e-105	3.78e-102
GAL1	423.66	2.89	0.23	12.63	1.41e-36	2.59e-34
FOX3	94.66	2.89	0.45	6.37	1.85e-10	3.75e-09
C1_07980C_A	57.39	2.87	0.56	5.14	2.71e-07	3.62e-06
SNQ2	545.48	2.83	0.25	11.21	3.47e-29	3.8e-27
ECM331	242.29	2.75	0.29	9.42	4.57e-21	2.6e-19
HGT19	125.77	2.75	0.43	6.43	1.23e-10	2.57e-09
GCA1	108.38	2.75	0.43	6.42	1.34e-10	2.77e-09
CR_07160C_A	83.12	2.75	0.47	5.91	3.39e-09	5.8e-08
RPN4	473.47	2.73	0.21	12.92	3.54e-38	6.73e-36
CR_06550C_A	81.51	2.72	0.47	5.82	5.83e-09	9.8e-08
AXL1	138.15	2.69	0.37	7.3	2.83e-13	7.51e-12
C1_11320C_A	146.85	2.67	0.37	7.32	2.52e-13	6.7e-12
RGT1	79.95	2.65	0.49	5.36	8.31e-08	1.2e-06
C2_03020C_A	332.16	2.62	0.25	10.57	3.95e-26	3.46e-24
FOX2	138.12	2.61	0.37	7.01	2.37e-12	5.79e-11
FDH1	77.32	2.61	0.47	5.59	2.26e-08	3.51e-07
RBT5	85.73	2.59	0.47	5.46	4.7e-08	7.07e-07
CR_09100C_A	103.4	2.57	0.41	6.21	5.35e-10	1.03e-08
FRE7	83.03	2.56	0.5	5.17	2.38e-07	3.22e-06
GDH2	1814.75	2.55	0.16	15.95	2.65e-57	1.38e-54
C4_06470W_A	160.73	2.55	0.34	7.59	3.16e-14	9.18e-13
PLC2	176.63	2.55	0.37	6.89	5.58e-12	1.31e-10
SAP9	888.18	2.53	0.18	13.82	1.88e-43	4.66e-41
SLD1	385.69	2.53	0.28	9.07	1.17e-19	5.79e-18
CHS2	179.57	2.53	0.33	7.63	2.27e-14	6.67e-13
C5_05360C_A	137.53	2.51	0.36	6.93	4.1e-12	9.74e-11
MNN4-4	117.02	2.51	0.4	6.31	2.73e-10	5.42e-09
C4_04140W_A	59.38	2.5	0.53	4.76	1.91e-06	2.27e-05
C1_02700C_A	213.09	2.48	0.29	8.5	1.82e-17	7.45e-16
C2_00940W_A	182.2	2.47	0.33	7.44	1.02e-13	2.83e-12
PSA2	121.89	2.46	0.38	6.43	1.27e-10	2.62e-09
PRC2	76.98	2.46	0.47	5.24	1.61e-07	2.25e-06
CR_07220C_A	63.91	2.46	0.51	4.77	1.85e-06	2.21e-05
CCH1	668.96	2.43	0.2	11.88	1.54e-32	2.37e-30
C2_08620W_A	207.72	2.43	0.3	8.02	1.06e-15	3.58e-14
C4_05440C_A	120.91	2.4	0.38	6.36	1.97e-10	3.97e-09
ERG25	190.76	2.39	0.31	7.72	1.15e-14	3.45e-13
BTS1	86.97	2.38	0.46	5.23	1.68e-07	2.34e-06
CR_09460C_A	74.28	2.38	0.48	5	5.82e-07	7.45e-06
CWH8	373.37	2.33	0.23	10.22	1.7e-24	1.31e-22
GAC1	206.46	2.32	0.31	7.47	8.06e-14	2.26e-12
POT1	83.15	2.32	0.45	5.22	1.81e-07	2.51e-06
C4_01300W_A	432.39	2.31	0.22	10.53	6.14e-26	5.22e-24
RTA3	230.7	2.3	0.3	7.54	4.68e-14	1.33e-12
GAL7	433.62	2.29	0.28	8.32	8.9e-17	3.38e-15
ERG27	177.58	2.29	0.33	6.98	2.97e-12	7.17e-11
IPK2	106.01	2.29	0.39	5.81	6.13e-09	1.02e-07
GCY1	178.42	2.28	0.32	7.1	1.25e-12	3.11e-11
CR_04820W_A	125.69	2.28	0.39	5.92	3.28e-09	5.64e-08
C5_04960W_A	299.56	2.25	0.26	8.55	1.27e-17	5.34e-16
KTR4	264.11	2.25	0.28	8.08	6.44e-16	2.23e-14
C1_01930W_A	199.64	2.24	0.31	7.33	2.29e-13	6.13e-12
ATO2	157.62	2.24	0.39	5.67	1.45e-08	2.31e-07
ZCF13	86.25	2.24	0.45	4.97	6.73e-07	8.54e-06
XOG1	87.96	2.24	0.48	4.67	2.96e-06	3.42e-05
DAG7	241.71	2.23	0.27	8.16	3.36e-16	1.2e-14
GTT11	135.82	2.23	0.37	6.08	1.21e-09	2.19e-08
C4_02720C_A	125.18	2.21	0.38	5.83	5.48e-09	9.24e-08
PTP2	208.6	2.2	0.31	7.16	7.85e-13	2.01e-11
DOT5	111.34	2.2	0.4	5.46	4.73e-08	7.1e-07
ARG1	109.3	2.2	0.42	5.24	1.6e-07	2.24e-06
ALK2	121.27	2.19	0.4	5.48	4.31e-08	6.52e-07
C1_09980C_A	116.02	2.17	0.38	5.66	1.54e-08	2.44e-07
AOX2	105.99	2.17	0.4	5.35	8.8e-08	1.26e-06
VPS24	91.76	2.17	0.45	4.88	1.06e-06	1.3e-05
ERG24	385.43	2.14	0.27	7.91	2.57e-15	8.38e-14
C1_11270W_A	455.22	2.12	0.23	9.06	1.35e-19	6.63e-18
CDR11	263.79	2.12	0.26	8	1.26e-15	4.24e-14
C1_09210C_A	313.44	2.08	0.25	8.31	9.7e-17	3.66e-15
MET15	472.54	2.07	0.21	9.9	4.28e-23	2.87e-21
IFU5	280.56	2.07	0.26	8.03	1.01e-15	3.45e-14
MIT1	459.66	2.06	0.26	7.9	2.74e-15	8.89e-14
C2_09050C_A	165.27	2.06	0.33	6.25	4.1e-10	7.94e-09
C2_09980W_A	240.04	2.05	0.28	7.42	1.21e-13	3.34e-12
ROA1	186.68	2.05	0.35	5.88	4.17e-09	7.09e-08
C1_05160C_A	568.88	2.04	0.19	10.6	2.89e-26	2.61e-24
ALD5	1328.24	2.03	0.2	9.96	2.28e-23	1.62e-21
C3_02140C_A	96.95	2.02	0.42	4.82	1.46e-06	1.77e-05
ACH1	872.09	1.99	0.17	11.79	4.65e-32	6.97e-30
PUT2	197.96	1.99	0.3	6.58	4.74e-11	1.02e-09
ADR1	87.63	1.99	0.42	4.7	2.56e-06	2.99e-05
RGA2	343.25	1.97	0.24	8.16	3.32e-16	1.2e-14
CR_05750W_A	120.05	1.95	0.38	5.16	2.49e-07	3.35e-06
CAT2	230.92	1.94	0.27	7.12	1.05e-12	2.63e-11
CR_02300C_A	223.38	1.94	0.28	6.87	6.52e-12	1.52e-10
CR_09140C_A	115.02	1.93	0.38	5.11	3.27e-07	4.29e-06
CHK1	146.45	1.92	0.36	5.41	6.15e-08	9.03e-07
ARD	530.8	1.91	0.2	9.4	5.67e-21	3.17e-19
GLX3	210.08	1.91	0.3	6.3	3.04e-10	6.02e-09
C1_02040C_A	118.41	1.91	0.37	5.16	2.51e-07	3.37e-06
C6_00890W_A	153.9	1.89	0.34	5.58	2.4e-08	3.72e-07
PDK2	120.87	1.88	0.39	4.81	1.47e-06	1.79e-05
IML2	538.48	1.86	0.19	9.62	6.91e-22	4.06e-20
GPR1	214.73	1.86	0.3	6.16	7.47e-10	1.4e-08
ERG4	508.14	1.85	0.2	9.26	2.01e-20	1.09e-18
ARG5%2C6	158.68	1.84	0.34	5.43	5.62e-08	8.3e-07
ECM22	140.39	1.83	0.37	4.94	8.01e-07	1.01e-05
C4_04660C_A	185.13	1.82	0.3	6.08	1.2e-09	2.18e-08
PGA52	756.29	1.8	0.18	10.06	8.12e-24	5.86e-22
CRZ1	172.95	1.8	0.34	5.22	1.79e-07	2.48e-06
C4_02340W_A	182.75	1.79	0.31	5.78	7.38e-09	1.23e-07
UGA2	129.04	1.79	0.36	4.95	7.26e-07	9.2e-06
CR_09610C_A	121.19	1.79	0.38	4.77	1.86e-06	2.21e-05
INN1	247.13	1.78	0.27	6.52	7.06e-11	1.5e-09
CTR1	232.71	1.76	0.3	5.85	4.96e-09	8.38e-08
MET3	163.06	1.76	0.32	5.56	2.76e-08	4.25e-07
C1_08180C_A	753.9	1.75	0.18	9.78	1.36e-22	8.34e-21
ARE2	195.11	1.74	0.31	5.6	2.13e-08	3.31e-07
FLC2	294.64	1.72	0.26	6.67	2.52e-11	5.56e-10
C3_02710W_A	173.53	1.72	0.32	5.3	1.14e-07	1.62e-06
PXA1	139.48	1.72	0.36	4.72	2.39e-06	2.81e-05
CDR1	1426.56	1.7	0.19	8.74	2.33e-18	1.06e-16
C2_08100W_A	264.43	1.7	0.27	6.34	2.24e-10	4.48e-09
CIT1	980.91	1.69	0.2	8.63	6.05e-18	2.65e-16
RIM8	123.13	1.69	0.36	4.73	2.26e-06	2.66e-05
ERG3	335.03	1.68	0.26	6.56	5.23e-11	1.12e-09
CPY1	870.34	1.66	0.17	9.95	2.61e-23	1.84e-21
PCK1	496.9	1.66	0.24	7.04	1.98e-12	4.89e-11
CRH11	592.4	1.66	0.24	6.98	2.99e-12	7.19e-11
GRE3	317.21	1.66	0.24	6.8	1.07e-11	2.43e-10
CR_07480W_A	448.67	1.65	0.28	5.95	2.68e-09	4.71e-08
NCP1	1036.8	1.63	0.17	9.8	1.1e-22	6.97e-21
SPO72	162.1	1.63	0.32	5.13	2.83e-07	3.77e-06
ERG7	311.09	1.62	0.26	6.13	8.75e-10	1.61e-08
CDR2	130.76	1.62	0.35	4.69	2.71e-06	3.15e-05
2021-04-01	868.76	1.61	0.18	8.85	9.06e-19	4.27e-17
GYP7	181.84	1.61	0.32	5.01	5.52e-07	7.11e-06
SIP5	141.76	1.59	0.33	4.75	2.03e-06	2.4e-05
C2_00760C_A	381.96	1.57	0.24	6.5	8.06e-11	1.7e-09
ORM1	143.44	1.57	0.34	4.66	3.16e-06	3.63e-05
MDH1	309.92	1.55	0.24	6.52	6.97e-11	1.48e-09
CAS5	199.12	1.55	0.3	5.12	3.1e-07	4.09e-06
MSC7	583.78	1.53	0.19	8.25	1.59e-16	5.91e-15
HAC1	273.41	1.53	0.26	5.92	3.16e-09	5.46e-08
ERG11	2279.48	1.51	0.15	9.9	4.27e-23	2.87e-21
FUM12	498.93	1.51	0.25	6.02	1.71e-09	3.08e-08
C1_14060W_A	309.87	1.51	0.26	5.75	8.93e-09	1.47e-07
PHR2	2533.82	1.48	0.14	10.52	6.89e-26	5.77e-24
UTR2	584	1.48	0.19	7.91	2.53e-15	8.27e-14
TFS1	316.77	1.47	0.24	6.23	4.67e-10	9.02e-09
CUP9	338.16	1.46	0.24	6.13	8.95e-10	1.65e-08
C5_03150W_A	194.55	1.44	0.31	4.7	2.59e-06	3.02e-05
ERG9	348.55	1.42	0.23	6.21	5.39e-10	1.03e-08
C4_05810W_A	365.85	1.42	0.23	6.18	6.59e-10	1.24e-08
GDB1	332.31	1.39	0.24	5.69	1.28e-08	2.05e-07
C7_03860W_A	382.2	1.37	0.22	6.27	3.61e-10	7.05e-09
C2_06600W_A	252.9	1.36	0.28	4.91	9.09e-07	1.13e-05
VPS1	437.73	1.35	0.21	6.41	1.49e-10	3.05e-09
C2_07220W_A	263.8	1.35	0.26	5.11	3.27e-07	4.29e-06
DIP5	397.37	1.33	0.22	5.99	2.05e-09	3.65e-08
C1_13880C_A	253.55	1.33	0.28	4.79	1.67e-06	2e-05
ERG10	731.36	1.32	0.18	7.38	1.59e-13	4.29e-12
C3_03410C_A	445.96	1.32	0.21	6.15	7.89e-10	1.47e-08
NCR1	298.08	1.32	0.24	5.38	7.58e-08	1.1e-06
C7_01940C_A	294.08	1.31	0.25	5.3	1.18e-07	1.67e-06
PST3	915.32	1.29	0.16	8.11	5.18e-16	1.82e-14
ERG5	1456.51	1.26	0.15	8.34	7.41e-17	2.85e-15
STF2	964.51	1.26	0.16	7.73	1.09e-14	3.32e-13
BGL2	1110.99	1.23	0.16	7.84	4.53e-15	1.43e-13
C1_04590W_A	1007.22	1.23	0.17	7.34	2.06e-13	5.53e-12
CSP37	1596.49	1.22	0.14	8.65	5.37e-18	2.37e-16
SAC6	686.57	1.22	0.17	7	2.53e-12	6.14e-11
ZCF39	473.35	1.19	0.21	5.63	1.77e-08	2.79e-07
LYS9	537.36	1.17	0.2	5.76	8.6e-09	1.42e-07
C6_02560W_A	562.3	1.16	0.23	4.98	6.49e-07	8.29e-06
SHA3	2287.93	1.13	0.13	8.69	3.5e-18	1.57e-16
ERG251	1538.78	1.13	0.17	6.66	2.83e-11	6.16e-10
FAB1	426.54	1.12	0.22	5.15	2.57e-07	3.45e-06
CBR1	441.96	1.11	0.21	5.21	1.85e-07	2.56e-06
RIM15	354.91	1.11	0.24	4.68	2.87e-06	3.33e-05
C6_03370W_A	860.85	1.1	0.16	6.74	1.55e-11	3.47e-10
C5_00330C_A	426.48	1.1	0.21	5.35	8.76e-08	1.26e-06
TUS1	328.3	1.1	0.23	4.69	2.68e-06	3.13e-05
CHS3	409.7	1.09	0.21	5.11	3.24e-07	4.28e-06
SDS24	750.68	1.08	0.17	6.4	1.58e-10	3.21e-09
CUP1	512.71	1.07	0.19	5.56	2.67e-08	4.13e-07
DYN1	744.3	1.06	0.22	4.79	1.64e-06	1.97e-05
MSN5	606.75	1.05	0.19	5.56	2.77e-08	4.25e-07
PGA62	4710.34	1.02	0.12	8.56	1.1e-17	4.66e-16
C1_08610C_A	935.9	1.02	0.16	6.32	2.7e-10	5.38e-09
VPS13	635.11	1.02	0.18	5.71	1.1e-08	1.8e-07
C5_05440C_A	598.9	0.97	0.21	4.66	3.18e-06	3.64e-05
GSC1	917.59	0.96	0.17	5.82	5.94e-09	9.96e-08
ERO1	673.46	0.96	0.18	5.37	7.73e-08	1.12e-06
C4_00070C_A	464.91	0.96	0.21	4.66	3.12e-06	3.59e-05
GLK1	579.89	0.91	0.19	4.84	1.32e-06	1.61e-05
HGT8	1013.23	0.89	0.16	5.7	1.18e-08	1.91e-07
TSA1B	1545.82	0.87	0.14	6.2	5.75e-10	1.09e-08
ACB1	2555.84	0.86	0.13	6.84	7.88e-12	1.81e-10
ATP7	859.1	0.85	0.18	4.78	1.78e-06	2.12e-05
PDI1	1895.29	0.77	0.13	5.73	1.01e-08	1.65e-07
C4_06130W_A	1195.08	0.72	0.15	4.79	1.67e-06	2e-05
MDH1-1	1428.45	0.69	0.15	4.66	3.23e-06	3.69e-05
ACT1	2123.54	0.61	0.13	4.66	3.23e-06	3.69e-05
TEF2	10086.9	-0.66	0.12	-5.46	4.64e-08	7e-07
RDN25	4328.11	-0.78	0.14	-5.66	1.53e-08	2.44e-07
PGA59	3430.32	-0.8	0.12	-6.67	2.62e-11	5.76e-10
LAT1	836.48	-0.81	0.16	-4.97	6.7e-07	8.53e-06
C3_04150W_A	2625.05	-0.82	0.14	-5.76	8.26e-09	1.37e-07
NDE1	1105.29	-0.82	0.16	-5.02	5.09e-07	6.57e-06
ILS1	785.76	-0.82	0.17	-4.8	1.63e-06	1.96e-05
CDC60	719.42	-0.83	0.17	-4.88	1.08e-06	1.32e-05
PDB1	956.29	-0.84	0.16	-5.39	7.13e-08	1.04e-06
RPL10	2068.58	-0.87	0.14	-6.03	1.64e-09	2.97e-08
HTA2	633.98	-0.87	0.18	-4.84	1.32e-06	1.62e-05
PDA1	1554.89	-0.88	0.14	-6.2	5.5e-10	1.05e-08
SBP1	612.88	-0.89	0.18	-4.94	7.68e-07	9.66e-06
GSP1	806.2	-0.9	0.17	-5.17	2.33e-07	3.17e-06
ADH1	12036.7	-0.91	0.14	-6.48	9.03e-11	1.89e-09
THS1	618.15	-0.91	0.18	-4.95	7.37e-07	9.31e-06
GCV3	523.28	-0.91	0.19	-4.79	1.63e-06	1.96e-05
PTR22	1291.99	-0.92	0.16	-5.7	1.18e-08	1.91e-07
TIF	1172.03	-0.93	0.15	-6.06	1.33e-09	2.41e-08
TUF1	841.94	-0.93	0.17	-5.43	5.56e-08	8.23e-07
EGD1	965.3	-0.93	0.18	-5.18	2.22e-07	3.03e-06
RPS26A	1487.33	-0.94	0.15	-6.27	3.52e-10	6.89e-09
ADE12	560.04	-0.95	0.19	-4.89	9.99e-07	1.23e-05
TEF1	8512.41	-0.96	0.13	-7.39	1.52e-13	4.11e-12
SUN41	693.22	-0.96	0.17	-5.54	3.09e-08	4.73e-07
ARO4	657.42	-0.96	0.18	-5.36	8.18e-08	1.18e-06
GCN4	633.26	-0.96	0.19	-5.1	3.34e-07	4.37e-06
NHP6A	2616.31	-0.97	0.12	-7.81	5.89e-15	1.82e-13
RNR21	1243.25	-0.97	0.18	-5.35	8.73e-08	1.26e-06
RPL14	960.73	-0.98	0.17	-5.63	1.81e-08	2.84e-07
RPS10	1276.23	-0.99	0.15	-6.54	6.27e-11	1.34e-09
RPS1	2930.24	-1	0.12	-8.22	2.02e-16	7.47e-15
RPS17B	1567.75	-1	0.14	-7.22	5.2e-13	1.37e-11
VAS1	518.65	-1	0.19	-5.2	1.97e-07	2.7e-06
RPL40B	679.5	-1.02	0.19	-5.52	3.35e-08	5.1e-07
YBN5	470.82	-1.04	0.21	-4.97	6.54e-07	8.34e-06
MES1	348.95	-1.04	0.22	-4.67	2.98e-06	3.44e-05
RPL6	1398.01	-1.06	0.14	-7.61	2.71e-14	7.91e-13
C3_04810C_A	1237.21	-1.06	0.15	-7.18	7.16e-13	1.86e-11
RPL24A	1410.87	-1.06	0.15	-7.15	8.96e-13	2.27e-11
EFB1	1354.01	-1.06	0.15	-7.12	1.06e-12	2.66e-11
HHF22	642.29	-1.06	0.18	-5.92	3.14e-09	5.44e-08
ZRT2	402.66	-1.07	0.23	-4.68	2.8e-06	3.25e-05
RPS13	1122.4	-1.08	0.15	-7.13	1.01e-12	2.55e-11
RPS30	717.02	-1.08	0.17	-6.18	6.24e-10	1.18e-08
CEF3	2787.07	-1.09	0.12	-8.9	5.37e-19	2.59e-17
EFT2	4331.47	-1.09	0.13	-8.5	1.91e-17	7.72e-16
TIF4631	578.54	-1.09	0.22	-5.01	5.34e-07	6.89e-06
RPL16A	1968.24	-1.1	0.13	-8.37	5.84e-17	2.27e-15
RPL19A	2077.96	-1.1	0.13	-8.19	2.56e-16	9.4e-15
RPL38	740.92	-1.1	0.19	-5.93	3.12e-09	5.42e-08
RPS25B	1254.2	-1.11	0.15	-7.51	5.87e-14	1.66e-12
TYS1	345.01	-1.11	0.23	-4.93	8.43e-07	1.05e-05
RPL12	1788.96	-1.12	0.13	-8.47	2.4e-17	9.6e-16
C1_05720W_A	1456.38	-1.12	0.14	-7.98	1.52e-15	5.1e-14
HIS4	446.81	-1.12	0.22	-5.13	2.93e-07	3.89e-06
RPP2A	739.82	-1.13	0.18	-6.47	9.55e-11	1.99e-09
RPL18	1333.95	-1.14	0.14	-7.88	3.18e-15	1.02e-13
RPP1B	528	-1.14	0.19	-5.92	3.28e-09	5.64e-08
RPS8A	2349.64	-1.15	0.13	-9.18	4.38e-20	2.29e-18
RPS18	1795.92	-1.15	0.14	-8.43	3.47e-17	1.37e-15
RPL25	1635.06	-1.15	0.14	-8.1	5.52e-16	1.92e-14
C5_01960C_A	392.8	-1.15	0.21	-5.45	5.16e-08	7.67e-07
HIS1	344.73	-1.15	0.23	-5.07	3.97e-07	5.15e-06
C1_05630C_A	536.05	-1.16	0.19	-6.15	7.85e-10	1.46e-08
PRT1	400.77	-1.16	0.21	-5.49	4.07e-08	6.17e-07
MSI3	766.55	-1.17	0.17	-6.82	9.11e-12	2.08e-10
RPL2	3333.02	-1.18	0.12	-9.83	8.52e-23	5.52e-21
RPL17B	1404.24	-1.18	0.14	-8.19	2.65e-16	9.7e-15
RPL23A	1188.29	-1.18	0.15	-7.91	2.51e-15	8.25e-14
RPS28B	621.72	-1.18	0.2	-5.95	2.61e-09	4.61e-08
HOM2	368.59	-1.18	0.22	-5.44	5.4e-08	8.01e-07
C5_04300C_A	370.08	-1.18	0.23	-5.07	3.89e-07	5.07e-06
RPS6A	2587.23	-1.19	0.13	-9.39	6.17e-21	3.41e-19
RPS7A	1197.03	-1.19	0.15	-8.14	4.03e-16	1.43e-14
RPS21B	1130.67	-1.19	0.15	-7.71	1.23e-14	3.7e-13
SUP35	460.58	-1.2	0.21	-5.69	1.28e-08	2.05e-07
ARO3	339.2	-1.2	0.23	-5.33	9.91e-08	1.42e-06
RPL20B	1361.66	-1.21	0.14	-8.6	7.79e-18	3.37e-16
RPL28	2286.79	-1.22	0.13	-9.66	4.49e-22	2.69e-20
RPL8B	1606.03	-1.22	0.14	-8.67	4.2e-18	1.87e-16
RPS14B	1312.67	-1.22	0.14	-8.54	1.32e-17	5.5e-16
RPS16A	1487.07	-1.22	0.15	-8.34	7.68e-17	2.94e-15
RPS20	1167.45	-1.22	0.15	-8.28	1.28e-16	4.79e-15
RPL30	965.15	-1.22	0.17	-7.17	7.6e-13	1.96e-11
MIS12	475.51	-1.22	0.2	-6.02	1.74e-09	3.12e-08
RPS9B	1391.36	-1.23	0.14	-8.6	7.74e-18	3.37e-16
GCD11	433.43	-1.23	0.21	-5.97	2.33e-09	4.12e-08
C1_10620W_A	491.54	-1.23	0.21	-5.88	4.14e-09	7.06e-08
RPL21A	1703.07	-1.24	0.16	-7.81	5.51e-15	1.71e-13
RPS15	1313.83	-1.25	0.15	-8.57	1.07e-17	4.59e-16
ASN1	878.16	-1.25	0.16	-7.82	5.34e-15	1.66e-13
RPL32	1602.2	-1.27	0.14	-9.2	3.66e-20	1.95e-18
C2_05410W_A	1271.72	-1.27	0.15	-8.38	5.26e-17	2.05e-15
C1_06470W_A	1391.71	-1.27	0.17	-7.66	1.9e-14	5.63e-13
ILV2	375.13	-1.27	0.24	-5.25	1.51e-07	2.11e-06
RPA135	264.61	-1.28	0.25	-5.09	3.57e-07	4.65e-06
RPL35	1663.48	-1.29	0.14	-9.44	3.63e-21	2.09e-19
TIF11	383.77	-1.3	0.23	-5.64	1.73e-08	2.74e-07
PFK2	3937.53	-1.31	0.12	-10.86	1.72e-27	1.75e-25
RPL10A	2535.61	-1.31	0.12	-10.64	2.02e-26	1.92e-24
RPS23A	2092.74	-1.31	0.13	-10.15	3.48e-24	2.61e-22
RPS5	2280.18	-1.31	0.13	-9.92	3.47e-23	2.41e-21
RPS3	1437.51	-1.32	0.14	-9.17	4.77e-20	2.47e-18
C4_04390W_A	800.36	-1.32	0.17	-7.94	2.07e-15	6.86e-14
RPL82	487.46	-1.32	0.22	-5.93	3e-09	5.23e-08
TMA19	1395.98	-1.33	0.15	-8.94	3.79e-19	1.85e-17
FUN12	724.7	-1.33	0.17	-7.65	1.95e-14	5.77e-13
PGA38	443.98	-1.33	0.24	-5.62	1.92e-08	3.01e-07
RPS27	1122.04	-1.34	0.16	-8.47	2.41e-17	9.6e-16
TPS3	659.45	-1.34	0.23	-5.94	2.92e-09	5.11e-08
TIF35	268.75	-1.35	0.26	-5.16	2.43e-07	3.28e-06
HSP90	2734.56	-1.36	0.13	-10.31	6.34e-25	5.02e-23
RPL43A	1275.86	-1.36	0.15	-8.75	2.18e-18	1e-16
RPL13	2340.58	-1.37	0.13	-10.81	3.03e-27	3.03e-25
RPL39	1387.25	-1.37	0.15	-9.18	4.2e-20	2.21e-18
RPS19A	1132.75	-1.37	0.15	-9.13	7.13e-20	3.63e-18
DED81	429.36	-1.37	0.21	-6.66	2.67e-11	5.84e-10
FCY21	318.59	-1.37	0.26	-5.26	1.41e-07	1.98e-06
SSB1	3344.5	-1.38	0.12	-11.61	3.75e-31	4.98e-29
ENO1	11781.5	-1.38	0.13	-10.55	4.93e-26	4.26e-24
RPL37B	1385.35	-1.38	0.14	-9.8	1.09e-22	6.97e-21
RPL9B	1363.34	-1.38	0.14	-9.8	1.14e-22	7.11e-21
PGI1	1725.14	-1.38	0.14	-9.63	6e-22	3.56e-20
RPL42	3436.58	-1.39	0.13	-10.63	2.19e-26	2.05e-24
EGD2	752.28	-1.39	0.18	-7.86	3.79e-15	1.21e-13
C5_01540W_A	1567.83	-1.4	0.14	-10.23	1.48e-24	1.16e-22
SUI3	363.58	-1.4	0.23	-6.12	9.48e-10	1.74e-08
SER1	293.84	-1.4	0.26	-5.42	5.92e-08	8.71e-07
UBI3	2811.37	-1.41	0.12	-11.29	1.39e-29	1.62e-27
C2_05710C_A	1772.71	-1.41	0.14	-9.79	1.21e-22	7.49e-21
IMH3	632.31	-1.42	0.18	-7.87	3.51e-15	1.13e-13
RPL27A	1720.49	-1.43	0.13	-10.67	1.41e-26	1.37e-24
RPL5	2499.92	-1.44	0.13	-11.49	1.53e-30	1.9e-28
YST1	2108.94	-1.44	0.13	-10.91	1.09e-27	1.13e-25
SIK1	576.22	-1.44	0.19	-7.75	9.53e-15	2.9e-13
RPP0	2861.51	-1.45	0.13	-11.32	1.04e-29	1.24e-27
C2_02540W_A	291.42	-1.45	0.27	-5.37	7.96e-08	1.15e-06
KRS1	615.04	-1.46	0.18	-8.1	5.51e-16	1.92e-14
GUA1	434.53	-1.46	0.2	-7.15	8.85e-13	2.25e-11
MAE1	270.13	-1.46	0.26	-5.51	3.64e-08	5.54e-07
MNN22	220.1	-1.46	0.3	-4.92	8.44e-07	1.05e-05
RPS4A	2445.66	-1.47	0.13	-11.67	1.9e-31	2.71e-29
YWP1	1925.93	-1.47	0.14	-10.6	3.08e-26	2.74e-24
RPP2B	1213.64	-1.47	0.15	-9.87	5.43e-23	3.6e-21
ADE13	423.55	-1.47	0.21	-6.86	7.08e-12	1.63e-10
C1_01530C_A	360.62	-1.47	0.22	-6.67	2.49e-11	5.52e-10
TRP4	165.13	-1.49	0.31	-4.81	1.53e-06	1.85e-05
CAM1	854.51	-1.5	0.18	-8.55	1.26e-17	5.31e-16
RPA190	298.09	-1.51	0.24	-6.26	3.88e-10	7.55e-09
RPL4B	2410.15	-1.52	0.13	-11.62	3.11e-31	4.22e-29
TDH3	16067.8	-1.52	0.13	-11.56	6.76e-31	8.76e-29
ADE6	423.89	-1.52	0.21	-7.18	6.88e-13	1.8e-11
CR_04170W_A	156.41	-1.53	0.33	-4.65	3.35e-06	3.82e-05
C1_02330C_A	1223.62	-1.54	0.15	-10.14	3.77e-24	2.79e-22
NOP1	366.72	-1.54	0.22	-7.01	2.31e-12	5.68e-11
RPP1A	883.17	-1.55	0.16	-9.55	1.33e-21	7.73e-20
RPS21	2282.7	-1.56	0.13	-12.08	1.33e-33	2.29e-31
RPL11	1581.86	-1.56	0.14	-11.24	2.46e-29	2.75e-27
C1_06890C_A	1227.58	-1.56	0.15	-10.61	2.56e-26	2.35e-24
KRE30	346.41	-1.56	0.22	-6.96	3.5e-12	8.34e-11
GAP4	327.37	-1.56	0.23	-6.7	2.07e-11	4.6e-10
PDX3	328.65	-1.56	0.25	-6.15	7.74e-10	1.45e-08
RPL3	3151.78	-1.57	0.12	-13.02	9.13e-39	1.79e-36
RPL15A	2300.52	-1.57	0.13	-12.44	1.58e-35	2.81e-33
TPI1	2292.59	-1.58	0.15	-10.5	8.95e-26	7.39e-24
C1_03790C_A	287.37	-1.59	0.26	-6.11	1e-09	1.83e-08
ASC1	1713.38	-1.6	0.13	-11.95	6.65e-33	1.05e-30
GPD2	291.95	-1.6	0.25	-6.41	1.47e-10	3.02e-09
TIF3	280.99	-1.6	0.25	-6.28	3.32e-10	6.53e-09
C1_10820C_A	224.63	-1.6	0.3	-5.3	1.16e-07	1.65e-06
RPS22A	1007.83	-1.61	0.15	-10.42	2.09e-25	1.68e-23
PES1	289.82	-1.61	0.27	-6	1.93e-09	3.43e-08
FCA1	188.75	-1.62	0.32	-5.12	3.04e-07	4.03e-06
RPS24	1388.18	-1.63	0.14	-11.46	2.2e-30	2.67e-28
C1_03750W_A	161.77	-1.64	0.33	-4.93	8.13e-07	1.02e-05
SSZ1	512.09	-1.65	0.19	-8.5	1.89e-17	7.68e-16
NOP5	428.47	-1.65	0.21	-7.83	5e-15	1.57e-13
HAS1	218.44	-1.66	0.29	-5.74	9.29e-09	1.52e-07
FCR1	166.07	-1.66	0.31	-5.28	1.26e-07	1.78e-06
ZUO1	381.1	-1.67	0.24	-7.09	1.35e-12	3.35e-11
FET34	429.2	-1.68	0.21	-7.97	1.56e-15	5.21e-14
CBF1	227.17	-1.69	0.28	-5.94	2.79e-09	4.89e-08
ADE5%2C7	413.05	-1.71	0.22	-7.85	4.32e-15	1.37e-13
ELF1	204.95	-1.71	0.3	-5.77	8.09e-09	1.34e-07
RPS12	1649.67	-1.72	0.14	-11.99	3.87e-33	6.49e-31
C7_01650W_A	394.68	-1.72	0.26	-6.52	7.25e-11	1.53e-09
PFK1	2781.36	-1.75	0.18	-9.9	4.06e-23	2.79e-21
GPM1	3377.12	-1.78	0.15	-11.97	5.19e-33	8.45e-31
ILV3	532.29	-1.78	0.2	-8.84	9.57e-19	4.47e-17
PGK1	5492.96	-1.78	0.33	-5.45	5.09e-08	7.59e-07
MAK21	276.25	-1.8	0.25	-7.17	7.37e-13	1.91e-11
C3_02350W_A	156.04	-1.81	0.35	-5.18	2.26e-07	3.08e-06
SSA2	1617.72	-1.85	0.14	-13.41	5.33e-41	1.27e-38
GCV2	541.27	-1.86	0.21	-8.9	5.43e-19	2.6e-17
C1_03370W_A	1036.35	-1.89	0.19	-10.19	2.18e-24	1.66e-22
URA1	487.79	-1.91	0.21	-9.21	3.4e-20	1.83e-18
ARX1	125.99	-1.94	0.37	-5.21	1.91e-07	2.63e-06
DAK2	1301.26	-1.96	0.39	-4.95	7.39e-07	9.32e-06
FET31	164.51	-1.99	0.36	-5.53	3.27e-08	5e-07
C1_00160C_A	434.14	-2.01	0.21	-9.4	5.32e-21	3e-19
C2_04570W_A	167.32	-2.01	0.32	-6.29	3.21e-10	6.32e-09
OFD1	183.64	-2.03	0.35	-5.85	4.94e-09	8.38e-08
C2_05160C_A	123.45	-2.03	0.37	-5.46	4.79e-08	7.17e-07
AAT22	127	-2.05	0.36	-5.69	1.24e-08	2.01e-07
RNR22	533.99	-2.08	0.23	-8.9	5.71e-19	2.71e-17
C3_02180C_A	140.11	-2.09	0.35	-6.01	1.86e-09	3.32e-08
FCY2	100.95	-2.09	0.4	-5.21	1.86e-07	2.56e-06
TPO3	1054.85	-2.11	0.16	-13.13	2.14e-39	4.69e-37
PDC11	10828.7	-2.12	0.14	-15.22	2.68e-52	8.5e-50
C2_07060W_A	101.21	-2.14	0.4	-5.4	6.67e-08	9.77e-07
CHT2	951.45	-2.15	0.16	-13.1	3.31e-39	6.98e-37
SYG1	106.8	-2.18	0.45	-4.86	1.19e-06	1.45e-05
C4_03960W_A	156.48	-2.22	0.35	-6.34	2.24e-10	4.48e-09
FBA1	7912.6	-2.27	0.15	-15.46	6.23e-54	2.22e-51
GAR1	235.98	-2.3	0.3	-7.58	3.35e-14	9.7e-13
ROB1	933.97	-2.34	0.18	-13.32	1.71e-40	3.89e-38
HOM3	196.14	-2.35	0.31	-7.66	1.87e-14	5.58e-13
FTR2	145.71	-2.36	0.36	-6.66	2.81e-11	6.13e-10
CDC19	7318.45	-2.41	0.15	-15.6	7.17e-55	2.72e-52
RHD3	154.43	-2.42	0.36	-6.78	1.23e-11	2.77e-10
SAM4	272.15	-2.46	0.29	-8.46	2.59e-17	1.02e-15
CAN3	91.29	-2.48	0.43	-5.74	9.25e-09	1.52e-07
C6_02330W_A	230.49	-2.55	0.28	-9.12	7.56e-20	3.81e-18
DBP3	103.01	-2.57	0.42	-6.16	7.29e-10	1.37e-08
C5_03480C_A	196.98	-2.61	0.35	-7.41	1.29e-13	3.55e-12
GPX2	139.71	-2.66	0.35	-7.56	4.13e-14	1.18e-12
C7_02600C_A	692.13	-2.7	0.19	-13.95	2.99e-44	7.73e-42
THR1	146.19	-2.79	0.39	-7.17	7.65e-13	1.96e-11
C7_02610C_A	395.1	-2.8	0.24	-11.54	7.94e-31	1.01e-28
CRP1	728.56	-2.95	0.2	-14.62	2.12e-48	6.03e-46
C6_01360W_A	66.65	-3.1	0.55	-5.68	1.34e-08	2.14e-07
C7_03200C_A	89.59	-3.13	0.46	-6.78	1.2e-11	2.7e-10
RHR2	958.28	-3.14	0.46	-6.82	9.06e-12	2.07e-10
OPT1	122.91	-3.18	0.39	-8.19	2.7e-16	9.8e-15
GPD1	121.63	-3.8	0.41	-9.16	5.01e-20	2.57e-18
C1_06870C_A	33.26	-3.9	0.82	-4.74	2.13e-06	2.52e-05
C2_06850W_A	22.33	-8.02	1.64	-4.89	9.91e-07	1.22e-05

## Sheet: Strains used 
Wildtype strains
Strain	Parent	Mating type	Description	Source
CAI4	CAI4	a/α	his3::hisG/his3::hisG leu2::tetRGAL4AD-URA3/LEU2	Roemer et al., (2003) Molecular Microbiology, 50, 167-181
SN148	SN76	a/α	arg4Δ/arg4Δ leu2Δ/leu2Δ his1Δ/his1Δ	Noble et al., (2005) Eukaryotic Cell, 4, 298-309
			ura3Δ::imm434/ura3Δ::imm434
			iro1Δ::imm434/iro1Δ::imm434
SN148	SN76	aa	arg4Δ/arg4Δ leu2Δ/leu2Δ his1Δ/his1Δ	Lab Stock
			ura3Δ::imm434/ura3Δ::imm434
			iro1Δ::imm434/iro1Δ::imm434
Plasmids
Plasmid Name	Description	Reference
pFA-URA3	Disruption cassette	Gola et al., (2003) Yeast 20, 1339-1347
pFA-ARG4	Disruption cassette	Gola et al., (2003) Yeast 20, 1339-1347
pFA-HIS1	Disruption cassette	Gola et al., (2003) Yeast 20, 1339-1347
pFA-TAP ARG4	Disruption cassette and/or epitope tagging	Lavoie et al., (2008) BMC Genomics 9, 578
pFA-GFP ARG4	Disruption cassette and/or GFP tagging	Gola et al., (2003) Yeast 20, 1339-1347
CIp10	Complementation plasmid	Murad et al., (2000) Yeast 16, 325-327
Strains constructed for the study
Strains	Genotype	Source
SN148	arg4/arg4 leu2/leu2 his1/his1 ura3::imm434/ura3::imm434 iro1::imm434/iro1::imm43 Lab stock
TRY3	SN148 ::CIP10-VPR- TRY3	Feng, 2013
C5_04410C_A	SN148 ::CIP10-VPR C5_04410C_A	this study
C3_01220W_A	SN148 ::CIP10-VPR C3_01220W_A	this study
C1_04510W_A	SN148 ::CIP10-VPR C1_04510W_A	this study
C2_05640W_A	SN148 ::CIP10-VPR C2_05640W_	this study
HAP41	SN148 ::CIP10-VPR HAP41	this study
HAP42	SN148 ::CIP10-VPR HAP42	this study
TRY6	SN148 ::CIP10-VPR TRY6	this study
C2_02530W_A	SN148 ::CIP10-VPR C2_02530W_A	this study
C2_01420C_A	SN148 ::CIP10-VPR C2_01420C_A	this study
C4_07150W_A	SN148 ::CIP10-VPR C4_07150W_A	this study
UGA33	SN148 ::CIP10-VPR UGA33	this study
NRG2	SN148 ::CIP10-VPR NRG2	this study
ACE2	SN148 ::CIP10-VPR ACE2
C1_13440C_A	SN148 ::CIP10-VPR C1_13440C_A	this study
RFX1	SN148 ::CIP10-VPR RFX1	this study
ADR1	SN148 ::CIP10-VPR ADR1	this study
PHO4	SN148 ::CIP10-VPR PHO4	this study
CR_05880W_A	SN148 ::CIP10-VPR CR_05880W_A	this study
C2_08950W_A	SN148 ::CIP10-VPR C2_08950W_A	this study
GLN3	SN148 ::CIP10-VPR GLN3	this study
ASH1	SN148 ::CIP10-VPR ASH1	this study
C1_11690W_A	SN148 ::CIP10-VPR C1_11690W_A	this study
SFU1	SN148 ::CIP10-VPR SFU1	this study
GAT1	SN148 ::CIP10-VPR GAT1	this study
C3_05050W_A (Try4)	SN148 ::CIP10-VPR C3_05050W_A	this study
C1_11690W_A	SN148 ::CIP10-VPR C1_11690W_A	this study
C3_01220W_A	SN148 ::CIP10-VPR C3_01220W_A	this study
C4_07150W_A	SN148 ::CIP10-VPR C4_07150W_A	this study
MRR2D/△	SN148 mrr2::ARG4/mrr2::ARG4	this study
MRR2D/△_Adr1 activation	SN148 ::CIP10-VPR ADR1/mrr2::ARG4/mrr2::ARG4
ADR1D/D	SN148 adr14::ARG4/adr1::ARG4	this study
MRR2D/-	SN148 mrr2::ARG4/-	this study
ADR1D/-	SN148 adr1::ARG4/adr1::ARG4	this study
ADR1 Rev	SN148 adr1::ARG4/adr1::ARG4 ::CIP10-VPR ADR1	this study
ADR1D/D::Upc2 activation	SN148 adr1::ARG4/adr1::ARG4 ::CIP10-VPR ADR1	this study
UPC2D/D::Adr1ctivation	SN148 upc21::ARG4/upc2::ARG4 ::CIP10-VPR ADR1	this study

## Sheet: Upregulated gene function
	process	number of genes	Name of genes
	transport	124 out of 237 genes, 52.3%	ADH5, AGT1, ALK2, AMS1, AOX2, ARG1, ARO9, ATO2, AXL1, C1_02040C_A, C1_04340C_A, C1_05160C_A, C1_07980C_A, C1_08180C_A, C1_09210C_A, C1_09980C_A, C1_13880C_A, C2_00940W_A, C2_05770W_A, C2_07220W_A, C3_01130C_A, C4_00860C_A, C4_02340W_A, C4_02720C_A, C4_04140W_A, C4_04660C_A, C5_04470C_A, C6_02420W_A, C6_03260W_A, C7_03860W_A, CAS5, CAT2, CCH1, CDR1, CDR11, CDR2, CHK1, CHO1, CHS2, CPY1, CRZ1, CR_03…
	regulation of biological process	60 out of 237 genes, 25.3%	ADH2, ADR1, ARO9, C1_02700C_A, C1_09210C_A, C1_13880C_A, C2_05770W_A, C2_08100W_A, C3_02140C_A, C4_01300W_A, C4_02720C_A, C5_03150W_A, C6_02560W_A, CAS5, CCH1, CDR1, CHK1, CHO1, CRZ1, CUP9, DOT5, ECM22, ERG11, FAB1, FLC2, GAC1, GAL1, GAL10, GLX3, GPR1, GYP7, HAC1, HAP41, HAP42, HGT1, IPK2, KNS1, MDM34, MRF1, MRR2, ORM1, PDK2, PGA13, PHR2, PST3, PTP2, RGA2, RGT1, RIM15, RIM8, RPN4, RTA3, SAC6, SAP…
	response to chemicals	55 out of 237 genes, 23.2%	ADR1, C1_09210C_A, C2_08100W_A, C4_02720C_A, C5_03150W_A, C6_02420W_A, CAS5, CAT1, CDR1, CDR11, CDR2, CHK1, CHO1, CRZ1, CTR1, DAG7, DDR48, DIP5, DOT5, ERG11, ERG24, ERG27, ERG3, ERG6, FAB1, FLC2, GAL1, GAL10, GCY1, GLX3, GPR1, GRE3, HAC1, HAP41, HAP42, HGT1, IML2, MNN45, MRF1, MRR2, NCP1, ORM1, PDK2, PGA23, PMC1, PST3, ROA1, RPN4, RTA2, RTA3, SAC6, SHA3, SLP3, SNQ2, SOD3
	response to stress	44 out of 237 genes, 18.6%	ADR1, C1_07980C_A, C2_08100W_A, C7_03860W_A, CAS5, CAT1, CDR1, CDR2, CHK1, CHO1, CRZ1, DDR48, DOT5, ERG5, FAB1, FLC2, FRP1, GAC1, GAL10, GCY1, GLX3, GPR1, GRE3, HAC1, HAP41, HAP42, HGT1, IML2, ORM1, PST3, RIM15, RIM8, RPN4, RTA2, RTA3, RTA4, SAC6, SET3, SHA3, SIP5, SLP3, SNQ2, SOD3, ZCF13
	biological process unknown	42 out of 237 genes, 17.7%	BLP1, C1_01930W_A, C1_04010C_A, C1_04590W_A, C1_11200W_A, C1_11270W_A, C1_11320C_A, C2_00760C_A, C2_02910W_A, C2_03020C_A, C2_04750W_A, C2_06600W_A, C2_06630C_A, C2_08330W_A, C2_09050C_A, C2_09980W_A, C3_02570W_A, C3_02710W_A, C3_03460C_A, C3_07070C_A, C4_02740W_A, C4_05440C_A, C4_05810W_A, C4_06470W_A, C5_04960W_A, C6_00890W_A, C6_00930C_A, C6_03370W_A, C6_04420W_A, C7_01680C_A, C7_01700W_A, C7_…
	Lipid metaboloic process	40 out of 237 genes, 16.9%	ACH1, ARE2, AXL1, BTS1, C1_09980C_A, C5_05360C_A, C6_02420W_A, CAT2, CBR1, CHO1, CWH8, ERG10, ERG11, ERG24, ERG25, ERG251, ERG27, ERG3, ERG4, ERG5, ERG6, ERG7, ERG9, FAB1, FLC2, FOX2, ICL1, INO1, IPK2, MIT1, MLS1, MSC7, NCP1, NCR1, PLC2, POT1, RTA2, SFC1, SLD1, XOG1
	Filamentous growth	39 out of 237 genes, 16.5%	ADR1, C2_05770W_A, CAS5, CAT1, CCH1, CHK1, CHO1, CHS2, CRZ1, CTN3, CUP9, DDR48, ECM22, ERG24, ERG3, ERG5, FAB1, GAL10, GPR1, HAC1, HGT1, IFU5, PGA13, PHR2, PLC2, RBR1, RGA2, RGT1, RIM8, RTA4, SAC6, SAP9, SET3, SHA3, SNQ2, UTR2, VPS1, ZCF13, ZCF39
	organelle organization	34 out of 237 genes, 14.3%	ADR1, ALD5, AXL1, C1_07980C_A, C4_01300W_A, C4_02340W_A, C4_02720C_A, C5_03150W_A, C7_03860W_A, CR_07220C_A, CR_09140C_A, ECM22, FAB1, GPR1, HAC1, HAP42, INN1, KNS1, MDH1, MDM34, MSC7, PHR2, PMC1, PXA1, RGA2, RGT1, RTA4, SAC6, SET3, SHA3, SPO72, VPS1, VPS24, ZCF13
	response to drug	31 out of 237 genes, 13.1%	C1_09210C_A, C4_02720C_A, C6_02420W_A, CAS5, CDR1, CDR2, CRZ1, CTR1, DAG7, DIP5, ERG11, ERG24, ERG27, ERG3, ERG6, GCY1, HAP41, HGT1, MNN45, MRF1, MRR2, NCP1, ORM1, PDK2, PGA23, PMC1, ROA1, RTA2, RTA3, SNQ2, SOD3
	carbohydrate metabolic process	30 out of 237 genes, 12.7%	AMS1, ARD, BGL2, C1_14060W_A, C3_02140C_A, C3_03410C_A, C5_05360C_A, C6_02420W_A, CHS2, CIT1, CRH11, FOX2, GAC1, GAL1, GAL10, GAL7, GCA1, GCY1, GDB1, GRE3, ICL1, INO1, MDH1, MLS1, MNN45, PCK1, PHR2, RGT1, UTR2, XOG1
	biological process involved in interspecies interaction between organism	25 out of 237 genes, 10.5%	BGL2, CAS5, CAT1, CHK1, CSH1, CSP37, ERG24, ERG3, FOX2, GPR1, ICL1, MIT1, MRR2, PHR2, PMC1, PST3, RGT1, RIM8, SAC6, SAP9, SET3, SLD1, UTR2, XOG1, ZCF13
	cellular protein modification process	22 out of 237 genes, 9.3%	ALD5, AXL1, C1_02040C_A, C2_08620W_A, C4_01300W_A, C4_04660C_A, C5_03150W_A, CBR1, CHK1, CWH8, ERG4, GAL10, GAL7, KNS1, KTR4, NCP1, PDK2, PNG2, PTP2, RIM15, SET3, SHA3
	cellular homeostasis	19 out of 237 genes, 8.0%	ARO9, C1_02700C_A, C1_09210C_A, C3_02140C_A, C6_02560W_A, CCH1, CDR1, CRZ1, DOT5, FAB1, FLC2, FRP1, GLX3, GPR1, MRF1, PMC1, PST3, RBT5, SNQ2
	cell cycle	14 out of 237 genes, 5.9%	AXL1, C1_07980C_A, CHS2, CRZ1, CR_04820W_A, CR_09140C_A, GAC1, HAC1, INN1, MSC7, RIM15, RIM8, SAC6, SHA3
	protein catabolic process	14 out of 237 genes, 5.9%	ARE2, C1_02040C_A, C1_02700C_A, C1_08180C_A, C2_07220W_A, C4_04660C_A, C7_03860W_A, CAT1, CSP37, GTT11, INO1, RPN4, SLP3, VPS24
	bioflim formation	13 out of 237 genes, 5.5%	ADH5, BGL2, CAS5, CAT2, CHK1, CSH1, GCA1, IFU5, MRR2, RBT5, VPS1, XOG1, ZCF39
	cell wall organization	12 out of 237 genes, 5.1%	BGL2, C1_14060W_A, CAS5, CCH1, CHS2, CRH11, HAC1, PGA13, PHR2, SAP9, UTR2, XOG1
	vesicle-mediated transport	11 out of 237 genes, 4.6%	C1_04340C_A, C1_08180C_A, FAB1, FTH1, GYP7, IPK2, RBT5, SAC6, SHA3, VPS1, VPS24
	generation of precursor metabolites and energy	10 out of 237 genes, 4.2%	ADH2, AOX2, C6_02560W_A, CAT2, CIT1, FUM12, GAC1, GDB1, MDH1, MRF1
	signal transduction	10 out of 237 genes, 4.2%	C4_02720C_A, CHK1, CRZ1, FAB1, GAC1, GPR1, HAC1, RGA2, RIM15, SAP9
	RNA metabolic process	8 out of 237 genes, 3.4%	C6_03260W_A, CAS5, MRR2, MSC7, ROA1, RTA2, SNQ2, ZCF13
	cell adhesion	7 out of 237 genes, 3%	C6_02420W_A, CRZ1, CSH1, MRR2, RBT5, SAP9, XOG1
	growth of unicellular organism as a thread of attached cells	7 out of 237 genes, 3%	ECM22, GAL10, GPR1, RIM8, SHA3, UTR2, ZCF13
	cellular respiration	6 out of 237 genes, 2.5%	AOX2, CAT2, CIT1, FUM12, MDH1, MRF1
	hyphal growth	6 out of 237 genes, 2.5%	CCH1, CHS2, CRZ1, HAC1, RGA2, SAC6
	translation	6 out of 237 genes, 2.5%	DAG7, ERG24, ERG25, ERG27, ERG5, ERG6
	cytokinesis	5 out of 237 genes, 2.1%	AXL1, CHS2, CRZ1, INN1, SAC6
	ribosome biogenesis	5 out of 237 genes, 2.1%	CAS5, MSC7, ROA1, RTA2, SNQ2
	DNA metabolic process	5 out of 237 genes, 2.1%	C1_07980C_A, CRZ1, CR_09140C_A, DDR48, MSC7
	cytoskeleton organization	4 out of 237 genes, 1.7%	C4_02720C_A, RGA2, SAC6, VPS1
	conjugation	4 out of 237 genes, 1.7%	AXL1, C1_14060W_A, C7_03860W_A, XOG1
	cell development	3 out of 237 genes, 1.3%	CCH1, CHS2, CR_04820W_A
	protein folding	2 out of 237 genes, 0.8%	FLC2, GLX3
	pseudohyphal growth	2 out of 237 genes, 0.8%	GPR1, SHA3
	cell budding	2 out of 237 genes, 0.8%	AXL1, CRZ1
	nucleus organization	1 out of 237 genes, 0.4%	C4_01300W_A
	vitamin metabolic process	1 out of 237 genes, 0.4%	CR_09100C_A

## Sheet: Chec seq 10 min seq analysis
PeakID	Chr	Start	End	Strand	Peak Score	Focus Ratio/Region Size	Annotation	Detailed Annotation	Distance to TSS	Nearest PromoterID	Entrez ID	Nearest Unigene	Nearest Refseq	Nearest Ensembl	Gene Name	Gene Alias	Gene Description	Gene Type
ADR1_10min_peak_154	Ca22chr1B_C_albicans_SC5314	23186	23186	+	2.18477	NA	exon (C1_00140W_B, exon 1 of 1)	-exon (C1_00140W_B, exon 1 of 1)	916	C1_00140W_B
ADR1_10min_peak_164	Ca22chr1B_C_albicans_SC5314	217648	217648	+	2.69548	NA	exon (C1_01100W_B, exon 1 of 1)	-exon (C1_01100W_B, exon 1 of 1)	4002	C1_01100W_B
ADR1_10min_peak_23	Ca22chr1A_C_albicans_SC5314	427953	427953	+	27.4797	NA	exon (C1_02070W_A, exon 1 of 1)	-exon (C1_02070W_A, exon 1 of 1)	110	C1_02070W_A
ADR1_10min_peak_27	Ca22chr1A_C_albicans_SC5314	530804	530804	+	4.18192	NA	exon (C1_02520W_A, exon 1 of 1)	-exon (C1_02520W_A, exon 1 of 1)	632	C1_02520W_A
ADR1_10min_peak_174	Ca22chr1B_C_albicans_SC5314	530810	530810	+	10.0616	NA	exon (C1_02520W_B, exon 1 of 1)	-exon (C1_02520W_B, exon 1 of 1)	605	C1_02520W_B
ADR1_10min_peak_36	Ca22chr1A_C_albicans_SC5314	761680	761680	+	45.1211	NA	exon (C1_03680W_A, exon 1 of 1)	-exon (C1_03680W_A, exon 1 of 1)	264	C1_03680W_A
ADR1_10min_peak_185	Ca22chr1B_C_albicans_SC5314	761724	761724	+	29.0929	NA	exon (C1_03680W_B, exon 1 of 1)	-exon (C1_03680W_B, exon 1 of 1)	261	C1_03680W_B
ADR1_10min_peak_189	Ca22chr1B_C_albicans_SC5314	843468	843468	+	3.03116	NA	exon (C1_04010C_B, exon 1 of 1)	-exon (C1_04010C_B, exon 1 of 1)	387	C1_04010C_B
ADR1_10min_peak_41	Ca22chr1A_C_albicans_SC5314	962959	962959	+	2.59657	NA	exon (C1_04650W_A, exon 1 of 1)	-exon (C1_04650W_A, exon 1 of 1)	1029	C1_04650W_A
ADR1_10min_peak_192	Ca22chr1B_C_albicans_SC5314	963245	963245	+	26.7799	NA	exon (C1_04650W_B, exon 1 of 1)	-exon (C1_04650W_B, exon 1 of 1)	1273	C1_04650W_B
ADR1_10min_peak_193	Ca22chr1B_C_albicans_SC5314	1083242	1083242	+	9.50823	NA	exon (C1_05140W_B, exon 1 of 1)	-exon (C1_05140W_B, exon 1 of 1)	613	C1_05140W_B
ADR1_10min_peak_42	Ca22chr1A_C_albicans_SC5314	1106805	1106805	+	3.99658	NA	exon (C1_05260C_A, exon 1 of 1)	-exon (C1_05260C_A, exon 1 of 1)	742	C1_05260C_A
ADR1_10min_peak_44	Ca22chr1A_C_albicans_SC5314	1148036	1148036	+	8.46298	NA	exon (C1_05460W_A, exon 1 of 1)	-exon (C1_05460W_A, exon 1 of 1)	-1078	C1_05470W_A
ADR1_10min_peak_194	Ca22chr1B_C_albicans_SC5314	1148055	1148055	+	12.0357	NA	exon (C1_05460W_B, exon 1 of 1)	-exon (C1_05460W_B, exon 1 of 1)	-1059	C1_05470W_B
ADR1_10min_peak_48	Ca22chr1A_C_albicans_SC5314	1193909	1193909	+	4.80526	NA	exon (C1_05710C_A, exon 1 of 1)	-exon (C1_05710C_A, exon 1 of 1)	275	C1_05710C_A
ADR1_10min_peak_197	Ca22chr1B_C_albicans_SC5314	1193914	1193914	+	12.2077	NA	exon (C1_05710C_B, exon 1 of 1)	-exon (C1_05710C_B, exon 1 of 1)	272	C1_05710C_B
ADR1_10min_peak_49	Ca22chr1A_C_albicans_SC5314	1255786	1255786	+	1.68865	NA	exon (C1_05970W_A, exon 1 of 1)	-exon (C1_05970W_A, exon 1 of 1)	943	C1_05970W_A
ADR1_10min_peak_198	Ca22chr1B_C_albicans_SC5314	1254967	1254967	+	16.2798	NA	exon (C1_05970W_B, exon 1 of 1)	-exon (C1_05970W_B, exon 1 of 1)	134	C1_05970W_B
ADR1_10min_peak_199	Ca22chr1B_C_albicans_SC5314	1255777	1255777	+	2.86356	NA	exon (C1_05970W_B, exon 1 of 1)	-exon (C1_05970W_B, exon 1 of 1)	944	C1_05970W_B
ADR1_10min_peak_52	Ca22chr1A_C_albicans_SC5314	1316079	1316079	+	3.18118	NA	exon (C1_06280C_A, exon 1 of 1)	-exon (C1_06280C_A, exon 1 of 1)	890	C1_06280C_A
ADR1_10min_peak_200	Ca22chr1B_C_albicans_SC5314	1316087	1316087	+	2.08015	NA	exon (C1_06280C_B, exon 1 of 1)	-exon (C1_06280C_B, exon 1 of 1)	890	C1_06280C_B
ADR1_10min_peak_201	Ca22chr1B_C_albicans_SC5314	1403506	1403506	+	11.4657	NA	exon (C1_06550W_B, exon 1 of 1)	-exon (C1_06550W_B, exon 1 of 1)	-1340	C1_06560W_B
ADR1_10min_peak_202	Ca22chr1B_C_albicans_SC5314	1414440	1414440	+	10.8343	NA	exon (C1_06610C_B, exon 1 of 1)	-exon (C1_06610C_B, exon 1 of 1)	1034	C1_06610C_B
ADR1_10min_peak_54	Ca22chr1A_C_albicans_SC5314	1462956	1462956	+	20.2417	NA	exon (C1_06860W_A, exon 1 of 1)	-exon (C1_06860W_A, exon 1 of 1)	246	C1_06860W_A
ADR1_10min_peak_204	Ca22chr1B_C_albicans_SC5314	1462997	1462997	+	15.9397	NA	exon (C1_06860W_B, exon 1 of 1)	-exon (C1_06860W_B, exon 1 of 1)	261	C1_06860W_B
ADR1_10min_peak_58	Ca22chr1A_C_albicans_SC5314	1502579	1502579	+	1.4807	NA	exon (C1_07040C_A, exon 1 of 1)	-exon (C1_07040C_A, exon 1 of 1)	541	C1_07040C_A
ADR1_10min_peak_208	Ca22chr1B_C_albicans_SC5314	1502853	1502853	+	12.8818	NA	exon (C1_07040C_B, exon 1 of 1)	-exon (C1_07040C_B, exon 1 of 1)	294	C1_07040C_B
ADR1_10min_peak_209	Ca22chr1B_C_albicans_SC5314	1510155	1510155	+	2.86282	NA	exon (C1_07070C_B, exon 1 of 1)	-exon (C1_07070C_B, exon 1 of 1)	1415	C1_07070C_B
ADR1_10min_peak_61	Ca22chr1A_C_albicans_SC5314	1537986	1537986	+	11.4789	NA	exon (C1_07170C_A, exon 1 of 1)	-exon (C1_07170C_A, exon 1 of 1)	399	C1_07170C_A
ADR1_10min_peak_67	Ca22chr1A_C_albicans_SC5314	1600688	1600688	+	1.56568	NA	exon (C1_07390W_A, exon 1 of 1)	-exon (C1_07390W_A, exon 1 of 1)	313	C1_07390W_A
ADR1_10min_peak_217	Ca22chr1B_C_albicans_SC5314	1600740	1600740	+	1.8632	NA	exon (C1_07390W_B, exon 1 of 1)	-exon (C1_07390W_B, exon 1 of 1)	331	C1_07390W_B
ADR1_10min_peak_68	Ca22chr1A_C_albicans_SC5314	1609360	1609360	+	4.04506	NA	exon (C1_07430W_A, exon 1 of 1)	-exon (C1_07430W_A, exon 1 of 1)	315	C1_07430W_A
ADR1_10min_peak_218	Ca22chr1B_C_albicans_SC5314	1609391	1609391	+	6.8472	NA	exon (C1_07430W_B, exon 1 of 1)	-exon (C1_07430W_B, exon 1 of 1)	311	C1_07430W_B
ADR1_10min_peak_69	Ca22chr1A_C_albicans_SC5314	1620253	1620253	+	5.25535	NA	exon (C1_07480C_A, exon 1 of 1)	-exon (C1_07480C_A, exon 1 of 1)	922	C1_07480C_A
ADR1_10min_peak_219	Ca22chr1B_C_albicans_SC5314	1620334	1620334	+	9.36281	NA	exon (C1_07480C_B, exon 1 of 1)	-exon (C1_07480C_B, exon 1 of 1)	876	C1_07480C_B
ADR1_10min_peak_80	Ca22chr1A_C_albicans_SC5314	1830031	1830031	+	10.1129	NA	exon (C1_08330C_A, exon 1 of 1)	-exon (C1_08330C_A, exon 1 of 1)	209	C1_08330C_A
ADR1_10min_peak_230	Ca22chr1B_C_albicans_SC5314	1829740	1829740	+	2.60362	NA	exon (C1_08330C_B, exon 1 of 1)	-exon (C1_08330C_B, exon 1 of 1)	520	C1_08330C_B
ADR1_10min_peak_82	Ca22chr1A_C_albicans_SC5314	1839375	1839375	+	6.54943	NA	exon (C1_08370W_A, exon 1 of 1)	-exon (C1_08370W_A, exon 1 of 1)	138	C1_08370W_A
ADR1_10min_peak_232	Ca22chr1B_C_albicans_SC5314	1839399	1839399	+	3.16416	NA	exon (C1_08370W_B, exon 1 of 1)	-exon (C1_08370W_B, exon 1 of 1)	138	C1_08370W_B
ADR1_10min_peak_233	Ca22chr1B_C_albicans_SC5314	1840614	1840614	+	2.26512	NA	exon (C1_08370W_B, exon 1 of 1)	-exon (C1_08370W_B, exon 1 of 1)	1353	C1_08370W_B
ADR1_10min_peak_87	Ca22chr1A_C_albicans_SC5314	1978631	1978631	+	7.79791	NA	exon (C1_09080C_A, exon 1 of 1)	-exon (C1_09080C_A, exon 1 of 1)	145	C1_09080C_A
ADR1_10min_peak_239	Ca22chr1B_C_albicans_SC5314	1978652	1978652	+	3.95479	NA	exon (C1_09080C_B, exon 1 of 1)	-exon (C1_09080C_B, exon 1 of 1)	146	C1_09080C_B
ADR1_10min_peak_88	Ca22chr1A_C_albicans_SC5314	2015339	2015339	+	1.74379	NA	exon (C1_09180W_A, exon 1 of 1)	-exon (C1_09180W_A, exon 1 of 1)	536	C1_09180W_A
ADR1_10min_peak_240	Ca22chr1B_C_albicans_SC5314	2015379	2015379	+	10.0599	NA	exon (C1_09180W_B, exon 1 of 1)	-exon (C1_09180W_B, exon 1 of 1)	536	C1_09180W_B
ADR1_10min_peak_93	Ca22chr1A_C_albicans_SC5314	2195423	2195423	+	7.18756	NA	exon (C1_10020W_A, exon 1 of 1)	-exon (C1_10020W_A, exon 1 of 1)	151	C1_10020W_A
ADR1_10min_peak_96	Ca22chr1A_C_albicans_SC5314	2232568	2232568	+	5.4896	NA	exon (C1_10150W_A, exon 1 of 1)	-exon (C1_10150W_A, exon 1 of 1)	2165	C1_10150W_A
ADR1_10min_peak_95	Ca22chr1A_C_albicans_SC5314	2230802	2230802	+	4.44487	NA	exon (C1_10150W_A, exon 1 of 1)	-exon (C1_10150W_A, exon 1 of 1)	399	C1_10150W_A
ADR1_10min_peak_246	Ca22chr1B_C_albicans_SC5314	2232593	2232593	+	6.40453	NA	exon (C1_10150W_B, exon 1 of 1)	-exon (C1_10150W_B, exon 1 of 1)	2165	C1_10150W_B
ADR1_10min_peak_97	Ca22chr1A_C_albicans_SC5314	2273617	2273617	+	6.75109	NA	exon (C1_10290W_A, exon 1 of 1)	-exon (C1_10290W_A, exon 1 of 1)	2217	C1_10290W_A
ADR1_10min_peak_248	Ca22chr1B_C_albicans_SC5314	2273470	2273470	+	3.8865	NA	exon (C1_10290W_B, exon 1 of 1)	-exon (C1_10290W_B, exon 1 of 1)	2041	C1_10290W_B
ADR1_10min_peak_98	Ca22chr1A_C_albicans_SC5314	2289089	2289089	+	26.4282	NA	exon (C1_10350C_A, exon 1 of 1)	-exon (C1_10350C_A, exon 1 of 1)	352	C1_10350C_A
ADR1_10min_peak_249	Ca22chr1B_C_albicans_SC5314	2289062	2289062	+	1.98997	NA	exon (C1_10350C_B, exon 1 of 1)	-exon (C1_10350C_B, exon 1 of 1)	398	C1_10350C_B
ADR1_10min_peak_99	Ca22chr1A_C_albicans_SC5314	2301736	2301736	+	5.5115	NA	exon (C1_10400C_A, exon 1 of 1)	-exon (C1_10400C_A, exon 1 of 1)	160	C1_10400C_A
ADR1_10min_peak_252	Ca22chr1B_C_albicans_SC5314	2309471	2309471	+	5.43594	NA	exon (C1_10430W_B, exon 1 of 1)	-exon (C1_10430W_B, exon 1 of 1)	453	C1_10430W_B
ADR1_10min_peak_256	Ca22chr1B_C_albicans_SC5314	2384341	2384341	+	2.33293	NA	exon (C1_10740C_B, exon 1 of 1)	-exon (C1_10740C_B, exon 1 of 1)	254	C1_10740C_B
ADR1_10min_peak_109	Ca22chr1A_C_albicans_SC5314	2463705	2463705	+	8.66407	NA	exon (C1_11200W_A, exon 1 of 1)	-exon (C1_11200W_A, exon 1 of 1)	3176	C1_11210C_A
ADR1_10min_peak_261	Ca22chr1B_C_albicans_SC5314	2463746	2463746	+	7.39291	NA	exon (C1_11200W_B, exon 1 of 1)	-exon (C1_11200W_B, exon 1 of 1)	3168	C1_11210C_B
ADR1_10min_peak_113	Ca22chr1A_C_albicans_SC5314	2565056	2565056	+	18.2929	NA	exon (C1_11710C_A, exon 1 of 1)	-exon (C1_11710C_A, exon 1 of 1)	366	C1_11710C_A
ADR1_10min_peak_264	Ca22chr1B_C_albicans_SC5314	2565088	2565088	+	15.9045	NA	exon (C1_11710C_B, exon 1 of 1)	-exon (C1_11710C_B, exon 1 of 1)	365	C1_11710C_B
ADR1_10min_peak_265	Ca22chr1B_C_albicans_SC5314	2578554	2578554	+	4.71463	NA	exon (C1_11770C_B, exon 1 of 1)	-exon (C1_11770C_B, exon 1 of 1)	-1087	C1_11760C_B
ADR1_10min_peak_117	Ca22chr1A_C_albicans_SC5314	2809849	2809849	+	8.0423	NA	exon (C1_12900W_A, exon 1 of 1)	-exon (C1_12900W_A, exon 1 of 1)	-1960	C1_12910W_A
ADR1_10min_peak_119	Ca22chr1A_C_albicans_SC5314	2849221	2849221	+	2.02053	NA	exon (C1_13080W_A, exon 1 of 1)	-exon (C1_13080W_A, exon 1 of 1)	714	C1_13080W_A
ADR1_10min_peak_271	Ca22chr1B_C_albicans_SC5314	2848909	2848909	+	5.60428	NA	exon (C1_13080W_B, exon 1 of 1)	-exon (C1_13080W_B, exon 1 of 1)	331	C1_13080W_B
ADR1_10min_peak_275	Ca22chr1B_C_albicans_SC5314	3035372	3035372	+	8.57308	NA	exon (C1_13810W_B, exon 1 of 1)	-exon (C1_13810W_B, exon 1 of 1)	263	C1_13810W_B
ADR1_10min_peak_125	Ca22chr1A_C_albicans_SC5314	3118401	3118401	+	3.24272	NA	exon (C1_14140C_A, exon 1 of 1)	-exon (C1_14140C_A, exon 1 of 1)	154	C1_14140C_A
ADR1_10min_peak_128	Ca22chr1A_C_albicans_SC5314	3151173	3151173	+	8.59969	NA	exon (C1_14300C_A, exon 1 of 1)	-exon (C1_14300C_A, exon 1 of 1)	-1052	C1_14290C_A
ADR1_10min_peak_283	Ca22chr1B_C_albicans_SC5314	3151408	3151408	+	6.17213	NA	exon (C1_14300C_B, exon 1 of 1)	-exon (C1_14300C_B, exon 1 of 1)	-1234	C1_14290C_B
ADR1_10min_peak_301	Ca22chr2A_C_albicans_SC5314	5935	5935	+	11.904	NA	exon (C2_00030W_A, exon 1 of 1)	-exon (C2_00030W_A, exon 1 of 1)	270	C2_00030W_A
ADR1_10min_peak_498	Ca22chr2B_C_albicans_SC5314	5936	5936	+	5.72015	NA	exon (C2_00030W_B, exon 1 of 1)	-exon (C2_00030W_B, exon 1 of 1)	271	C2_00030W_B
ADR1_10min_peak_315	Ca22chr2A_C_albicans_SC5314	69422	69422	+	2.68188	NA	exon (C2_00460W_A, exon 1 of 1)	-exon (C2_00460W_A, exon 1 of 1)	330	C2_00460W_A
ADR1_10min_peak_316	Ca22chr2A_C_albicans_SC5314	78723	78723	+	15.7304	NA	exon (C2_00500W_A, exon 1 of 1)	-exon (C2_00500W_A, exon 1 of 1)	607	C2_00500W_A
ADR1_10min_peak_321	Ca22chr2A_C_albicans_SC5314	123901	123901	+	5.36699	NA	exon (C2_00730C_A, exon 2 of 2)	-exon (C2_00730C_A, exon 2 of 2)	-1068	C2_00720C_A
ADR1_10min_peak_322	Ca22chr2A_C_albicans_SC5314	125428	125428	+	2.30126	NA	exon (C2_00730C_A, exon 2 of 2)	-exon (C2_00730C_A, exon 2 of 2)	1373	C2_00730C_A
ADR1_10min_peak_506	Ca22chr2B_C_albicans_SC5314	123912	123912	+	3.4331	NA	exon (C2_00730C_B, exon 2 of 2)	-exon (C2_00730C_B, exon 2 of 2)	-1065	C2_00720C_B
ADR1_10min_peak_326	Ca22chr2A_C_albicans_SC5314	164753	164753	+	16.9991	NA	exon (C2_01000W_A, exon 1 of 1)	-exon (C2_01000W_A, exon 1 of 1)	314	C2_01000W_A
ADR1_10min_peak_327	Ca22chr2A_C_albicans_SC5314	167588	167588	+	1.51437	NA	exon (C2_01010W_A, exon 1 of 1)	-exon (C2_01010W_A, exon 1 of 1)	325	C2_01010W_A
ADR1_10min_peak_508	Ca22chr2B_C_albicans_SC5314	168488	168488	+	6.80756	NA	exon (C2_01010W_B, exon 1 of 1)	-exon (C2_01010W_B, exon 1 of 1)	1202	C2_01010W_B
ADR1_10min_peak_328	Ca22chr2A_C_albicans_SC5314	170462	170462	+	12.8212	NA	exon (C2_01020W_A, exon 1 of 1)	-exon (C2_01020W_A, exon 1 of 1)	273	C2_01020W_A
ADR1_10min_peak_331	Ca22chr2A_C_albicans_SC5314	195652	195652	+	20.9477	NA	exon (C2_01200C_A, exon 1 of 1)	-exon (C2_01200C_A, exon 1 of 1)	-1060	C2_01190C_A
ADR1_10min_peak_332	Ca22chr2A_C_albicans_SC5314	195976	195976	+	6.35248	NA	exon (C2_01200C_A, exon 1 of 1)	-exon (C2_01200C_A, exon 1 of 1)	-1384	C2_01190C_A
ADR1_10min_peak_333	Ca22chr2A_C_albicans_SC5314	214302	214302	+	5.9551	NA	exon (C2_01260W_A, exon 1 of 1)	-exon (C2_01260W_A, exon 1 of 1)	-1234	C2_01270W_A
ADR1_10min_peak_337	Ca22chr2A_C_albicans_SC5314	279179	279179	+	6.87133	NA	exon (C2_01550W_A, exon 1 of 1)	-exon (C2_01550W_A, exon 1 of 1)	-1038	C2_01560W_A
ADR1_10min_peak_510	Ca22chr2B_C_albicans_SC5314	279185	279185	+	7.16784	NA	exon (C2_01550W_B, exon 1 of 1)	-exon (C2_01550W_B, exon 1 of 1)	-1019	C2_01560W_B
ADR1_10min_peak_341	Ca22chr2A_C_albicans_SC5314	351340	351340	+	27.6858	NA	exon (C2_01890W_A, exon 1 of 1)	-exon (C2_01890W_A, exon 1 of 1)	665	C2_01890W_A
ADR1_10min_peak_342	Ca22chr2A_C_albicans_SC5314	353139	353139	+	12.4772	NA	exon (C2_01890W_A, exon 1 of 1)	-exon (C2_01890W_A, exon 1 of 1)	2464	C2_01890W_A
ADR1_10min_peak_343	Ca22chr2A_C_albicans_SC5314	374850	374850	+	8.20188	NA	exon (C2_01980C_A, exon 1 of 1)	-exon (C2_01980C_A, exon 1 of 1)	1538	C2_01980C_A
ADR1_10min_peak_345	Ca22chr2A_C_albicans_SC5314	391482	391482	+	8.43928	NA	exon (C2_02020W_A, exon 1 of 1)	-exon (C2_02020W_A, exon 1 of 1)	-1115	C2_02030W_A
ADR1_10min_peak_347	Ca22chr2A_C_albicans_SC5314	396743	396743	+	2.86468	NA	exon (C2_02040W_A, exon 1 of 1)	-exon (C2_02040W_A, exon 1 of 1)	2475	C2_02040W_A
ADR1_10min_peak_348	Ca22chr2A_C_albicans_SC5314	402741	402741	+	15.7976	NA	exon (C2_02060C_A, exon 1 of 1)	-exon (C2_02060C_A, exon 1 of 1)	1308	C2_02060C_A
ADR1_10min_peak_349	Ca22chr2A_C_albicans_SC5314	414430	414430	+	10.8301	NA	exon (C2_02100W_A, exon 1 of 1)	-exon (C2_02100W_A, exon 1 of 1)	1564	C2_02110C_A
ADR1_10min_peak_350	Ca22chr2A_C_albicans_SC5314	474960	474960	+	15.7577	NA	exon (C2_02390W_A, exon 1 of 1)	-exon (C2_02390W_A, exon 1 of 1)	356	C2_02390W_A
ADR1_10min_peak_357	Ca22chr2A_C_albicans_SC5314	519359	519359	+	10.7691	NA	exon (C2_02570W_A, exon 1 of 2)	-exon (C2_02570W_A, exon 1 of 2)	323	C2_02570W_A
ADR1_10min_peak_362	Ca22chr2A_C_albicans_SC5314	533061	533061	+	5.53045	NA	exon (C2_02640C_A, exon 1 of 1)	-exon (C2_02640C_A, exon 1 of 1)	352	C2_02640C_A
ADR1_10min_peak_367	Ca22chr2A_C_albicans_SC5314	570549	570549	+	27.5281	NA	exon (C2_02850W_A, exon 1 of 1)	-exon (C2_02850W_A, exon 1 of 1)	472	C2_02850W_A
ADR1_10min_peak_515	Ca22chr2B_C_albicans_SC5314	570214	570214	+	20.165	NA	exon (C2_02850W_B, exon 1 of 1)	-exon (C2_02850W_B, exon 1 of 1)	139	C2_02850W_B
ADR1_10min_peak_516	Ca22chr2B_C_albicans_SC5314	570803	570803	+	14.9168	NA	exon (C2_02850W_B, exon 1 of 1)	-exon (C2_02850W_B, exon 1 of 1)	728	C2_02850W_B
ADR1_10min_peak_373	Ca22chr2A_C_albicans_SC5314	595536	595536	+	12.6199	NA	exon (C2_02980C_A, exon 1 of 1)	-exon (C2_02980C_A, exon 1 of 1)	1526	C2_02980C_A
ADR1_10min_peak_382	Ca22chr2A_C_albicans_SC5314	630975	630975	+	5.53286	NA	exon (C2_03120W_A, exon 1 of 1)	-exon (C2_03120W_A, exon 1 of 1)	279	C2_03120W_A
ADR1_10min_peak_383	Ca22chr2A_C_albicans_SC5314	631732	631732	+	5.48713	NA	exon (C2_03120W_A, exon 1 of 1)	-exon (C2_03120W_A, exon 1 of 1)	1036	C2_03120W_A
ADR1_10min_peak_387	Ca22chr2A_C_albicans_SC5314	637470	637470	+	19.5395	NA	exon (C2_03150C_A, exon 1 of 1)	-exon (C2_03150C_A, exon 1 of 1)	1043	C2_03150C_A
ADR1_10min_peak_389	Ca22chr2A_C_albicans_SC5314	669040	669040	+	4.48152	NA	exon (C2_03240C_A, exon 1 of 1)	-exon (C2_03240C_A, exon 1 of 1)	523	C2_03240C_A
ADR1_10min_peak_519	Ca22chr2B_C_albicans_SC5314	669046	669046	+	3.5901	NA	exon (C2_03240C_B, exon 1 of 1)	-exon (C2_03240C_B, exon 1 of 1)	527	C2_03240C_B
ADR1_10min_peak_392	Ca22chr2A_C_albicans_SC5314	689247	689247	+	15.9601	NA	exon (C2_03320W_A, exon 1 of 1)	-exon (C2_03320W_A, exon 1 of 1)	3330	C2_03330C_A
ADR1_10min_peak_390	Ca22chr2A_C_albicans_SC5314	685053	685053	+	10.1099	NA	exon (C2_03320W_A, exon 1 of 1)	-exon (C2_03320W_A, exon 1 of 1)	1155	C2_03320W_A
ADR1_10min_peak_391	Ca22chr2A_C_albicans_SC5314	686755	686755	+	6.6505	NA	exon (C2_03320W_A, exon 1 of 1)	-exon (C2_03320W_A, exon 1 of 1)	2857	C2_03320W_A
ADR1_10min_peak_520	Ca22chr2B_C_albicans_SC5314	685064	685064	+	9.74166	NA	exon (C2_03320W_B, exon 1 of 1)	-exon (C2_03320W_B, exon 1 of 1)	1156	C2_03320W_B
ADR1_10min_peak_521	Ca22chr2B_C_albicans_SC5314	696542	696542	+	2.33545	NA	exon (C2_03350W_B, exon 1 of 1)	-exon (C2_03350W_B, exon 1 of 1)	798	C2_03350W_B
ADR1_10min_peak_395	Ca22chr2A_C_albicans_SC5314	726345	726345	+	2.85738	NA	exon (C2_03490C_A, exon 1 of 1)	-exon (C2_03490C_A, exon 1 of 1)	141	C2_03490C_A
ADR1_10min_peak_523	Ca22chr2B_C_albicans_SC5314	726355	726355	+	4.07857	NA	exon (C2_03490C_B, exon 1 of 1)	-exon (C2_03490C_B, exon 1 of 1)	142	C2_03490C_B
ADR1_10min_peak_398	Ca22chr2A_C_albicans_SC5314	761222	761222	+	4.50569	NA	exon (C2_03600W_A, exon 1 of 1)	-exon (C2_03600W_A, exon 1 of 1)	1791	C2_03600W_A
ADR1_10min_peak_402	Ca22chr2A_C_albicans_SC5314	827530	827530	+	2.19542	NA	exon (C2_03940C_A, exon 1 of 1)	-exon (C2_03940C_A, exon 1 of 1)	234	C2_03940C_A
ADR1_10min_peak_525	Ca22chr2B_C_albicans_SC5314	827510	827510	+	7.94811	NA	exon (C2_03940C_B, exon 1 of 1)	-exon (C2_03940C_B, exon 1 of 1)	288	C2_03940C_B
ADR1_10min_peak_405	Ca22chr2A_C_albicans_SC5314	856107	856107	+	6.07383	NA	exon (C2_04060C_A, exon 1 of 1)	-exon (C2_04060C_A, exon 1 of 1)	1196	C2_04060C_A
ADR1_10min_peak_526	Ca22chr2B_C_albicans_SC5314	855494	855494	+	12.735	NA	exon (C2_04060C_B, exon 1 of 1)	-exon (C2_04060C_B, exon 1 of 1)	1844	C2_04060C_B
ADR1_10min_peak_527	Ca22chr2B_C_albicans_SC5314	856151	856151	+	4.16463	NA	exon (C2_04060C_B, exon 1 of 1)	-exon (C2_04060C_B, exon 1 of 1)	1187	C2_04060C_B
ADR1_10min_peak_407	Ca22chr2A_C_albicans_SC5314	865939	865939	+	5.47708	NA	exon (C2_04110W_A, exon 2 of 2)	-exon (C2_04110W_A, exon 2 of 2)	1754	C2_04110W_A
ADR1_10min_peak_408	Ca22chr2A_C_albicans_SC5314	866601	866601	+	3.17315	NA	exon (C2_04110W_A, exon 2 of 2)	-exon (C2_04110W_A, exon 2 of 2)	2416	C2_04110W_A
ADR1_10min_peak_410	Ca22chr2A_C_albicans_SC5314	883307	883307	+	96.7	NA	exon (C2_04200W_A, exon 1 of 1)	-exon (C2_04200W_A, exon 1 of 1)	-1108	C2_04210W_A
ADR1_10min_peak_529	Ca22chr2B_C_albicans_SC5314	1085520	1085520	+	4.91824	NA	exon (C2_05260W_B, exon 1 of 1)	-exon (C2_05260W_B, exon 1 of 1)	-1109	C2_05270W_B
ADR1_10min_peak_424	Ca22chr2A_C_albicans_SC5314	1103640	1103640	+	4.14047	NA	exon (C2_05370C_A, exon 1 of 1)	-exon (C2_05370C_A, exon 1 of 1)	424	C2_05370C_A
ADR1_10min_peak_427	Ca22chr2A_C_albicans_SC5314	1135058	1135058	+	2.59832	NA	exon (C2_05580W_A, exon 1 of 1)	-exon (C2_05580W_A, exon 1 of 1)	101	C2_05580W_A
ADR1_10min_peak_431	Ca22chr2A_C_albicans_SC5314	1183079	1183079	+	9.83074	NA	exon (C2_05790C_A, exon 2 of 2)	-exon (C2_05790C_A, exon 2 of 2)	-1357	C2_05780C_A
ADR1_10min_peak_532	Ca22chr2B_C_albicans_SC5314	1208604	1208604	+	40.3909	NA	exon (C2_05910W_B, exon 1 of 1)	-exon (C2_05910W_B, exon 1 of 1)	194	C2_05910W_B
ADR1_10min_peak_436	Ca22chr2A_C_albicans_SC5314	1221853	1221853	+	1.40869	NA	exon (C2_05990C_A, exon 1 of 1)	-exon (C2_05990C_A, exon 1 of 1)	618	C2_05990C_A
ADR1_10min_peak_444	Ca22chr2A_C_albicans_SC5314	1314919	1314919	+	9.4215	NA	exon (C2_06460W_A, exon 1 of 1)	-exon (C2_06460W_A, exon 1 of 1)	231	C2_06460W_A
ADR1_10min_peak_445	Ca22chr2A_C_albicans_SC5314	1331139	1331139	+	38.7619	NA	exon (C2_06550W_A, exon 1 of 1)	-exon (C2_06550W_A, exon 1 of 1)	293	C2_06550W_A
ADR1_10min_peak_536	Ca22chr2B_C_albicans_SC5314	1331177	1331177	+	44.8961	NA	exon (C2_06550W_B, exon 1 of 1)	-exon (C2_06550W_B, exon 1 of 1)	309	C2_06550W_B
ADR1_10min_peak_456	Ca22chr2A_C_albicans_SC5314	1635850	1635850	+	11.0738	NA	exon (C2_08050C_A, exon 1 of 1)	-exon (C2_08050C_A, exon 1 of 1)	362	C2_08050C_A
ADR1_10min_peak_545	Ca22chr2B_C_albicans_SC5314	1635873	1635873	+	8.20346	NA	exon (C2_08050C_B, exon 1 of 1)	-exon (C2_08050C_B, exon 1 of 1)	358	C2_08050C_B
ADR1_10min_peak_546	Ca22chr2B_C_albicans_SC5314	1668141	1668141	+	3.36434	NA	exon (C2_08240W_B, exon 1 of 1)	-exon (C2_08240W_B, exon 1 of 1)	-2365	C2_08260W_B
ADR1_10min_peak_460	Ca22chr2A_C_albicans_SC5314	1793695	1793695	+	16.281	NA	exon (C2_08830W_A, exon 1 of 1)	-exon (C2_08830W_A, exon 1 of 1)	476	C2_08830W_A
ADR1_10min_peak_549	Ca22chr2B_C_albicans_SC5314	1793719	1793719	+	15.4987	NA	exon (C2_08830W_B, exon 1 of 1)	-exon (C2_08830W_B, exon 1 of 1)	476	C2_08830W_B
ADR1_10min_peak_461	Ca22chr2A_C_albicans_SC5314	1816949	1816949	+	1.90887	NA	exon (C2_08920W_A, exon 1 of 1)	-exon (C2_08920W_A, exon 1 of 1)	902	C2_08920W_A
ADR1_10min_peak_550	Ca22chr2B_C_albicans_SC5314	1826181	1826181	+	28.1652	NA	exon (C2_08980C_B, exon 1 of 1)	-exon (C2_08980C_B, exon 1 of 1)	1812	C2_08980C_B
ADR1_10min_peak_463	Ca22chr2A_C_albicans_SC5314	1866924	1866924	+	30.0782	NA	exon (C2_09130C_A, exon 1 of 1)	-exon (C2_09130C_A, exon 1 of 1)	2189	C2_09130C_A
ADR1_10min_peak_552	Ca22chr2B_C_albicans_SC5314	1866122	1866122	+	2.80967	NA	exon (C2_09130C_B, exon 1 of 1)	-exon (C2_09130C_B, exon 1 of 1)	-1657	C2_09120C_B
ADR1_10min_peak_558	Ca22chr2B_C_albicans_SC5314	1897644	1897644	+	1.44392	NA	exon (C2_09280C_B, exon 1 of 1)	-exon (C2_09280C_B, exon 1 of 1)	474	C2_09280C_B
ADR1_10min_peak_474	Ca22chr2A_C_albicans_SC5314	1952436	1952436	+	46.7486	NA	exon (C2_09530W_A, exon 1 of 1)	-exon (C2_09530W_A, exon 1 of 1)	-1018	C2_09540W_A
ADR1_10min_peak_473	Ca22chr2A_C_albicans_SC5314	1951803	1951803	+	15.8266	NA	exon (C2_09530W_A, exon 1 of 1)	-exon (C2_09530W_A, exon 1 of 1)	593	C2_09530W_A
ADR1_10min_peak_562	Ca22chr2B_C_albicans_SC5314	1951719	1951719	+	89.5729	NA	exon (C2_09530W_B, exon 1 of 1)	-exon (C2_09530W_B, exon 1 of 1)	596	C2_09530W_B
ADR1_10min_peak_563	Ca22chr2B_C_albicans_SC5314	1952327	1952327	+	26.6501	NA	exon (C2_09530W_B, exon 1 of 1)	-exon (C2_09530W_B, exon 1 of 1)	-1040	C2_09540W_B
ADR1_10min_peak_483	Ca22chr2A_C_albicans_SC5314	2151774	2151774	+	17.0194	NA	exon (C2_10420W_A, exon 1 of 1)	-exon (C2_10420W_A, exon 1 of 1)	315	C2_10420W_A
ADR1_10min_peak_485	Ca22chr2A_C_albicans_SC5314	2174804	2174804	+	3.65437	NA	exon (C2_10550C_A, exon 1 of 1)	-exon (C2_10550C_A, exon 1 of 1)	3653	C2_10540W_A
ADR1_10min_peak_745	Ca22chr3B_C_albicans_SC5314	84903	84903	+	6.80756	NA	exon (C3_00570C_B, exon 1 of 1)	-exon (C3_00570C_B, exon 1 of 1)	127	C3_00570C_B
ADR1_10min_peak_600	Ca22chr3A_C_albicans_SC5314	138585	138585	+	3.40216	NA	exon (C3_00730W_A, exon 1 of 1)	-exon (C3_00730W_A, exon 1 of 1)	231	C3_00740W_A
ADR1_10min_peak_749	Ca22chr3B_C_albicans_SC5314	138578	138578	+	1.36568	NA	exon (C3_00730W_B, exon 1 of 1)	-exon (C3_00730W_B, exon 1 of 1)	223	C3_00740W_B
ADR1_10min_peak_601	Ca22chr3A_C_albicans_SC5314	159076	159076	+	2.87401	NA	exon (C3_00810C_A, exon 1 of 1)	-exon (C3_00810C_A, exon 1 of 1)	1610	C3_00810C_A
ADR1_10min_peak_602	Ca22chr3A_C_albicans_SC5314	189696	189696	+	2.58601	NA	exon (C3_00930W_A, exon 1 of 1)	-exon (C3_00930W_A, exon 1 of 1)	344	C3_00930W_A
ADR1_10min_peak_750	Ca22chr3B_C_albicans_SC5314	189690	189690	+	1.65206	NA	exon (C3_00930W_B, exon 1 of 1)	-exon (C3_00930W_B, exon 1 of 1)	332	C3_00930W_B
ADR1_10min_peak_603	Ca22chr3A_C_albicans_SC5314	243844	243844	+	23.6115	NA	exon (C3_01180C_A, exon 1 of 1)	-exon (C3_01180C_A, exon 1 of 1)	310	C3_01180C_A
ADR1_10min_peak_751	Ca22chr3B_C_albicans_SC5314	243876	243876	+	17.3195	NA	exon (C3_01180C_B, exon 1 of 1)	-exon (C3_01180C_B, exon 1 of 1)	295	C3_01180C_B
ADR1_10min_peak_604	Ca22chr3A_C_albicans_SC5314	269627	269627	+	13.9715	NA	exon (C3_01260C_A, exon 1 of 1)	-exon (C3_01260C_A, exon 1 of 1)	1865	C3_01260C_A
ADR1_10min_peak_605	Ca22chr3A_C_albicans_SC5314	270836	270836	+	4.6696	NA	exon (C3_01260C_A, exon 1 of 1)	-exon (C3_01260C_A, exon 1 of 1)	656	C3_01260C_A
ADR1_10min_peak_752	Ca22chr3B_C_albicans_SC5314	269885	269885	+	8.31888	NA	exon (C3_01260C_B, exon 1 of 1)	-exon (C3_01260C_B, exon 1 of 1)	1628	C3_01260C_B
ADR1_10min_peak_753	Ca22chr3B_C_albicans_SC5314	270287	270287	+	4.92938	NA	exon (C3_01260C_B, exon 1 of 1)	-exon (C3_01260C_B, exon 1 of 1)	1226	C3_01260C_B
ADR1_10min_peak_607	Ca22chr3A_C_albicans_SC5314	294982	294982	+	7.92541	NA	exon (C3_01370C_A, exon 1 of 1)	-exon (C3_01370C_A, exon 1 of 1)	289	C3_01370C_A
ADR1_10min_peak_755	Ca22chr3B_C_albicans_SC5314	294502	294502	+	15.4806	NA	exon (C3_01370C_B, exon 1 of 1)	-exon (C3_01370C_B, exon 1 of 1)	794	C3_01370C_B
ADR1_10min_peak_756	Ca22chr3B_C_albicans_SC5314	295009	295009	+	5.09343	NA	exon (C3_01370C_B, exon 1 of 1)	-exon (C3_01370C_B, exon 1 of 1)	287	C3_01370C_B
ADR1_10min_peak_611	Ca22chr3A_C_albicans_SC5314	382077	382077	+	18.2559	NA	exon (C3_01750C_A, exon 1 of 1)	-exon (C3_01750C_A, exon 1 of 1)	-2020	C3_01740C_A
ADR1_10min_peak_760	Ca22chr3B_C_albicans_SC5314	382125	382125	+	13.1807	NA	exon (C3_01750C_B, exon 1 of 1)	-exon (C3_01750C_B, exon 1 of 1)	-2027	C3_01740C_B
ADR1_10min_peak_761	Ca22chr3B_C_albicans_SC5314	431059	431059	+	6.74584	NA	exon (C3_01960C_B, exon 1 of 1)	-exon (C3_01960C_B, exon 1 of 1)	605	C3_01960C_B
ADR1_10min_peak_614	Ca22chr3A_C_albicans_SC5314	549054	549054	+	2.7502	NA	exon (C3_02510C_A, exon 1 of 1)	-exon (C3_02510C_A, exon 1 of 1)	298	C3_02510C_A
ADR1_10min_peak_764	Ca22chr3B_C_albicans_SC5314	549096	549096	+	5.4005	NA	exon (C3_02510C_B, exon 1 of 1)	-exon (C3_02510C_B, exon 1 of 1)	281	C3_02510C_B
ADR1_10min_peak_616	Ca22chr3A_C_albicans_SC5314	620772	620772	+	2.46737	NA	exon (C3_02870C_A, exon 1 of 1)	-exon (C3_02870C_A, exon 1 of 1)	346	C3_02870C_A
ADR1_10min_peak_625	Ca22chr3A_C_albicans_SC5314	644839	644839	+	60.9003	NA	exon (C3_03050C_A, exon 1 of 1)	-exon (C3_03050C_A, exon 1 of 1)	1463	C3_03050C_A
ADR1_10min_peak_775	Ca22chr3B_C_albicans_SC5314	644676	644676	+	9.86407	NA	exon (C3_03050C_B, exon 1 of 1)	-exon (C3_03050C_B, exon 1 of 1)	1625	C3_03050C_B
ADR1_10min_peak_776	Ca22chr3B_C_albicans_SC5314	645720	645720	+	6.43663	NA	exon (C3_03050C_B, exon 1 of 1)	-exon (C3_03050C_B, exon 1 of 1)	581	C3_03050C_B
ADR1_10min_peak_630	Ca22chr3A_C_albicans_SC5314	729503	729503	+	3.10001	NA	exon (C3_03450C_A, exon 1 of 1)	-exon (C3_03450C_A, exon 1 of 1)	-1188	C3_03440C_A
ADR1_10min_peak_636	Ca22chr3A_C_albicans_SC5314	791852	791852	+	1.55456	NA	exon (C3_03760W_A, exon 1 of 1)	-exon (C3_03760W_A, exon 1 of 1)	212	C3_03760W_A
ADR1_10min_peak_641	Ca22chr3A_C_albicans_SC5314	816151	816151	+	3.66788	NA	exon (C3_03890W_A, exon 1 of 1)	-exon (C3_03890W_A, exon 1 of 1)	2107	C3_03900C_A
ADR1_10min_peak_645	Ca22chr3A_C_albicans_SC5314	829151	829151	+	7.18897	NA	exon (C3_03990C_A, exon 1 of 1)	-exon (C3_03990C_A, exon 1 of 1)	-1144	C3_03980C_A
ADR1_10min_peak_646	Ca22chr3A_C_albicans_SC5314	848884	848884	+	13.3668	NA	exon (C3_04070C_A, exon 1 of 1)	-exon (C3_04070C_A, exon 1 of 1)	-1704	C3_04060C_A
ADR1_10min_peak_796	Ca22chr3B_C_albicans_SC5314	848990	848990	+	3.5285	NA	exon (C3_04070C_B, exon 1 of 1)	-exon (C3_04070C_B, exon 1 of 1)	-1833	C3_04060C_B
ADR1_10min_peak_649	Ca22chr3A_C_albicans_SC5314	867224	867224	+	13.8521	NA	exon (C3_04160W_A, exon 1 of 1)	-exon (C3_04160W_A, exon 1 of 1)	171	C3_04160W_A
ADR1_10min_peak_652	Ca22chr3A_C_albicans_SC5314	873753	873753	+	4.24336	NA	exon (C3_04200W_A, exon 1 of 1)	-exon (C3_04200W_A, exon 1 of 1)	-1042	C3_04210W_A
ADR1_10min_peak_797	Ca22chr3B_C_albicans_SC5314	873734	873734	+	7.6803	NA	exon (C3_04200W_B, exon 1 of 1)	-exon (C3_04200W_B, exon 1 of 1)	-1047	C3_04210W_B
ADR1_10min_peak_653	Ca22chr3A_C_albicans_SC5314	881447	881447	+	23.1569	NA	exon (C3_04240C_A, exon 1 of 1)	-exon (C3_04240C_A, exon 1 of 1)	198	C3_04240C_A
ADR1_10min_peak_660	Ca22chr3A_C_albicans_SC5314	924597	924597	+	13.2257	NA	exon (C3_04440C_A, exon 2 of 2)	-exon (C3_04440C_A, exon 2 of 2)	826	C3_04440C_A
ADR1_10min_peak_799	Ca22chr3B_C_albicans_SC5314	924562	924562	+	17.5094	NA	exon (C3_04440C_B, exon 2 of 2)	-exon (C3_04440C_B, exon 2 of 2)	839	C3_04440C_B
ADR1_10min_peak_665	Ca22chr3A_C_albicans_SC5314	1000592	1000592	+	6.8921	NA	exon (C3_04730C_A, exon 1 of 1)	-exon (C3_04730C_A, exon 1 of 1)	925	C3_04730C_A
ADR1_10min_peak_805	Ca22chr3B_C_albicans_SC5314	1000605	1000605	+	19.9623	NA	exon (C3_04730C_B, exon 1 of 1)	-exon (C3_04730C_B, exon 1 of 1)	890	C3_04730C_B
ADR1_10min_peak_806	Ca22chr3B_C_albicans_SC5314	1000843	1000843	+	7.51694	NA	exon (C3_04730C_B, exon 1 of 1)	-exon (C3_04730C_B, exon 1 of 1)	652	C3_04730C_B
ADR1_10min_peak_670	Ca22chr3A_C_albicans_SC5314	1042340	1042340	+	1.62708	NA	exon (C3_04860W_A, exon 1 of 1)	-exon (C3_04860W_A, exon 1 of 1)	1009	C3_04860W_A
ADR1_10min_peak_810	Ca22chr3B_C_albicans_SC5314	1042319	1042319	+	1.31632	NA	exon (C3_04860W_B, exon 1 of 1)	-exon (C3_04860W_B, exon 1 of 1)	1010	C3_04860W_B
ADR1_10min_peak_675	Ca22chr3A_C_albicans_SC5314	1119251	1119251	+	3.4616	NA	exon (C3_05170W_A, exon 1 of 1)	-exon (C3_05170W_A, exon 1 of 1)	526	C3_05170W_A
ADR1_10min_peak_814	Ca22chr3B_C_albicans_SC5314	1119229	1119229	+	3.83942	NA	exon (C3_05170W_B, exon 1 of 1)	-exon (C3_05170W_B, exon 1 of 1)	526	C3_05170W_B
ADR1_10min_peak_676	Ca22chr3A_C_albicans_SC5314	1146617	1146617	+	10.3012	NA	exon (C3_05220W_A, exon 1 of 1)	-exon (C3_05220W_A, exon 1 of 1)	572	C3_05220W_A
ADR1_10min_peak_679	Ca22chr3A_C_albicans_SC5314	1247861	1247861	+	1.5465	NA	exon (C3_05580C_A, exon 1 of 1)	-exon (C3_05580C_A, exon 1 of 1)	685	C3_05580C_A
ADR1_10min_peak_683	Ca22chr3A_C_albicans_SC5314	1319303	1319303	+	3.58528	NA	exon (C3_05880C_A, exon 1 of 1)	-exon (C3_05880C_A, exon 1 of 1)	1070	C3_05880C_A
ADR1_10min_peak_819	Ca22chr3B_C_albicans_SC5314	1319280	1319280	+	2.9588	NA	exon (C3_05880C_B, exon 1 of 1)	-exon (C3_05880C_B, exon 1 of 1)	1070	C3_05880C_B
ADR1_10min_peak_686	Ca22chr3A_C_albicans_SC5314	1350075	1350075	+	1.35945	NA	exon (C3_05990C_A, exon 1 of 1)	-exon (C3_05990C_A, exon 1 of 1)	-2208	C3_05980C_A
ADR1_10min_peak_688	Ca22chr3A_C_albicans_SC5314	1373826	1373826	+	16.2814	NA	exon (C3_06040W_A, exon 1 of 1)	-exon (C3_06040W_A, exon 1 of 1)	113	C3_06040W_A
ADR1_10min_peak_822	Ca22chr3B_C_albicans_SC5314	1373799	1373799	+	18.2444	NA	exon (C3_06040W_B, exon 1 of 1)	-exon (C3_06040W_B, exon 1 of 1)	112	C3_06040W_B
ADR1_10min_peak_691	Ca22chr3A_C_albicans_SC5314	1404408	1404408	+	18.0439	NA	exon (C3_06170C_A, exon 1 of 1)	-exon (C3_06170C_A, exon 1 of 1)	611	C3_06170C_A
ADR1_10min_peak_825	Ca22chr3B_C_albicans_SC5314	1404404	1404404	+	25.057	NA	exon (C3_06170C_B, exon 1 of 1)	-exon (C3_06170C_B, exon 1 of 1)	589	C3_06170C_B
ADR1_10min_peak_693	Ca22chr3A_C_albicans_SC5314	1406052	1406052	+	4.02231	NA	exon (C3_06180C_A, exon 1 of 1)	-exon (C3_06180C_A, exon 1 of 1)	472	C3_06180C_A
ADR1_10min_peak_827	Ca22chr3B_C_albicans_SC5314	1406020	1406020	+	4.08722	NA	exon (C3_06180C_B, exon 1 of 1)	-exon (C3_06180C_B, exon 1 of 1)	478	C3_06180C_B
ADR1_10min_peak_694	Ca22chr3A_C_albicans_SC5314	1410379	1410379	+	39.7804	NA	exon (C3_06190C_A, exon 1 of 1)	-exon (C3_06190C_A, exon 1 of 1)	1485	C3_06190C_A
ADR1_10min_peak_695	Ca22chr3A_C_albicans_SC5314	1411720	1411720	+	10.4686	NA	exon (C3_06190C_A, exon 1 of 1)	-exon (C3_06190C_A, exon 1 of 1)	144	C3_06190C_A
ADR1_10min_peak_828	Ca22chr3B_C_albicans_SC5314	1410352	1410352	+	41.1106	NA	exon (C3_06190C_B, exon 1 of 1)	-exon (C3_06190C_B, exon 1 of 1)	1486	C3_06190C_B
ADR1_10min_peak_829	Ca22chr3B_C_albicans_SC5314	1411689	1411689	+	7.09443	NA	exon (C3_06190C_B, exon 1 of 1)	-exon (C3_06190C_B, exon 1 of 1)	149	C3_06190C_B
ADR1_10min_peak_697	Ca22chr3A_C_albicans_SC5314	1449210	1449210	+	4.64356	NA	exon (C3_06320W_A, exon 1 of 1)	-exon (C3_06320W_A, exon 1 of 1)	2707	C3_06320W_A
ADR1_10min_peak_831	Ca22chr3B_C_albicans_SC5314	1449386	1449386	+	9.36281	NA	exon (C3_06320W_B, exon 1 of 1)	-exon (C3_06320W_B, exon 1 of 1)	2909	C3_06320W_B
ADR1_10min_peak_702	Ca22chr3A_C_albicans_SC5314	1496411	1496411	+	27.1244	NA	exon (C3_06560W_A, exon 1 of 1)	-exon (C3_06560W_A, exon 1 of 1)	110	C3_06560W_A
ADR1_10min_peak_834	Ca22chr3B_C_albicans_SC5314	1496380	1496380	+	32.4057	NA	exon (C3_06560W_B, exon 1 of 1)	-exon (C3_06560W_B, exon 1 of 1)	105	C3_06560W_B
ADR1_10min_peak_703	Ca22chr3A_C_albicans_SC5314	1511162	1511162	+	2.89179	NA	exon (C3_06620W_A, exon 1 of 1)	-exon (C3_06620W_A, exon 1 of 1)	238	C3_06620W_A
ADR1_10min_peak_835	Ca22chr3B_C_albicans_SC5314	1511173	1511173	+	9.798	NA	exon (C3_06620W_B, exon 1 of 1)	-exon (C3_06620W_B, exon 1 of 1)	275	C3_06620W_B
ADR1_10min_peak_708	Ca22chr3A_C_albicans_SC5314	1604446	1604446	+	26.3726	NA	exon (C3_07010W_A, exon 1 of 1)	-exon (C3_07010W_A, exon 1 of 1)	1386	C3_07010W_A
ADR1_10min_peak_839	Ca22chr3B_C_albicans_SC5314	1604420	1604420	+	23.8251	NA	exon (C3_07010W_B, exon 1 of 1)	-exon (C3_07010W_B, exon 1 of 1)	1386	C3_07010W_B
ADR1_10min_peak_711	Ca22chr3A_C_albicans_SC5314	1625332	1625332	+	14.8949	NA	exon (C3_07100C_A, exon 1 of 1)	-exon (C3_07100C_A, exon 1 of 1)	1088	C3_07100C_A
ADR1_10min_peak_710	Ca22chr3A_C_albicans_SC5314	1624417	1624417	+	12.5343	NA	exon (C3_07100C_A, exon 1 of 1)	-exon (C3_07100C_A, exon 1 of 1)	2003	C3_07100C_A
ADR1_10min_peak_712	Ca22chr3A_C_albicans_SC5314	1626257	1626257	+	3.85953	NA	exon (C3_07100C_A, exon 1 of 1)	-exon (C3_07100C_A, exon 1 of 1)	163	C3_07100C_A
ADR1_10min_peak_841	Ca22chr3B_C_albicans_SC5314	1624397	1624397	+	19.262	NA	exon (C3_07100C_B, exon 1 of 1)	-exon (C3_07100C_B, exon 1 of 1)	1997	C3_07100C_B
ADR1_10min_peak_842	Ca22chr3B_C_albicans_SC5314	1626042	1626042	+	6.55916	NA	exon (C3_07100C_B, exon 1 of 1)	-exon (C3_07100C_B, exon 1 of 1)	352	C3_07100C_B
ADR1_10min_peak_714	Ca22chr3A_C_albicans_SC5314	1670548	1670548	+	13.0627	NA	exon (C3_07280C_A, exon 1 of 1)	-exon (C3_07280C_A, exon 1 of 1)	713	C3_07280C_A
ADR1_10min_peak_716	Ca22chr3A_C_albicans_SC5314	1708013	1708013	+	1.79365	NA	exon (C3_07470W_A, exon 1 of 1)	-exon (C3_07470W_A, exon 1 of 1)	321	C3_07470W_A
ADR1_10min_peak_844	Ca22chr3B_C_albicans_SC5314	1707990	1707990	+	4.53762	NA	exon (C3_07470W_B, exon 1 of 1)	-exon (C3_07470W_B, exon 1 of 1)	326	C3_07470W_B
ADR1_10min_peak_846	Ca22chr3B_C_albicans_SC5314	1761940	1761940	+	4.9304	NA	exon (C3_07730W_B, exon 1 of 1)	-exon (C3_07730W_B, exon 1 of 1)	158	C3_07730W_B
ADR1_10min_peak_1062	Ca22chr4B_C_albicans_SC5314	68097	68097	+	1.87076	NA	exon (C4_00430W_B, exon 1 of 1)	-exon (C4_00430W_B, exon 1 of 1)	102	C4_00430W_B
ADR1_10min_peak_882	Ca22chr4A_C_albicans_SC5314	73103	73103	+	4.71653	NA	exon (C4_00450C_A, exon 1 of 1)	-exon (C4_00450C_A, exon 1 of 1)	437	C4_00450C_A
ADR1_10min_peak_884	Ca22chr4A_C_albicans_SC5314	104831	104831	+	10.1668	NA	exon (C4_00600C_A, exon 1 of 1)	-exon (C4_00600C_A, exon 1 of 1)	-1236	C4_00590C_A
ADR1_10min_peak_890	Ca22chr4A_C_albicans_SC5314	132035	132035	+	13.7674	NA	exon (C4_00760W_A, exon 1 of 1)	-exon (C4_00760W_A, exon 1 of 1)	105	C4_00760W_A
ADR1_10min_peak_893	Ca22chr4A_C_albicans_SC5314	148911	148911	+	23.4823	NA	exon (C4_00830W_A, exon 1 of 1)	-exon (C4_00830W_A, exon 1 of 1)	755	C4_00830W_A
ADR1_10min_peak_1065	Ca22chr4B_C_albicans_SC5314	148915	148915	+	34.3976	NA	exon (C4_00830W_B, exon 1 of 1)	-exon (C4_00830W_B, exon 1 of 1)	744	C4_00830W_B
ADR1_10min_peak_901	Ca22chr4A_C_albicans_SC5314	225206	225206	+	3.68252	NA	exon (C4_01100C_A, exon 1 of 1)	-exon (C4_01100C_A, exon 1 of 1)	319	C4_01100C_A
ADR1_10min_peak_902	Ca22chr4A_C_albicans_SC5314	234915	234915	+	18.4515	NA	exon (C4_01170C_A, exon 1 of 1)	-exon (C4_01170C_A, exon 1 of 1)	1285	C4_01160W_A
ADR1_10min_peak_904	Ca22chr4A_C_albicans_SC5314	254536	254536	+	12.5559	NA	exon (C4_01260W_A, exon 1 of 1)	-exon (C4_01260W_A, exon 1 of 1)	-1062	C4_01270W_A
ADR1_10min_peak_905	Ca22chr4A_C_albicans_SC5314	273409	273409	+	25.357	NA	exon (C4_01340W_A, exon 1 of 1)	-exon (C4_01340W_A, exon 1 of 1)	194	C4_01340W_A
ADR1_10min_peak_906	Ca22chr4A_C_albicans_SC5314	283352	283352	+	7.66637	NA	exon (C4_01380W_A, exon 1 of 1)	-exon (C4_01380W_A, exon 1 of 1)	191	C4_01380W_A
ADR1_10min_peak_1068	Ca22chr4B_C_albicans_SC5314	283373	283373	+	4.9304	NA	exon (C4_01380W_B, exon 1 of 1)	-exon (C4_01380W_B, exon 1 of 1)	166	C4_01380W_B
ADR1_10min_peak_907	Ca22chr4A_C_albicans_SC5314	295026	295026	+	2.966	NA	exon (C4_01420W_A, exon 1 of 1)	-exon (C4_01420W_A, exon 1 of 1)	308	C4_01420W_A
ADR1_10min_peak_911	Ca22chr4A_C_albicans_SC5314	380011	380011	+	9.80877	NA	exon (C4_01940W_A, exon 1 of 1)	-exon (C4_01940W_A, exon 1 of 1)	332	C4_01940W_A
ADR1_10min_peak_912	Ca22chr4A_C_albicans_SC5314	380997	380997	+	9.70346	NA	exon (C4_01940W_A, exon 1 of 1)	-exon (C4_01940W_A, exon 1 of 1)	-1182	C4_01950W_A
ADR1_10min_peak_1070	Ca22chr4B_C_albicans_SC5314	381052	381052	+	13.5322	NA	exon (C4_01940W_B, exon 1 of 1)	-exon (C4_01940W_B, exon 1 of 1)	-1182	C4_01950W_B
ADR1_10min_peak_914	Ca22chr4A_C_albicans_SC5314	425679	425679	+	4.4662	NA	exon (C4_02150C_A, exon 1 of 1)	-exon (C4_02150C_A, exon 1 of 1)	1306	C4_02150C_A
ADR1_10min_peak_1072	Ca22chr4B_C_albicans_SC5314	425734	425734	+	5.98556	NA	exon (C4_02150C_B, exon 1 of 1)	-exon (C4_02150C_B, exon 1 of 1)	1306	C4_02150C_B
ADR1_10min_peak_916	Ca22chr4A_C_albicans_SC5314	432808	432808	+	26.4544	NA	exon (C4_02180C_A, exon 1 of 1)	-exon (C4_02180C_A, exon 1 of 1)	-1030	C4_02170C_A
ADR1_10min_peak_917	Ca22chr4A_C_albicans_SC5314	442328	442328	+	7.31649	NA	exon (C4_02230C_A, exon 1 of 1)	-exon (C4_02230C_A, exon 1 of 1)	593	C4_02230C_A
ADR1_10min_peak_1073	Ca22chr4B_C_albicans_SC5314	480809	480809	+	14.9091	NA	exon (C4_02390W_B, exon 1 of 1)	-exon (C4_02390W_B, exon 1 of 1)	221	C4_02390W_B
ADR1_10min_peak_923	Ca22chr4A_C_albicans_SC5314	508509	508509	+	6.8921	NA	exon (C4_02500C_A, exon 1 of 1)	-exon (C4_02500C_A, exon 1 of 1)	263	C4_02500C_A
ADR1_10min_peak_925	Ca22chr4A_C_albicans_SC5314	532656	532656	+	11.0208	NA	exon (C4_02570C_A, exon 1 of 1)	-exon (C4_02570C_A, exon 1 of 1)	890	C4_02570C_A
ADR1_10min_peak_927	Ca22chr4A_C_albicans_SC5314	541035	541035	+	5.93961	NA	exon (C4_02610C_A, exon 1 of 1)	-exon (C4_02610C_A, exon 1 of 1)	470	C4_02610C_A
ADR1_10min_peak_928	Ca22chr4A_C_albicans_SC5314	544085	544085	+	7.18756	NA	exon (C4_02620C_A, exon 1 of 1)	-exon (C4_02620C_A, exon 1 of 1)	1821	C4_02620C_A
ADR1_10min_peak_934	Ca22chr4A_C_albicans_SC5314	624637	624637	+	5.88126	NA	exon (C4_03000C_A, exon 1 of 1)	-exon (C4_03000C_A, exon 1 of 1)	358	C4_03000C_A
ADR1_10min_peak_935	Ca22chr4A_C_albicans_SC5314	639778	639778	+	20.1577	NA	exon (C4_03070W_A, exon 1 of 1)	-exon (C4_03070W_A, exon 1 of 1)	110	C4_03070W_A
ADR1_10min_peak_937	Ca22chr4A_C_albicans_SC5314	652614	652614	+	17.1885	NA	exon (C4_03110W_A, exon 1 of 1)	-exon (C4_03110W_A, exon 1 of 1)	3447	C4_03110W_A
ADR1_10min_peak_938	Ca22chr4A_C_albicans_SC5314	655739	655739	+	4.21675	NA	exon (C4_03120C_A, exon 1 of 1)	-exon (C4_03120C_A, exon 1 of 1)	1468	C4_03120C_A
ADR1_10min_peak_941	Ca22chr4A_C_albicans_SC5314	677291	677291	+	8.40688	NA	exon (C4_03230C_A, exon 1 of 1)	-exon (C4_03230C_A, exon 1 of 1)	1319	C4_03230C_A
ADR1_10min_peak_1077	Ca22chr4B_C_albicans_SC5314	677316	677316	+	7.35838	NA	exon (C4_03230C_B, exon 1 of 1)	-exon (C4_03230C_B, exon 1 of 1)	1319	C4_03230C_B
ADR1_10min_peak_943	Ca22chr4A_C_albicans_SC5314	725461	725461	+	48.6847	NA	exon (C4_03460C_A, exon 1 of 1)	-exon (C4_03460C_A, exon 1 of 1)	405	C4_03460C_A
ADR1_10min_peak_944	Ca22chr4A_C_albicans_SC5314	730791	730791	+	13.5393	NA	exon (C4_03480C_A, exon 1 of 1)	-exon (C4_03480C_A, exon 1 of 1)	323	C4_03480C_A
ADR1_10min_peak_945	Ca22chr4A_C_albicans_SC5314	735106	735106	+	6.00407	NA	exon (C4_03500C_A, exon 1 of 1)	-exon (C4_03500C_A, exon 1 of 1)	284	C4_03500C_A
ADR1_10min_peak_946	Ca22chr4A_C_albicans_SC5314	738894	738894	+	16.5723	NA	exon (C4_03510C_A, exon 1 of 1)	-exon (C4_03510C_A, exon 1 of 1)	2274	C4_03510C_A
ADR1_10min_peak_947	Ca22chr4A_C_albicans_SC5314	740448	740448	+	10.8935	NA	exon (C4_03510C_A, exon 1 of 1)	-exon (C4_03510C_A, exon 1 of 1)	720	C4_03510C_A
ADR1_10min_peak_948	Ca22chr4A_C_albicans_SC5314	745430	745430	+	4.88582	NA	exon (C4_03520C_A, exon 1 of 1)	-exon (C4_03520C_A, exon 1 of 1)	1901	C4_03520C_A
ADR1_10min_peak_1078	Ca22chr4B_C_albicans_SC5314	763094	763094	+	4.35944	NA	exon (C4_03570W_B, exon 1 of 1)	-exon (C4_03570W_B, exon 1 of 1)	246	C4_03570W_B
ADR1_10min_peak_955	Ca22chr4A_C_albicans_SC5314	854762	854762	+	6.16834	NA	exon (C4_04000W_A, exon 1 of 1)	-exon (C4_04000W_A, exon 1 of 1)	740	C4_04000W_A
ADR1_10min_peak_956	Ca22chr4A_C_albicans_SC5314	858916	858916	+	17.3344	NA	exon (C4_04010W_A, exon 1 of 1)	-exon (C4_04010W_A, exon 1 of 1)	431	C4_04010W_A
ADR1_10min_peak_957	Ca22chr4A_C_albicans_SC5314	865318	865318	+	4.61233	NA	exon (C4_04030W_A, exon 1 of 1)	-exon (C4_04030W_A, exon 1 of 1)	585	C4_04030W_A
ADR1_10min_peak_960	Ca22chr4A_C_albicans_SC5314	871603	871603	+	5.603	NA	exon (C4_04070C_A, exon 1 of 1)	-exon (C4_04070C_A, exon 1 of 1)	295	C4_04070C_A
ADR1_10min_peak_961	Ca22chr4A_C_albicans_SC5314	874561	874561	+	13.436	NA	exon (C4_04080C_A, exon 1 of 1)	-exon (C4_04080C_A, exon 1 of 1)	529	C4_04080C_A
ADR1_10min_peak_1080	Ca22chr4B_C_albicans_SC5314	952280	952280	+	2.3709	NA	exon (C4_04450C_B, exon 1 of 1)	-exon (C4_04450C_B, exon 1 of 1)	1505	C4_04450C_B
ADR1_10min_peak_966	Ca22chr4A_C_albicans_SC5314	974887	974887	+	14.0883	NA	exon (C4_04550C_A, exon 1 of 1)	-exon (C4_04550C_A, exon 1 of 1)	590	C4_04550C_A
ADR1_10min_peak_970	Ca22chr4A_C_albicans_SC5314	979886	979886	+	16.8542	NA	exon (C4_04570W_A, exon 1 of 1)	-exon (C4_04570W_A, exon 1 of 1)	590	C4_04570W_A
ADR1_10min_peak_976	Ca22chr4A_C_albicans_SC5314	1022693	1022693	+	5.19112	NA	exon (C4_04780W_A, exon 1 of 1)	-exon (C4_04780W_A, exon 1 of 1)	109	C4_04780W_A
ADR1_10min_peak_978	Ca22chr4A_C_albicans_SC5314	1027687	1027687	+	4.47658	NA	exon (C4_04790W_A, exon 1 of 1)	-exon (C4_04790W_A, exon 1 of 1)	155	C4_04790W_A
ADR1_10min_peak_979	Ca22chr4A_C_albicans_SC5314	1029182	1029182	+	1.37076	NA	exon (C4_04790W_A, exon 1 of 1)	-exon (C4_04790W_A, exon 1 of 1)	1650	C4_04790W_A
ADR1_10min_peak_1085	Ca22chr4B_C_albicans_SC5314	1029489	1029489	+	4.87529	NA	exon (C4_04790W_B, exon 1 of 1)	-exon (C4_04790W_B, exon 1 of 1)	1937	C4_04790W_B
ADR1_10min_peak_983	Ca22chr4A_C_albicans_SC5314	1040768	1040768	+	3.07902	NA	exon (C4_04840C_A, exon 1 of 1)	-exon (C4_04840C_A, exon 1 of 1)	305	C4_04840C_A
ADR1_10min_peak_985	Ca22chr4A_C_albicans_SC5314	1051478	1051478	+	1.58003	NA	exon (C4_04870C_A, exon 1 of 1)	-exon (C4_04870C_A, exon 1 of 1)	665	C4_04870C_A
ADR1_10min_peak_988	Ca22chr4A_C_albicans_SC5314	1066599	1066599	+	8.06999	NA	exon (C4_04990C_A, exon 1 of 1)	-exon (C4_04990C_A, exon 1 of 1)	371	C4_04990C_A
ADR1_10min_peak_992	Ca22chr4A_C_albicans_SC5314	1097765	1097765	+	12.7203	NA	exon (C4_05110C_A, exon 2 of 2)	-exon (C4_05110C_A, exon 2 of 2)	1405	C4_05110C_A
ADR1_10min_peak_1002	Ca22chr4A_C_albicans_SC5314	1223586	1223586	+	8.98257	NA	exon (C4_05590W_A, exon 1 of 1)	-exon (C4_05590W_A, exon 1 of 1)	2335	C4_05590W_A
ADR1_10min_peak_1008	Ca22chr4A_C_albicans_SC5314	1268620	1268620	+	5.83712	NA	exon (C4_05740C_A, exon 1 of 1)	-exon (C4_05740C_A, exon 1 of 1)	443	C4_05740C_A
ADR1_10min_peak_1009	Ca22chr4A_C_albicans_SC5314	1278068	1278068	+	15.7762	NA	exon (C4_05780C_A, exon 1 of 1)	-exon (C4_05780C_A, exon 1 of 1)	1073	C4_05780C_A
ADR1_10min_peak_1010	Ca22chr4A_C_albicans_SC5314	1292207	1292207	+	2.37405	NA	exon (C4_05840W_A, exon 1 of 1)	-exon (C4_05840W_A, exon 1 of 1)	980	C4_05840W_A
ADR1_10min_peak_1016	Ca22chr4A_C_albicans_SC5314	1321276	1321276	+	1.87151	NA	exon (C4_05940W_A, exon 1 of 1)	-exon (C4_05940W_A, exon 1 of 1)	358	C4_05940W_A
ADR1_10min_peak_1022	Ca22chr4A_C_albicans_SC5314	1349628	1349628	+	9.36281	NA	exon (C4_06060W_A, exon 1 of 1)	-exon (C4_06060W_A, exon 1 of 1)	2645	C4_06070C_A
ADR1_10min_peak_1021	Ca22chr4A_C_albicans_SC5314	1349118	1349118	+	4.08722	NA	exon (C4_06060W_A, exon 1 of 1)	-exon (C4_06060W_A, exon 1 of 1)	3155	C4_06070C_A
ADR1_10min_peak_1093	Ca22chr4B_C_albicans_SC5314	1349150	1349150	+	5.15117	NA	exon (C4_06060W_B, exon 1 of 1)	-exon (C4_06060W_B, exon 1 of 1)	3153	C4_06070C_B
ADR1_10min_peak_1033	Ca22chr4A_C_albicans_SC5314	1402496	1402496	+	8.85057	NA	exon (C4_06310C_A, exon 1 of 1)	-exon (C4_06310C_A, exon 1 of 1)	728	C4_06310C_A
ADR1_10min_peak_1036	Ca22chr4A_C_albicans_SC5314	1451147	1451147	+	7.25103	NA	exon (C4_06530C_A, exon 1 of 1)	-exon (C4_06530C_A, exon 1 of 1)	617	C4_06530C_A
ADR1_10min_peak_1037	Ca22chr4A_C_albicans_SC5314	1468509	1468509	+	5.9551	NA	exon (C4_06570C_A, exon 1 of 1)	-exon (C4_06570C_A, exon 1 of 1)	1262	C4_06570C_A
ADR1_10min_peak_1045	Ca22chr4A_C_albicans_SC5314	1549722	1549722	+	2.16828	NA	exon (C4_06990W_A, exon 1 of 1)	-exon (C4_06990W_A, exon 1 of 1)	-1089	C4_07000W_A
ADR1_10min_peak_1047	Ca22chr4A_C_albicans_SC5314	1571922	1571922	+	2.61335	NA	exon (C4_07100C_A, exon 1 of 1)	-exon (C4_07100C_A, exon 1 of 1)	2065	C4_07100C_A
ADR1_10min_peak_1049	Ca22chr4A_C_albicans_SC5314	1576429	1576429	+	1.4936	NA	exon (C4_07120C_A, exon 1 of 1)	-exon (C4_07120C_A, exon 1 of 1)	-1069	C4_07110C_A
ADR1_10min_peak_1110	Ca22chr5A_C_albicans_SC5314	103883	103883	+	21.9691	NA	exon (C5_00510W_A, exon 1 of 1)	-exon (C5_00510W_A, exon 1 of 1)	727	C5_00510W_A
ADR1_10min_peak_1112	Ca22chr5A_C_albicans_SC5314	107125	107125	+	1.50914	NA	exon (C5_00530W_A, exon 1 of 1)	-exon (C5_00530W_A, exon 1 of 1)	1499	C5_00530W_A
ADR1_10min_peak_1175	Ca22chr5B_C_albicans_SC5314	107047	107047	+	4.01349	NA	exon (C5_00530W_B, exon 1 of 1)	-exon (C5_00530W_B, exon 1 of 1)	1421	C5_00530W_B
ADR1_10min_peak_1113	Ca22chr5A_C_albicans_SC5314	110109	110109	+	10.456	NA	exon (C5_00540C_A, exon 1 of 1)	-exon (C5_00540C_A, exon 1 of 1)	782	C5_00540C_A
ADR1_10min_peak_1176	Ca22chr5B_C_albicans_SC5314	110113	110113	+	2.97371	NA	exon (C5_00540C_B, exon 1 of 1)	-exon (C5_00540C_B, exon 1 of 1)	775	C5_00540C_B
ADR1_10min_peak_1177	Ca22chr5B_C_albicans_SC5314	173412	173412	+	10.489	NA	exon (C5_00730W_B, exon 1 of 1)	-exon (C5_00730W_B, exon 1 of 1)	-2140	C5_00740W_B
ADR1_10min_peak_1133	Ca22chr5A_C_albicans_SC5314	536375	536375	+	10.0929	NA	exon (C5_02430W_A, exon 1 of 1)	-exon (C5_02430W_A, exon 1 of 1)	829	C5_02430W_A
ADR1_10min_peak_1195	Ca22chr5B_C_albicans_SC5314	536457	536457	+	12.8548	NA	exon (C5_02430W_B, exon 1 of 1)	-exon (C5_02430W_B, exon 1 of 1)	829	C5_02430W_B
ADR1_10min_peak_1198	Ca22chr5B_C_albicans_SC5314	558095	558095	+	4.91208	NA	exon (C5_02500C_B, exon 1 of 1)	-exon (C5_02500C_B, exon 1 of 1)	1045	C5_02500C_B
ADR1_10min_peak_1135	Ca22chr5A_C_albicans_SC5314	677026	677026	+	18.6401	NA	exon (C5_03050C_A, exon 1 of 1)	-exon (C5_03050C_A, exon 1 of 1)	161	C5_03050C_A
ADR1_10min_peak_1200	Ca22chr5B_C_albicans_SC5314	677126	677126	+	18.065	NA	exon (C5_03050C_B, exon 1 of 1)	-exon (C5_03050C_B, exon 1 of 1)	159	C5_03050C_B
ADR1_10min_peak_1137	Ca22chr5A_C_albicans_SC5314	759412	759412	+	19.5823	NA	exon (C5_03330C_A, exon 1 of 1)	-exon (C5_03330C_A, exon 1 of 1)	327	C5_03330C_A
ADR1_10min_peak_1202	Ca22chr5B_C_albicans_SC5314	759519	759519	+	29.2737	NA	exon (C5_03330C_B, exon 1 of 1)	-exon (C5_03330C_B, exon 1 of 1)	325	C5_03330C_B
ADR1_10min_peak_1203	Ca22chr5B_C_albicans_SC5314	779487	779487	+	4.76595	NA	exon (C5_03470C_B, exon 1 of 1)	-exon (C5_03470C_B, exon 1 of 1)	820	C5_03470C_B
ADR1_10min_peak_1140	Ca22chr5A_C_albicans_SC5314	788982	788982	+	3.15588	NA	exon (C5_03510C_A, exon 1 of 1)	-exon (C5_03510C_A, exon 1 of 1)	237	C5_03510C_A
ADR1_10min_peak_1205	Ca22chr5B_C_albicans_SC5314	789063	789063	+	8.99564	NA	exon (C5_03510C_B, exon 1 of 1)	-exon (C5_03510C_B, exon 1 of 1)	264	C5_03510C_B
ADR1_10min_peak_1145	Ca22chr5A_C_albicans_SC5314	872383	872383	+	12.6829	NA	exon (C5_03960W_A, exon 1 of 1)	-exon (C5_03960W_A, exon 1 of 1)	242	C5_03960W_A
ADR1_10min_peak_1209	Ca22chr5B_C_albicans_SC5314	872467	872467	+	4.39712	NA	exon (C5_03960W_B, exon 1 of 1)	-exon (C5_03960W_B, exon 1 of 1)	208	C5_03960W_B
ADR1_10min_peak_1210	Ca22chr5B_C_albicans_SC5314	917385	917385	+	8.93633	NA	exon (C5_04110W_B, exon 1 of 1)	-exon (C5_04110W_B, exon 1 of 1)	421	C5_04110W_B
ADR1_10min_peak_1147	Ca22chr5A_C_albicans_SC5314	965609	965609	+	30.0176	NA	exon (C5_04370C_A, exon 1 of 1)	-exon (C5_04370C_A, exon 1 of 1)	173	C5_04370C_A
ADR1_10min_peak_1148	Ca22chr5A_C_albicans_SC5314	971810	971810	+	2.9892	NA	exon (C5_04400W_A, exon 1 of 1)	-exon (C5_04400W_A, exon 1 of 1)	214	C5_04400W_A
ADR1_10min_peak_1211	Ca22chr5B_C_albicans_SC5314	971919	971919	+	1.35047	NA	exon (C5_04400W_B, exon 1 of 1)	-exon (C5_04400W_B, exon 1 of 1)	198	C5_04400W_B
ADR1_10min_peak_1150	Ca22chr5A_C_albicans_SC5314	1054525	1054525	+	1.48907	NA	exon (C5_04830W_A, exon 1 of 1)	-exon (C5_04830W_A, exon 1 of 1)	698	C5_04830W_A
ADR1_10min_peak_1151	Ca22chr5A_C_albicans_SC5314	1095881	1095881	+	12.681	NA	exon (C5_04980W_A, exon 1 of 1)	-exon (C5_04980W_A, exon 1 of 1)	236	C5_04980W_A
ADR1_10min_peak_1214	Ca22chr5B_C_albicans_SC5314	1096013	1096013	+	13.4765	NA	exon (C5_04980W_B, exon 1 of 1)	-exon (C5_04980W_B, exon 1 of 1)	240	C5_04980W_B
ADR1_10min_peak_1215	Ca22chr5B_C_albicans_SC5314	1108175	1108175	+	9.34206	NA	exon (C5_05050W_B, exon 1 of 1)	-exon (C5_05050W_B, exon 1 of 1)	168	C5_05050W_B
ADR1_10min_peak_1219	Ca22chr5B_C_albicans_SC5314	1163262	1163262	+	12.7187	NA	exon (C5_05370C_B, exon 1 of 1)	-exon (C5_05370C_B, exon 1 of 1)	1211	C5_05370C_B
ADR1_10min_peak_1220	Ca22chr5B_C_albicans_SC5314	1167123	1167123	+	1.8994	NA	exon (C5_05390C_B, exon 1 of 1)	-exon (C5_05390C_B, exon 1 of 1)	257	C5_05390C_B
ADR1_10min_peak_1226	Ca22chr6A_C_albicans_SC5314	43940	43940	+	9.29113	NA	exon (C6_00300C_A, exon 1 of 1)	-exon (C6_00300C_A, exon 1 of 1)	2687	C6_00300C_A
ADR1_10min_peak_1229	Ca22chr6A_C_albicans_SC5314	71416	71416	+	6.55916	NA	exon (C6_00410C_A, exon 1 of 1)	-exon (C6_00410C_A, exon 1 of 1)	-1051	C6_00400C_A
ADR1_10min_peak_1312	Ca22chr6B_C_albicans_SC5314	71648	71648	+	10.2416	NA	exon (C6_00410C_B, exon 1 of 1)	-exon (C6_00410C_B, exon 1 of 1)	-1277	C6_00400C_B
ADR1_10min_peak_1230	Ca22chr6A_C_albicans_SC5314	77397	77397	+	4.33619	NA	exon (C6_00440C_A, exon 1 of 1)	-exon (C6_00440C_A, exon 1 of 1)	1134	C6_00440C_A
ADR1_10min_peak_1313	Ca22chr6B_C_albicans_SC5314	77402	77402	+	3.19053	NA	exon (C6_00440C_B, exon 1 of 1)	-exon (C6_00440C_B, exon 1 of 1)	1133	C6_00440C_B
ADR1_10min_peak_1231	Ca22chr6A_C_albicans_SC5314	88185	88185	+	8.74574	NA	exon (C6_00480C_A, exon 1 of 1)	-exon (C6_00480C_A, exon 1 of 1)	1124	C6_00480C_A
ADR1_10min_peak_1232	Ca22chr6A_C_albicans_SC5314	149982	149982	+	3.59817	NA	exon (C6_00810C_A, exon 1 of 1)	-exon (C6_00810C_A, exon 1 of 1)	559	C6_00810C_A
ADR1_10min_peak_1233	Ca22chr6A_C_albicans_SC5314	150423	150423	+	1.79577	NA	exon (C6_00810C_A, exon 1 of 1)	-exon (C6_00810C_A, exon 1 of 1)	118	C6_00810C_A
ADR1_10min_peak_1314	Ca22chr6B_C_albicans_SC5314	150205	150205	+	4.44332	NA	exon (C6_00810C_B, exon 1 of 1)	-exon (C6_00810C_B, exon 1 of 1)	332	C6_00810C_B
ADR1_10min_peak_1316	Ca22chr6B_C_albicans_SC5314	300763	300763	+	8.22848	NA	exon (C6_01500C_B, exon 1 of 1)	-exon (C6_01500C_B, exon 1 of 1)	386	C6_01500C_B
ADR1_10min_peak_1237	Ca22chr6A_C_albicans_SC5314	367397	367397	+	4.66831	NA	exon (C6_01740C_A, exon 1 of 1)	-exon (C6_01740C_A, exon 1 of 1)	833	C6_01740C_A
ADR1_10min_peak_1318	Ca22chr6B_C_albicans_SC5314	367350	367350	+	3.80865	NA	exon (C6_01740C_B, exon 1 of 1)	-exon (C6_01740C_B, exon 1 of 1)	833	C6_01740C_B
ADR1_10min_peak_1240	Ca22chr6A_C_albicans_SC5314	407498	407498	+	5.2352	NA	exon (C6_01990W_A, exon 1 of 1)	-exon (C6_01990W_A, exon 1 of 1)	1585	C6_01990W_A
ADR1_10min_peak_1239	Ca22chr6A_C_albicans_SC5314	406029	406029	+	2.83437	NA	exon (C6_01990W_A, exon 1 of 1)	-exon (C6_01990W_A, exon 1 of 1)	116	C6_01990W_A
ADR1_10min_peak_1319	Ca22chr6B_C_albicans_SC5314	405995	405995	+	8.67143	NA	exon (C6_01990W_B, exon 1 of 1)	-exon (C6_01990W_B, exon 1 of 1)	124	C6_01990W_B
ADR1_10min_peak_1320	Ca22chr6B_C_albicans_SC5314	407454	407454	+	6.00315	NA	exon (C6_01990W_B, exon 1 of 1)	-exon (C6_01990W_B, exon 1 of 1)	1583	C6_01990W_B
ADR1_10min_peak_1242	Ca22chr6A_C_albicans_SC5314	415041	415041	+	17.051	NA	exon (C6_02020C_A, exon 1 of 1)	-exon (C6_02020C_A, exon 1 of 1)	932	C6_02020C_A
ADR1_10min_peak_1322	Ca22chr6B_C_albicans_SC5314	414998	414998	+	19.6258	NA	exon (C6_02020C_B, exon 1 of 1)	-exon (C6_02020C_B, exon 1 of 1)	935	C6_02020C_B
ADR1_10min_peak_1245	Ca22chr6A_C_albicans_SC5314	428275	428275	+	3.46378	NA	exon (C6_02090C_A, exon 1 of 1)	-exon (C6_02090C_A, exon 1 of 1)	1334	C6_02090C_A
ADR1_10min_peak_1246	Ca22chr6A_C_albicans_SC5314	482596	482596	+	7.18756	NA	exon (C6_02320C_A, exon 1 of 1)	-exon (C6_02320C_A, exon 1 of 1)	243	C6_02320C_A
ADR1_10min_peak_1254	Ca22chr6A_C_albicans_SC5314	644189	644189	+	4.47054	NA	exon (C6_03060W_A, exon 1 of 1)	-exon (C6_03060W_A, exon 1 of 1)	659	C6_03060W_A
ADR1_10min_peak_1255	Ca22chr6A_C_albicans_SC5314	645137	645137	+	2.45207	NA	exon (C6_03060W_A, exon 1 of 1)	-exon (C6_03060W_A, exon 1 of 1)	1347	C6_03070C_A
ADR1_10min_peak_1332	Ca22chr6B_C_albicans_SC5314	645096	645096	+	2.04138	NA	exon (C6_03060W_B, exon 1 of 1)	-exon (C6_03060W_B, exon 1 of 1)	1349	C6_03070C_B
ADR1_10min_peak_1334	Ca22chr6B_C_albicans_SC5314	666457	666457	+	22.882	NA	exon (C6_03170C_B, exon 1 of 1)	-exon (C6_03170C_B, exon 1 of 1)	-1340	C6_03160C_B
ADR1_10min_peak_1259	Ca22chr6A_C_albicans_SC5314	784126	784126	+	9.36281	NA	exon (C6_03690W_A, exon 1 of 1)	-exon (C6_03690W_A, exon 1 of 1)	1691	C6_03690W_A
ADR1_10min_peak_1337	Ca22chr6B_C_albicans_SC5314	783993	783993	+	6.89175	NA	exon (C6_03690W_B, exon 1 of 1)	-exon (C6_03690W_B, exon 1 of 1)	1598	C6_03690W_B
ADR1_10min_peak_1338	Ca22chr6B_C_albicans_SC5314	785129	785129	+	5.16059	NA	exon (C6_03690W_B, exon 1 of 1)	-exon (C6_03690W_B, exon 1 of 1)	2734	C6_03690W_B
ADR1_10min_peak_1260	Ca22chr6A_C_albicans_SC5314	793271	793271	+	178.669	NA	exon (C6_03700W_A, exon 1 of 1)	-exon (C6_03700W_A, exon 1 of 1)	1980	C6_03700W_A
ADR1_10min_peak_1340	Ca22chr6B_C_albicans_SC5314	792948	792948	+	65.1339	NA	exon (C6_03700W_B, exon 1 of 1)	-exon (C6_03700W_B, exon 1 of 1)	1697	C6_03700W_B
ADR1_10min_peak_1341	Ca22chr6B_C_albicans_SC5314	794905	794905	+	6.45597	NA	exon (C6_03700W_B, exon 1 of 1)	-exon (C6_03700W_B, exon 1 of 1)	-2897	C6_03710W_B
ADR1_10min_peak_1261	Ca22chr6A_C_albicans_SC5314	800184	800184	+	88.4954	NA	exon (C6_03710W_A, exon 1 of 1)	-exon (C6_03710W_A, exon 1 of 1)	2342	C6_03710W_A
ADR1_10min_peak_1262	Ca22chr6A_C_albicans_SC5314	800946	800946	+	73.6002	NA	exon (C6_03710W_A, exon 1 of 1)	-exon (C6_03710W_A, exon 1 of 1)	3104	C6_03710W_A
ADR1_10min_peak_1344	Ca22chr6B_C_albicans_SC5314	800785	800785	+	97.0972	NA	exon (C6_03710W_B, exon 1 of 1)	-exon (C6_03710W_B, exon 1 of 1)	2983	C6_03710W_B
ADR1_10min_peak_1343	Ca22chr6B_C_albicans_SC5314	800239	800239	+	64.4219	NA	exon (C6_03710W_B, exon 1 of 1)	-exon (C6_03710W_B, exon 1 of 1)	2437	C6_03710W_B
ADR1_10min_peak_1342	Ca22chr6B_C_albicans_SC5314	799373	799373	+	63.3448	NA	exon (C6_03710W_B, exon 1 of 1)	-exon (C6_03710W_B, exon 1 of 1)	1571	C6_03710W_B
ADR1_10min_peak_1263	Ca22chr6A_C_albicans_SC5314	839112	839112	+	5.9551	NA	exon (C6_03850C_A, exon 1 of 1)	-exon (C6_03850C_A, exon 1 of 1)	347	C6_03850C_A
ADR1_10min_peak_1345	Ca22chr6B_C_albicans_SC5314	839069	839069	+	27.7301	NA	exon (C6_03850C_B, exon 1 of 1)	-exon (C6_03850C_B, exon 1 of 1)	348	C6_03850C_B
ADR1_10min_peak_1268	Ca22chr6A_C_albicans_SC5314	864313	864313	+	24.7145	NA	exon (C6_03990C_A, exon 1 of 1)	-exon (C6_03990C_A, exon 1 of 1)	284	C6_03990C_A
ADR1_10min_peak_1274	Ca22chr6A_C_albicans_SC5314	903116	903116	+	62.4049	NA	exon (C6_04130C_A, exon 1 of 1)	-exon (C6_04130C_A, exon 1 of 1)	1638	C6_04130C_A
ADR1_10min_peak_1273	Ca22chr6A_C_albicans_SC5314	901545	901545	+	12.5559	NA	exon (C6_04130C_A, exon 1 of 1)	-exon (C6_04130C_A, exon 1 of 1)	3209	C6_04130C_A
ADR1_10min_peak_1272	Ca22chr6A_C_albicans_SC5314	900530	900530	+	11.6458	NA	exon (C6_04130C_A, exon 1 of 1)	-exon (C6_04130C_A, exon 1 of 1)	-2984	C6_04120C_A
ADR1_10min_peak_1275	Ca22chr6A_C_albicans_SC5314	904579	904579	+	1.46483	NA	exon (C6_04130C_A, exon 1 of 1)	-exon (C6_04130C_A, exon 1 of 1)	175	C6_04130C_A
ADR1_10min_peak_1355	Ca22chr6B_C_albicans_SC5314	902461	902461	+	119.406	NA	exon (C6_04130C_B, exon 1 of 1)	-exon (C6_04130C_B, exon 1 of 1)	2234	C6_04130C_B
ADR1_10min_peak_1353	Ca22chr6B_C_albicans_SC5314	900721	900721	+	38.0366	NA	exon (C6_04130C_B, exon 1 of 1)	-exon (C6_04130C_B, exon 1 of 1)	-3234	C6_04120C_B
ADR1_10min_peak_1354	Ca22chr6B_C_albicans_SC5314	901417	901417	+	11.659	NA	exon (C6_04130C_B, exon 1 of 1)	-exon (C6_04130C_B, exon 1 of 1)	3278	C6_04130C_B
ADR1_10min_peak_1351	Ca22chr6B_C_albicans_SC5314	899029	899029	+	6.14884	NA	exon (C6_04130C_B, exon 1 of 1)	-exon (C6_04130C_B, exon 1 of 1)	-1542	C6_04120C_B
ADR1_10min_peak_1352	Ca22chr6B_C_albicans_SC5314	899971	899971	+	2.76825	NA	exon (C6_04130C_B, exon 1 of 1)	-exon (C6_04130C_B, exon 1 of 1)	-2484	C6_04120C_B
ADR1_10min_peak_1356	Ca22chr6B_C_albicans_SC5314	904396	904396	+	1.74301	NA	exon (C6_04130C_B, exon 1 of 1)	-exon (C6_04130C_B, exon 1 of 1)	299	C6_04130C_B
ADR1_10min_peak_1276	Ca22chr6A_C_albicans_SC5314	934482	934482	+	14.9333	NA	exon (C6_04230W_A, exon 1 of 1)	-exon (C6_04230W_A, exon 1 of 1)	590	C6_04230W_A
ADR1_10min_peak_1357	Ca22chr6B_C_albicans_SC5314	934414	934414	+	10.658	NA	exon (C6_04230W_B, exon 1 of 1)	-exon (C6_04230W_B, exon 1 of 1)	576	C6_04230W_B
ADR1_10min_peak_1282	Ca22chr6A_C_albicans_SC5314	977586	977586	+	41.9294	NA	exon (C6_04380W_A, exon 1 of 1)	-exon (C6_04380W_A, exon 1 of 1)	-6199	C6_04400W_A
ADR1_10min_peak_1278	Ca22chr6A_C_albicans_SC5314	973088	973088	+	31.2201	NA	exon (C6_04380W_A, exon 1 of 1)	-exon (C6_04380W_A, exon 1 of 1)	1873	C6_04380W_A
ADR1_10min_peak_1279	Ca22chr6A_C_albicans_SC5314	974130	974130	+	17.85	NA	exon (C6_04380W_A, exon 1 of 1)	-exon (C6_04380W_A, exon 1 of 1)	2915	C6_04380W_A
ADR1_10min_peak_1280	Ca22chr6A_C_albicans_SC5314	974902	974902	+	15.99	NA	exon (C6_04380W_A, exon 1 of 1)	-exon (C6_04380W_A, exon 1 of 1)	3687	C6_04380W_A
ADR1_10min_peak_1283	Ca22chr6A_C_albicans_SC5314	978078	978078	+	12.8883	NA	exon (C6_04380W_A, exon 1 of 1)	-exon (C6_04380W_A, exon 1 of 1)	-5707	C6_04400W_A
ADR1_10min_peak_1281	Ca22chr6A_C_albicans_SC5314	976248	976248	+	11.2196	NA	exon (C6_04380W_A, exon 1 of 1)	-exon (C6_04380W_A, exon 1 of 1)	5033	C6_04380W_A
ADR1_10min_peak_1277	Ca22chr6A_C_albicans_SC5314	972735	972735	+	4.81805	NA	exon (C6_04380W_A, exon 1 of 1)	-exon (C6_04380W_A, exon 1 of 1)	1520	C6_04380W_A
ADR1_10min_peak_1361	Ca22chr6B_C_albicans_SC5314	974875	974875	+	56.3812	NA	exon (C6_04380W_B, exon 1 of 1)	-exon (C6_04380W_B, exon 1 of 1)	3733	C6_04380W_B
ADR1_10min_peak_1359	Ca22chr6B_C_albicans_SC5314	973301	973301	+	27.3344	NA	exon (C6_04380W_B, exon 1 of 1)	-exon (C6_04380W_B, exon 1 of 1)	2159	C6_04380W_B
ADR1_10min_peak_1358	Ca22chr6B_C_albicans_SC5314	972948	972948	+	24.8961	NA	exon (C6_04380W_B, exon 1 of 1)	-exon (C6_04380W_B, exon 1 of 1)	1806	C6_04380W_B
ADR1_10min_peak_1360	Ca22chr6B_C_albicans_SC5314	973872	973872	+	20.6643	NA	exon (C6_04380W_B, exon 1 of 1)	-exon (C6_04380W_B, exon 1 of 1)	2730	C6_04380W_B
ADR1_10min_peak_1364	Ca22chr6B_C_albicans_SC5314	977363	977363	+	9.69926	NA	exon (C6_04380W_B, exon 1 of 1)	-exon (C6_04380W_B, exon 1 of 1)	6221	C6_04380W_B
ADR1_10min_peak_1363	Ca22chr6B_C_albicans_SC5314	976377	976377	+	6.79232	NA	exon (C6_04380W_B, exon 1 of 1)	-exon (C6_04380W_B, exon 1 of 1)	5235	C6_04380W_B
ADR1_10min_peak_1362	Ca22chr6B_C_albicans_SC5314	975959	975959	+	5.99222	NA	exon (C6_04380W_B, exon 1 of 1)	-exon (C6_04380W_B, exon 1 of 1)	4817	C6_04380W_B
ADR1_10min_peak_1383	Ca22chr7A_C_albicans_SC5314	8962	8962	+	9.73832	NA	exon (C7_00080C_A, exon 1 of 1)	-exon (C7_00080C_A, exon 1 of 1)	468	C7_00080C_A
ADR1_10min_peak_1456	Ca22chr7B_C_albicans_SC5314	8977	8977	+	2.27129	NA	exon (C7_00080C_B, exon 1 of 1)	-exon (C7_00080C_B, exon 1 of 1)	453	C7_00080C_B
ADR1_10min_peak_1385	Ca22chr7A_C_albicans_SC5314	12892	12892	+	15.0497	NA	exon (C7_00090C_A, exon 1 of 1)	-exon (C7_00090C_A, exon 1 of 1)	188	C7_00090C_A
ADR1_10min_peak_1400	Ca22chr7A_C_albicans_SC5314	105228	105228	+	8.66088	NA	exon (C7_00630C_A, exon 2 of 2)	-exon (C7_00630C_A, exon 2 of 2)	588	C7_00630C_A
ADR1_10min_peak_1477	Ca22chr7B_C_albicans_SC5314	105228	105228	+	8.86947	NA	exon (C7_00630C_B, exon 2 of 2)	-exon (C7_00630C_B, exon 2 of 2)	588	C7_00630C_B
ADR1_10min_peak_1401	Ca22chr7A_C_albicans_SC5314	123315	123315	+	3.69678	NA	exon (C7_00670C_A, exon 1 of 1)	-exon (C7_00670C_A, exon 1 of 1)	2930	C7_00670C_A
ADR1_10min_peak_1478	Ca22chr7B_C_albicans_SC5314	123377	123377	+	4.01863	NA	exon (C7_00670C_B, exon 1 of 1)	-exon (C7_00670C_B, exon 1 of 1)	2868	C7_00670C_B
ADR1_10min_peak_1402	Ca22chr7A_C_albicans_SC5314	142265	142265	+	11.2455	NA	exon (C7_00740W_A, exon 1 of 1)	-exon (C7_00740W_A, exon 1 of 1)	-1264	C7_00750W_A
ADR1_10min_peak_1404	Ca22chr7A_C_albicans_SC5314	188225	188225	+	3.47314	NA	exon (C7_00890C_A, exon 1 of 1)	-exon (C7_00890C_A, exon 1 of 1)	586	C7_00890C_A
ADR1_10min_peak_1479	Ca22chr7B_C_albicans_SC5314	188238	188238	+	5.47572	NA	exon (C7_00890C_B, exon 1 of 1)	-exon (C7_00890C_B, exon 1 of 1)	572	C7_00890C_B
ADR1_10min_peak_1410	Ca22chr7A_C_albicans_SC5314	380595	380595	+	7.04085	NA	exon (C7_01780W_A, exon 1 of 1)	-exon (C7_01780W_A, exon 1 of 1)	353	C7_01780W_A
ADR1_10min_peak_1489	Ca22chr7B_C_albicans_SC5314	430208	430208	+	3.26385	NA	exon (C7_01990C_B, exon 1 of 1)	-exon (C7_01990C_B, exon 1 of 1)	1472	C7_01990C_B
ADR1_10min_peak_1415	Ca22chr7A_C_albicans_SC5314	432905	432905	+	1.35335	NA	exon (C7_02000C_A, exon 1 of 1)	-exon (C7_02000C_A, exon 1 of 1)	982	C7_02000C_A
ADR1_10min_peak_1417	Ca22chr7A_C_albicans_SC5314	436160	436160	+	10.4205	NA	exon (C7_02010C_A, exon 1 of 1)	-exon (C7_02010C_A, exon 1 of 1)	1122	C7_02010C_A
ADR1_10min_peak_1416	Ca22chr7A_C_albicans_SC5314	435598	435598	+	2.78169	NA	exon (C7_02010C_A, exon 1 of 1)	-exon (C7_02010C_A, exon 1 of 1)	1684	C7_02010C_A
ADR1_10min_peak_1490	Ca22chr7B_C_albicans_SC5314	435604	435604	+	6.38117	NA	exon (C7_02010C_B, exon 1 of 1)	-exon (C7_02010C_B, exon 1 of 1)	1687	C7_02010C_B
ADR1_10min_peak_1491	Ca22chr7B_C_albicans_SC5314	435914	435914	+	4.7311	NA	exon (C7_02010C_B, exon 1 of 1)	-exon (C7_02010C_B, exon 1 of 1)	1377	C7_02010C_B
ADR1_10min_peak_1418	Ca22chr7A_C_albicans_SC5314	438457	438457	+	6.29526	NA	exon (C7_02020W_A, exon 1 of 1)	-exon (C7_02020W_A, exon 1 of 1)	425	C7_02020W_A
ADR1_10min_peak_1492	Ca22chr7B_C_albicans_SC5314	438472	438472	+	11.4022	NA	exon (C7_02020W_B, exon 1 of 1)	-exon (C7_02020W_B, exon 1 of 1)	431	C7_02020W_B
ADR1_10min_peak_1438	Ca22chr7A_C_albicans_SC5314	720208	720208	+	27.0206	NA	exon (C7_03290C_A, exon 1 of 1)	-exon (C7_03290C_A, exon 1 of 1)	1177	C7_03290C_A
ADR1_10min_peak_1513	Ca22chr7B_C_albicans_SC5314	720263	720263	+	27.453	NA	exon (C7_03290C_B, exon 1 of 1)	-exon (C7_03290C_B, exon 1 of 1)	1157	C7_03290C_B
ADR1_10min_peak_1512	Ca22chr7B_C_albicans_SC5314	717438	717438	+	1.96178	NA	exon (C7_03290C_B, exon 1 of 1)	-exon (C7_03290C_B, exon 1 of 1)	-2211	C7_03280C_B
ADR1_10min_peak_1440	Ca22chr7A_C_albicans_SC5314	818291	818291	+	10.5418	NA	exon (C7_03680W_A, exon 1 of 1)	-exon (C7_03680W_A, exon 1 of 1)	726	C7_03680W_A
ADR1_10min_peak_1443	Ca22chr7A_C_albicans_SC5314	885407	885407	+	4.06858	NA	exon (C7_04080C_A, exon 1 of 1)	-exon (C7_04080C_A, exon 1 of 1)	578	C7_04080C_A
ADR1_10min_peak_1516	Ca22chr7B_C_albicans_SC5314	885438	885438	+	4.58765	NA	exon (C7_04080C_B, exon 1 of 1)	-exon (C7_04080C_B, exon 1 of 1)	578	C7_04080C_B
ADR1_10min_peak_1446	Ca22chr7A_C_albicans_SC5314	924845	924845	+	7.31649	NA	exon (C7_04240C_A, exon 1 of 1)	-exon (C7_04240C_A, exon 1 of 1)	1532	C7_04240C_A
ADR1_10min_peak_1519	Ca22chr7B_C_albicans_SC5314	924875	924875	+	7.82365	NA	exon (C7_04240C_B, exon 1 of 1)	-exon (C7_04240C_B, exon 1 of 1)	1533	C7_04240C_B
ADR1_10min_peak_1528	Ca22chrM_C_albicans_SC5314	1084	1084	+	156.839	NA	exon (CM_00010W, exon 1 of 1)	-exon (CM_00010W, exon 1 of 1)	1066	CM_00010W
ADR1_10min_peak_1527	Ca22chrM_C_albicans_SC5314	599	599	+	102.117	NA	exon (CM_00010W, exon 1 of 1)	-exon (CM_00010W, exon 1 of 1)	581	CM_00010W
ADR1_10min_peak_1529	Ca22chrM_C_albicans_SC5314	1551	1551	+	101.528	NA	exon (CM_00010W, exon 1 of 1)	-exon (CM_00010W, exon 1 of 1)	1533	CM_00010W
ADR1_10min_peak_1554	Ca22chrM_C_albicans_SC5314	28279	28279	+	14.1464	NA	exon (CM_00360W, exon 1 of 1)	-exon (CM_00360W, exon 1 of 1)	1257	CM_00360W
ADR1_10min_peak_1566	Ca22chrRA_C_albicans_SC5314	4987	4987	+	53.6512	NA	exon (CR_00010C_A, exon 1 of 1)	-exon (CR_00010C_A, exon 1 of 1)	1903	CR_00010C_A
ADR1_10min_peak_1714	Ca22chrRB_C_albicans_SC5314	4996	4996	+	37.0535	NA	exon (CR_00010C_B, exon 1 of 1)	-exon (CR_00010C_B, exon 1 of 1)	1894	CR_00010C_B
ADR1_10min_peak_1572	Ca22chrRA_C_albicans_SC5314	28619	28619	+	41.7286	NA	exon (CR_00110W_A, exon 1 of 1)	-exon (CR_00110W_A, exon 1 of 1)	112	CR_00110W_A
ADR1_10min_peak_1723	Ca22chrRB_C_albicans_SC5314	28613	28613	+	30.978	NA	exon (CR_00110W_B, exon 1 of 1)	-exon (CR_00110W_B, exon 1 of 1)	106	CR_00110W_B
ADR1_10min_peak_1577	Ca22chrRA_C_albicans_SC5314	145447	145447	+	3.87228	NA	exon (CR_00610W_A, exon 1 of 1)	-exon (CR_00610W_A, exon 1 of 1)	424	CR_00610W_A
ADR1_10min_peak_1729	Ca22chrRB_C_albicans_SC5314	145446	145446	+	4.44756	NA	exon (CR_00610W_B, exon 1 of 1)	-exon (CR_00610W_B, exon 1 of 1)	424	CR_00610W_B
ADR1_10min_peak_1586	Ca22chrRA_C_albicans_SC5314	283132	283132	+	15.9435	NA	exon (CR_01220W_A, exon 1 of 1)	-exon (CR_01220W_A, exon 1 of 1)	468	CR_01220W_A
ADR1_10min_peak_1587	Ca22chrRA_C_albicans_SC5314	283957	283957	+	9.7084	NA	exon (CR_01220W_A, exon 1 of 1)	-exon (CR_01220W_A, exon 1 of 1)	1293	CR_01220W_A
ADR1_10min_peak_1736	Ca22chrRB_C_albicans_SC5314	283139	283139	+	17.8601	NA	exon (CR_01220W_B, exon 1 of 1)	-exon (CR_01220W_B, exon 1 of 1)	476	CR_01220W_B
ADR1_10min_peak_1737	Ca22chrRB_C_albicans_SC5314	283956	283956	+	12.4488	NA	exon (CR_01220W_B, exon 1 of 1)	-exon (CR_01220W_B, exon 1 of 1)	1293	CR_01220W_B
ADR1_10min_peak_1588	Ca22chrRA_C_albicans_SC5314	314954	314954	+	1.44388	NA	exon (CR_01320C_A, exon 1 of 1)	-exon (CR_01320C_A, exon 1 of 1)	1543	CR_01320C_A
ADR1_10min_peak_1593	Ca22chrRA_C_albicans_SC5314	424155	424155	+	11.8972	NA	exon (CR_01920W_A, exon 1 of 1)	-exon (CR_01920W_A, exon 1 of 1)	790	CR_01920W_A
ADR1_10min_peak_1740	Ca22chrRB_C_albicans_SC5314	424138	424138	+	8.25473	NA	exon (CR_01920W_B, exon 1 of 1)	-exon (CR_01920W_B, exon 1 of 1)	790	CR_01920W_B
ADR1_10min_peak_1745	Ca22chrRB_C_albicans_SC5314	500918	500918	+	4.29251	NA	exon (CR_02240C_B, exon 1 of 1)	-exon (CR_02240C_B, exon 1 of 1)	1754	CR_02240C_B
ADR1_10min_peak_1601	Ca22chrRA_C_albicans_SC5314	557522	557522	+	1.65788	NA	exon (CR_02510W_A, exon 1 of 1)	-exon (CR_02510W_A, exon 1 of 1)	565	CR_02510W_A
ADR1_10min_peak_1605	Ca22chrRA_C_albicans_SC5314	762558	762558	+	2.37704	NA	exon (CR_03450W_A, exon 1 of 2)	-exon (CR_03450W_A, exon 1 of 2)	412	CR_03450W_A
ADR1_10min_peak_1606	Ca22chrRA_C_albicans_SC5314	763297	763297	+	2.22131	NA	exon (CR_03450W_A, exon 2 of 2)	-exon (CR_03450W_A, exon 2 of 2)	-1120	CR_03460W_A
ADR1_10min_peak_1752	Ca22chrRB_C_albicans_SC5314	762466	762466	+	2.10787	NA	exon (CR_03450W_B, exon 1 of 2)	-exon (CR_03450W_B, exon 1 of 2)	385	CR_03450W_B
ADR1_10min_peak_1753	Ca22chrRB_C_albicans_SC5314	763226	763226	+	2.11747	NA	exon (CR_03450W_B, exon 2 of 2)	-exon (CR_03450W_B, exon 2 of 2)	-1126	CR_03460W_B
ADR1_10min_peak_1755	Ca22chrRB_C_albicans_SC5314	792162	792162	+	4.10552	NA	exon (CR_03580C_B, exon 1 of 1)	-exon (CR_03580C_B, exon 1 of 1)	493	CR_03580C_B
ADR1_10min_peak_1610	Ca22chrRA_C_albicans_SC5314	805057	805057	+	3.84166	NA	exon (CR_03630W_A, exon 1 of 1)	-exon (CR_03630W_A, exon 1 of 1)	287	CR_03630W_A
ADR1_10min_peak_1757	Ca22chrRB_C_albicans_SC5314	805001	805001	+	2.3411	NA	exon (CR_03630W_B, exon 1 of 1)	-exon (CR_03630W_B, exon 1 of 1)	292	CR_03630W_B
ADR1_10min_peak_1612	Ca22chrRA_C_albicans_SC5314	869032	869032	+	8.67837	NA	exon (CR_03880W_A, exon 1 of 1)	-exon (CR_03880W_A, exon 1 of 1)	2578	CR_03880W_A
ADR1_10min_peak_1611	Ca22chrRA_C_albicans_SC5314	866585	866585	+	8.39335	NA	exon (CR_03880W_A, exon 1 of 1)	-exon (CR_03880W_A, exon 1 of 1)	131	CR_03880W_A
ADR1_10min_peak_1759	Ca22chrRB_C_albicans_SC5314	868768	868768	+	12.7445	NA	exon (CR_03880W_B, exon 1 of 1)	-exon (CR_03880W_B, exon 1 of 1)	2379	CR_03880W_B
ADR1_10min_peak_1758	Ca22chrRB_C_albicans_SC5314	866557	866557	+	7.32013	NA	exon (CR_03880W_B, exon 1 of 1)	-exon (CR_03880W_B, exon 1 of 1)	168	CR_03880W_B
ADR1_10min_peak_1615	Ca22chrRA_C_albicans_SC5314	944086	944086	+	6.2962	NA	exon (CR_04220C_A, exon 1 of 1)	-exon (CR_04220C_A, exon 1 of 1)	1297	CR_04220C_A
ADR1_10min_peak_1763	Ca22chrRB_C_albicans_SC5314	944379	944379	+	1.9229	NA	exon (CR_04220C_B, exon 1 of 1)	-exon (CR_04220C_B, exon 1 of 1)	929	CR_04220C_B
ADR1_10min_peak_1618	Ca22chrRA_C_albicans_SC5314	1010881	1010881	+	21.7282	NA	exon (CR_04620C_A, exon 1 of 1)	-exon (CR_04620C_A, exon 1 of 1)	581	CR_04620C_A
ADR1_10min_peak_1620	Ca22chrRA_C_albicans_SC5314	1080321	1080321	+	1.37079	NA	exon (CR_04990C_A, exon 1 of 1)	-exon (CR_04990C_A, exon 1 of 1)	445	CR_04990C_A
ADR1_10min_peak_1767	Ca22chrRB_C_albicans_SC5314	1080285	1080285	+	5.54568	NA	exon (CR_04990C_B, exon 1 of 1)	-exon (CR_04990C_B, exon 1 of 1)	415	CR_04990C_B
ADR1_10min_peak_1622	Ca22chrRA_C_albicans_SC5314	1122594	1122594	+	1.91526	NA	exon (CR_05190W_A, exon 1 of 1)	-exon (CR_05190W_A, exon 1 of 1)	440	CR_05190W_A
ADR1_10min_peak_1769	Ca22chrRB_C_albicans_SC5314	1122497	1122497	+	7.86961	NA	exon (CR_05190W_B, exon 1 of 1)	-exon (CR_05190W_B, exon 1 of 1)	409	CR_05190W_B
ADR1_10min_peak_1624	Ca22chrRA_C_albicans_SC5314	1134269	1134269	+	17.6839	NA	exon (CR_05250C_A, exon 1 of 1)	-exon (CR_05250C_A, exon 1 of 1)	444	CR_05250C_A
ADR1_10min_peak_1771	Ca22chrRB_C_albicans_SC5314	1134202	1134202	+	20.1565	NA	exon (CR_05250C_B, exon 1 of 1)	-exon (CR_05250C_B, exon 1 of 1)	444	CR_05250C_B
ADR1_10min_peak_1784	Ca22chrRB_C_albicans_SC5314	1524967	1524967	+	31.217	NA	exon (CR_07060C_B, exon 1 of 1)	-exon (CR_07060C_B, exon 1 of 1)	126	CR_07060C_B
ADR1_10min_peak_1636	Ca22chrRA_C_albicans_SC5314	1533442	1533442	+	14.0849	NA	exon (CR_07070C_A, exon 1 of 1)	-exon (CR_07070C_A, exon 1 of 1)	2302	CR_07070C_A
ADR1_10min_peak_1637	Ca22chrRA_C_albicans_SC5314	1534002	1534002	+	9.73294	NA	exon (CR_07070C_A, exon 1 of 1)	-exon (CR_07070C_A, exon 1 of 1)	1742	CR_07070C_A
ADR1_10min_peak_1786	Ca22chrRB_C_albicans_SC5314	1533976	1533976	+	7.93382	NA	exon (CR_07070C_B, exon 1 of 1)	-exon (CR_07070C_B, exon 1 of 1)	1677	CR_07070C_B
ADR1_10min_peak_1785	Ca22chrRB_C_albicans_SC5314	1533632	1533632	+	4.92616	NA	exon (CR_07070C_B, exon 1 of 1)	-exon (CR_07070C_B, exon 1 of 1)	2021	CR_07070C_B
ADR1_10min_peak_1638	Ca22chrRA_C_albicans_SC5314	1557929	1557929	+	11.7394	NA	exon (CR_07140C_A, exon 1 of 1)	-exon (CR_07140C_A, exon 1 of 1)	266	CR_07140C_A
ADR1_10min_peak_1787	Ca22chrRB_C_albicans_SC5314	1557855	1557855	+	1.83802	NA	exon (CR_07140C_B, exon 1 of 1)	-exon (CR_07140C_B, exon 1 of 1)	255	CR_07140C_B
ADR1_10min_peak_1641	Ca22chrRA_C_albicans_SC5314	1579632	1579632	+	9.4196	NA	exon (CR_07250C_A, exon 1 of 1)	-exon (CR_07250C_A, exon 1 of 1)	1827	CR_07250C_A
ADR1_10min_peak_1789	Ca22chrRB_C_albicans_SC5314	1579519	1579519	+	8.12426	NA	exon (CR_07250C_B, exon 1 of 1)	-exon (CR_07250C_B, exon 1 of 1)	1856	CR_07250C_B
ADR1_10min_peak_1643	Ca22chrRA_C_albicans_SC5314	1621200	1621200	+	7.97191	NA	exon (CR_07470W_A, exon 1 of 1)	-exon (CR_07470W_A, exon 1 of 1)	302	CR_07470W_A
ADR1_10min_peak_1795	Ca22chrRB_C_albicans_SC5314	1674429	1674429	+	3.17179	NA	exon (CR_07720C_B, exon 1 of 1)	-exon (CR_07720C_B, exon 1 of 1)	615	CR_07720C_B
ADR1_10min_peak_1651	Ca22chrRA_C_albicans_SC5314	1739041	1739041	+	6.14292	NA	exon (CR_07960C_A, exon 1 of 1)	-exon (CR_07960C_A, exon 1 of 1)	1990	CR_07960C_A
ADR1_10min_peak_1655	Ca22chrRA_C_albicans_SC5314	1750811	1750811	+	4.08722	NA	exon (CR_08000C_A, exon 1 of 1)	-exon (CR_08000C_A, exon 1 of 1)	433	CR_08000C_A
ADR1_10min_peak_1658	Ca22chrRA_C_albicans_SC5314	1760302	1760302	+	11.2611	NA	exon (CR_08070W_A, exon 1 of 1)	-exon (CR_08070W_A, exon 1 of 1)	277	CR_08070W_A
ADR1_10min_peak_1803	Ca22chrRB_C_albicans_SC5314	1759746	1759746	+	6.75819	NA	exon (CR_08070W_B, exon 1 of 1)	-exon (CR_08070W_B, exon 1 of 1)	256	CR_08070W_B
ADR1_10min_peak_1806	Ca22chrRB_C_albicans_SC5314	1779804	1779804	+	1.34048	NA	exon (CR_08200C_B, exon 1 of 1)	-exon (CR_08200C_B, exon 1 of 1)	2330	CR_08190W_B
ADR1_10min_peak_1809	Ca22chrRB_C_albicans_SC5314	1801063	1801063	+	8.82467	NA	exon (CR_08310C_B, exon 1 of 1)	-exon (CR_08310C_B, exon 1 of 1)	469	CR_08310C_B
ADR1_10min_peak_1812	Ca22chrRB_C_albicans_SC5314	1816754	1816754	+	2.67102	NA	exon (CR_08420W_B, exon 1 of 1)	-exon (CR_08420W_B, exon 1 of 1)	697	CR_08420W_B
ADR1_10min_peak_1668	Ca22chrRA_C_albicans_SC5314	1828959	1828959	+	9.82255	NA	exon (CR_08470W_A, exon 1 of 1)	-exon (CR_08470W_A, exon 1 of 1)	355	CR_08470W_A
ADR1_10min_peak_1814	Ca22chrRB_C_albicans_SC5314	1828392	1828392	+	4.94719	NA	exon (CR_08470W_B, exon 1 of 1)	-exon (CR_08470W_B, exon 1 of 1)	326	CR_08470W_B
ADR1_10min_peak_1669	Ca22chrRA_C_albicans_SC5314	1838880	1838880	+	2.46423	NA	exon (CR_08510W_A, exon 1 of 1)	-exon (CR_08510W_A, exon 1 of 1)	117	CR_08510W_A
ADR1_10min_peak_1681	Ca22chrRA_C_albicans_SC5314	1905095	1905095	+	7.67072	NA	exon (CR_08870W_A, exon 1 of 1)	-exon (CR_08870W_A, exon 1 of 1)	329	CR_08870W_A
ADR1_10min_peak_1826	Ca22chrRB_C_albicans_SC5314	1904542	1904542	+	2.04677	NA	exon (CR_08870W_B, exon 1 of 1)	-exon (CR_08870W_B, exon 1 of 1)	317	CR_08870W_B
ADR1_10min_peak_1828	Ca22chrRB_C_albicans_SC5314	1933030	1933030	+	4.39606	NA	exon (CR_09050C_B, exon 1 of 1)	-exon (CR_09050C_B, exon 1 of 1)	1122	CR_09050C_B
ADR1_10min_peak_1684	Ca22chrRA_C_albicans_SC5314	1948168	1948168	+	1.33236	NA	exon (CR_09140C_A, exon 1 of 1)	-exon (CR_09140C_A, exon 1 of 1)	-1317	CR_09120C_A
ADR1_10min_peak_1830	Ca22chrRB_C_albicans_SC5314	1947631	1947631	+	1.49701	NA	exon (CR_09140C_B, exon 1 of 1)	-exon (CR_09140C_B, exon 1 of 1)	-1321	CR_09120C_B
ADR1_10min_peak_1686	Ca22chrRA_C_albicans_SC5314	2003992	2003992	+	5.16286	NA	exon (CR_09420C_A, exon 2 of 2)	-exon (CR_09420C_A, exon 2 of 2)	1770	CR_09420C_A
ADR1_10min_peak_1688	Ca22chrRA_C_albicans_SC5314	2034333	2034333	+	5.52538	NA	exon (CR_09530C_A, exon 1 of 1)	-exon (CR_09530C_A, exon 1 of 1)	176	CR_09530C_A
ADR1_10min_peak_1833	Ca22chrRB_C_albicans_SC5314	2033801	2033801	+	9.52601	NA	exon (CR_09530C_B, exon 1 of 1)	-exon (CR_09530C_B, exon 1 of 1)	167	CR_09530C_B
ADR1_10min_peak_1691	Ca22chrRA_C_albicans_SC5314	2056826	2056826	+	10.5732	NA	exon (CR_09680C_A, exon 1 of 1)	-exon (CR_09680C_A, exon 1 of 1)	264	CR_09680C_A
ADR1_10min_peak_1835	Ca22chrRB_C_albicans_SC5314	2056285	2056285	+	13.83	NA	exon (CR_09680C_B, exon 1 of 1)	-exon (CR_09680C_B, exon 1 of 1)	264	CR_09680C_B
ADR1_10min_peak_1836	Ca22chrRB_C_albicans_SC5314	2108025	2108025	+	3.81416	NA	exon (CR_09880W_B, exon 1 of 1)	-exon (CR_09880W_B, exon 1 of 1)	2502	CR_09880W_B
ADR1_10min_peak_1693	Ca22chrRA_C_albicans_SC5314	2148616	2148616	+	1.75652	NA	exon (CR_10030W_A, exon 1 of 1)	-exon (CR_10030W_A, exon 1 of 1)	692	CR_10030W_A
ADR1_10min_peak_1838	Ca22chrRB_C_albicans_SC5314	2148075	2148075	+	1.41722	NA	exon (CR_10030W_B, exon 1 of 1)	-exon (CR_10030W_B, exon 1 of 1)	691	CR_10030W_B
ADR1_10min_peak_1696	Ca22chrRA_C_albicans_SC5314	2197759	2197759	+	4.18924	NA	exon (CR_10310W_A, exon 1 of 1)	-exon (CR_10310W_A, exon 1 of 1)	287	CR_10310W_A
ADR1_10min_peak_1841	Ca22chrRB_C_albicans_SC5314	2197219	2197219	+	2.94414	NA	exon (CR_10310W_B, exon 1 of 1)	-exon (CR_10310W_B, exon 1 of 1)	287	CR_10310W_B
ADR1_10min_peak_1842	Ca22chrRB_C_albicans_SC5314	2201304	2201304	+	16.5684	NA	exon (CR_10330W_B, exon 1 of 1)	-exon (CR_10330W_B, exon 1 of 1)	268	CR_10330W_B
ADR1_10min_peak_1699	Ca22chrRA_C_albicans_SC5314	2244418	2244418	+	8.20901	NA	exon (CR_10570C_A, exon 1 of 1)	-exon (CR_10570C_A, exon 1 of 1)	788	CR_10570C_A
ADR1_10min_peak_1844	Ca22chrRB_C_albicans_SC5314	2243878	2243878	+	5.74059	NA	exon (CR_10570C_B, exon 1 of 1)	-exon (CR_10570C_B, exon 1 of 1)	788	CR_10570C_B
ADR1_10min_peak_1348	Ca22chr6B_C_albicans_SC5314	867272	867272	+	419.909	NA	Intergenic	Intergenic	-2719	C6_03990C_B
ADR1_10min_peak_71	Ca22chr1A_C_albicans_SC5314	1688532	1688532	+	396.591	NA	Intergenic	Intergenic	-2760	C1_07770W_A
ADR1_10min_peak_998	Ca22chr4A_C_albicans_SC5314	1201920	1201920	+	273.504	NA	Intergenic	Intergenic	-2709	C4_05530W_A
ADR1_10min_peak_1270	Ca22chr6A_C_albicans_SC5314	867306	867306	+	268.564	NA	Intergenic	Intergenic	-2709	C6_03990C_A
ADR1_10min_peak_1504	Ca22chr7B_C_albicans_SC5314	582516	582516	+	256.337	NA	Intergenic	Intergenic	-2937	C7_02750W_B
ADR1_10min_peak_1087	Ca22chr4B_C_albicans_SC5314	1201921	1201921	+	230.005	NA	Intergenic	Intergenic	-2730	C4_05530W_B
ADR1_10min_peak_221	Ca22chr1B_C_albicans_SC5314	1688373	1688373	+	213.943	NA	Intergenic	Intergenic	-2931	C1_07770W_B
ADR1_10min_peak_1428	Ca22chr7A_C_albicans_SC5314	582515	582515	+	211.423	NA	Intergenic	Intergenic	-2934	C7_02750W_A
ADR1_10min_peak_1537	Ca22chrM_C_albicans_SC5314	8029	8029	+	157.194	NA	Intergenic	Intergenic	2709	CM_00070C
ADR1_10min_peak_1538	Ca22chrM_C_albicans_SC5314	8927	8927	+	133.77	NA	Intergenic	Intergenic	1811	CM_00070C
ADR1_10min_peak_1562	Ca22chrM_C_albicans_SC5314	39533	39533	+	130.615	NA	Intergenic	Intergenic	4311	CM_00520W
ADR1_10min_peak_1559	Ca22chrM_C_albicans_SC5314	37033	37033	+	120.556	NA	Intergenic	Intergenic	1811	CM_00520W
ADR1_10min_peak_1817	Ca22chrRB_C_albicans_SC5314	1884149	1884149	+	103.306	NA	Intergenic	Intergenic	-2052	CR_08750C_B
ADR1_10min_peak_1503	Ca22chr7B_C_albicans_SC5314	581885	581885	+	102.002	NA	Intergenic	Intergenic	-3568	C7_02750W_B
ADR1_10min_peak_1782	Ca22chrRB_C_albicans_SC5314	1353635	1353635	+	86.5625	NA	Intergenic	Intergenic	-3237	CR_06380C_B
ADR1_10min_peak_1674	Ca22chrRA_C_albicans_SC5314	1886161	1886161	+	82.5859	NA	Intergenic	Intergenic	2893	CR_08760C_A
ADR1_10min_peak_481	Ca22chr2A_C_albicans_SC5314	2148656	2148656	+	78.7978	NA	Intergenic	Intergenic	-2803	C2_10420W_A
ADR1_10min_peak_1481	Ca22chr7B_C_albicans_SC5314	234760	234760	+	76.8753	NA	Intergenic	Intergenic	1803	C7_01130C_B
ADR1_10min_peak_1427	Ca22chr7A_C_albicans_SC5314	581883	581883	+	76.8721	NA	Intergenic	Intergenic	-3566	C7_02750W_A
ADR1_10min_peak_1819	Ca22chrRB_C_albicans_SC5314	1885620	1885620	+	72.4217	NA	Intergenic	Intergenic	2893	CR_08760C_B
ADR1_10min_peak_1560	Ca22chrM_C_albicans_SC5314	37647	37647	+	69.1216	NA	Intergenic	Intergenic	2425	CM_00520W
ADR1_10min_peak_1517	Ca22chr7B_C_albicans_SC5314	909752	909752	+	60.0952	NA	Intergenic	Intergenic	-1072	C7_04210C_B
ADR1_10min_peak_1035	Ca22chr4A_C_albicans_SC5314	1405758	1405758	+	59.9955	NA	Intergenic	Intergenic	-1099	C4_06320C_A
ADR1_10min_peak_388	Ca22chr2A_C_albicans_SC5314	661816	661816	+	59.4949	NA	Intergenic	Intergenic	-1791	C2_03220C_A
ADR1_10min_peak_524	Ca22chr2B_C_albicans_SC5314	734942	734942	+	59.4507	NA	Intergenic	Intergenic	6604	C2_03500W_B
ADR1_10min_peak_1444	Ca22chr7A_C_albicans_SC5314	909721	909721	+	57.1989	NA	Intergenic	Intergenic	-1072	C7_04210C_A
ADR1_10min_peak_1563	Ca22chrM_C_albicans_SC5314	39918	39918	+	53.1732	NA	Intergenic	Intergenic	4696	CM_00520W
ADR1_10min_peak_713	Ca22chr3A_C_albicans_SC5314	1647089	1647089	+	49.0546	NA	Intergenic	Intergenic	-1373	C3_07180C_A
ADR1_10min_peak_1	Ca22chr1A_C_albicans_SC5314	854	854	+	47.288	NA	Intergenic	Intergenic	-3205	C1_00010W_A
ADR1_10min_peak_920	Ca22chr4A_C_albicans_SC5314	477708	477708	+	47.2192	NA	Intergenic	Intergenic	-1712	C4_02380W_A
ADR1_10min_peak_1071	Ca22chr4B_C_albicans_SC5314	401904	401904	+	46.1477	NA	Intergenic	Intergenic	-3203	C4_02030W_B
ADR1_10min_peak_396	Ca22chr2A_C_albicans_SC5314	734910	734910	+	45.7582	NA	Intergenic	Intergenic	6584	C2_03500W_A
ADR1_10min_peak_1015	Ca22chr4A_C_albicans_SC5314	1319325	1319325	+	45.2441	NA	Intergenic	Intergenic	-1593	C4_05940W_A
ADR1_10min_peak_428	Ca22chr2A_C_albicans_SC5314	1147878	1147878	+	44.7354	NA	Intergenic	Intergenic	-2089	C2_05640W_A
ADR1_10min_peak_1505	Ca22chr7B_C_albicans_SC5314	583032	583032	+	43.6305	NA	Intergenic	Intergenic	-2421	C7_02750W_B
ADR1_10min_peak_1561	Ca22chrM_C_albicans_SC5314	38958	38958	+	43.3688	NA	Intergenic	Intergenic	3736	CM_00520W
ADR1_10min_peak_220	Ca22chr1B_C_albicans_SC5314	1687705	1687705	+	43.0992	NA	Intergenic	Intergenic	-3599	C1_07770W_B
ADR1_10min_peak_299	Ca22chr2A_C_albicans_SC5314	2329	2329	+	40.863	NA	Intergenic	Intergenic	-1919	C2_00010W_A
ADR1_10min_peak_1635	Ca22chrRA_C_albicans_SC5314	1353746	1353746	+	39.9771	NA	Intergenic	Intergenic	-3257	CR_06380C_A
ADR1_10min_peak_1445	Ca22chr7A_C_albicans_SC5314	913044	913044	+	38.0108	NA	Intergenic	Intergenic	-2453	C7_04220W_A
ADR1_10min_peak_1649	Ca22chrRA_C_albicans_SC5314	1715736	1715736	+	37.6149	NA	Intergenic	Intergenic	-2076	CR_07880C_A
ADR1_10min_peak_858	Ca22chr3B_C_albicans_SC5314	1791315	1791315	+	37.525	NA	Intergenic	Intergenic	-3230	C3_07970C_B
ADR1_10min_peak_1797	Ca22chrRB_C_albicans_SC5314	1715145	1715145	+	37.3614	NA	Intergenic	Intergenic	-2080	CR_07880C_B
ADR1_10min_peak_1136	Ca22chr5A_C_albicans_SC5314	730651	730651	+	36.9846	NA	Intergenic	Intergenic	-1144	C5_03240W_A
ADR1_10min_peak_1301	Ca22chr6B_C_albicans_SC5314	1490	1490	+	36.8445	NA	Intergenic	Intergenic	1485	C6_00010W_B
ADR1_10min_peak_734	Ca22chr3B_C_albicans_SC5314	10531	10531	+	36.6949	NA	Intergenic	Intergenic	1970	C3_00050C_B
ADR1_10min_peak_1798	Ca22chrRB_C_albicans_SC5314	1715747	1715747	+	36.6336	NA	Intergenic	Intergenic	-2682	CR_07880C_B
ADR1_10min_peak_1565	Ca22chrRA_C_albicans_SC5314	3785	3785	+	36.1609	NA	Intergenic	Intergenic	3105	CR_00010C_A
ADR1_10min_peak_717	Ca22chr3A_C_albicans_SC5314	1718113	1718113	+	35.9073	NA	Intergenic	Intergenic	-1258	C3_07540C_A
ADR1_10min_peak_913	Ca22chr4A_C_albicans_SC5314	401850	401850	+	35.15	NA	Intergenic	Intergenic	-3202	C4_02030W_A
ADR1_10min_peak_1349	Ca22chr6B_C_albicans_SC5314	868159	868159	+	34.9959	NA	Intergenic	Intergenic	-3606	C6_03990C_B
ADR1_10min_peak_1421	Ca22chr7A_C_albicans_SC5314	452007	452007	+	34.8983	NA	Intergenic	Intergenic	-1103	C7_02040C_A
ADR1_10min_peak_1518	Ca22chr7B_C_albicans_SC5314	913073	913073	+	34.6549	NA	Intergenic	Intergenic	-2455	C7_04220W_B
ADR1_10min_peak_1014	Ca22chr4A_C_albicans_SC5314	1318176	1318176	+	34.5682	NA	Intergenic	Intergenic	-2742	C4_05940W_A
ADR1_10min_peak_1634	Ca22chrRA_C_albicans_SC5314	1352688	1352688	+	34.1979	NA	Intergenic	Intergenic	-2199	CR_06380C_A
ADR1_10min_peak_1495	Ca22chr7B_C_albicans_SC5314	452014	452014	+	33.9003	NA	Intergenic	Intergenic	-1105	C7_02040C_B
ADR1_10min_peak_730	Ca22chr3A_C_albicans_SC5314	1791344	1791344	+	32.4257	NA	Intergenic	Intergenic	-3230	C3_07970C_A
ADR1_10min_peak_569	Ca22chr2B_C_albicans_SC5314	2144860	2144860	+	32.1451	NA	Intergenic	Intergenic	-6485	C2_10420W_B
ADR1_10min_peak_70	Ca22chr1A_C_albicans_SC5314	1687688	1687688	+	31.7819	NA	Intergenic	Intergenic	-3604	C1_07770W_A
ADR1_10min_peak_781	Ca22chr3B_C_albicans_SC5314	710095	710095	+	31.5567	NA	Intergenic	Intergenic	-1033	C3_03370C_B
ADR1_10min_peak_1713	Ca22chrRB_C_albicans_SC5314	3786	3786	+	30.7397	NA	Intergenic	Intergenic	3104	CR_00010C_B
ADR1_10min_peak_1201	Ca22chr5B_C_albicans_SC5314	730740	730740	+	30.5177	NA	Intergenic	Intergenic	-1156	C5_03240W_B
ADR1_10min_peak_1284	Ca22chr6A_C_albicans_SC5314	979887	979887	+	30.4961	NA	Intergenic	Intergenic	-3898	C6_04400W_A
ADR1_10min_peak_1818	Ca22chrRB_C_albicans_SC5314	1884983	1884983	+	29.6074	NA	Intergenic	Intergenic	-2886	CR_08750C_B
ADR1_10min_peak_1650	Ca22chrRA_C_albicans_SC5314	1716343	1716343	+	29.1167	NA	Intergenic	Intergenic	-2683	CR_07880C_A
ADR1_10min_peak_1712	Ca22chrRB_C_albicans_SC5314	1547	1547	+	29.0909	NA	Intergenic	Intergenic	5343	CR_00010C_B
ADR1_10min_peak_475	Ca22chr2A_C_albicans_SC5314	1964109	1964109	+	28.62	NA	Intergenic	Intergenic	-1041	C2_09590C_A
ADR1_10min_peak_1526	Ca22chr7B_C_albicans_SC5314	945431	945431	+	28.6155	NA	Intergenic	Intergenic	-2048	C7_04360C_B
ADR1_10min_peak_1089	Ca22chr4B_C_albicans_SC5314	1208867	1208867	+	26.6827	NA	Intergenic	Intergenic	-1293	C4_05540W_B
ADR1_10min_peak_993	Ca22chr4A_C_albicans_SC5314	1100614	1100614	+	26.3588	NA	Intergenic	Intergenic	-1444	C4_05110C_A
ADR1_10min_peak_921	Ca22chr4A_C_albicans_SC5314	478317	478317	+	25.6595	NA	Intergenic	Intergenic	-1103	C4_02380W_A
ADR1_10min_peak_1564	Ca22chrRA_C_albicans_SC5314	1550	1550	+	25.2461	NA	Intergenic	Intergenic	5340	CR_00010C_A
ADR1_10min_peak_1673	Ca22chrRA_C_albicans_SC5314	1885527	1885527	+	25.0967	NA	Intergenic	Intergenic	-2892	CR_08750C_A
ADR1_10min_peak_1452	Ca22chr7A_C_albicans_SC5314	945400	945400	+	24.3438	NA	Intergenic	Intergenic	-2048	C7_04360C_A
ADR1_10min_peak_1482	Ca22chr7B_C_albicans_SC5314	238553	238553	+	24.1462	NA	Intergenic	Intergenic	-1990	C7_01130C_B
ADR1_10min_peak_377	Ca22chr2A_C_albicans_SC5314	609617	609617	+	23.9432	NA	Intergenic	Intergenic	-1051	C2_03030W_A
ADR1_10min_peak_25	Ca22chr1A_C_albicans_SC5314	446511	446511	+	23.9237	NA	Intergenic	Intergenic	-2276	C1_02120C_A
ADR1_10min_peak_223	Ca22chr1B_C_albicans_SC5314	1695494	1695494	+	23.5729	NA	Intergenic	Intergenic	-1151	C1_07780W_B
ADR1_10min_peak_479	Ca22chr2A_C_albicans_SC5314	2106171	2106171	+	22.8142	NA	Intergenic	Intergenic	-1532	C2_10240W_A
ADR1_10min_peak_1672	Ca22chrRA_C_albicans_SC5314	1885197	1885197	+	22.3731	NA	Intergenic	Intergenic	-2562	CR_08750C_A
ADR1_10min_peak_73	Ca22chr1A_C_albicans_SC5314	1695475	1695475	+	22.0946	NA	Intergenic	Intergenic	-1151	C1_07780W_A
ADR1_10min_peak_171	Ca22chr1B_C_albicans_SC5314	446530	446530	+	21.1916	NA	Intergenic	Intergenic	-2278	C1_02120C_B
ADR1_10min_peak_1119	Ca22chr5A_C_albicans_SC5314	249004	249004	+	20.8154	NA	Intergenic	Intergenic	-3407	C5_01100C_A
ADR1_10min_peak_92	Ca22chr1A_C_albicans_SC5314	2186255	2186255	+	20.8078	NA	Intergenic	Intergenic	-1250	C1_10000C_A
ADR1_10min_peak_1182	Ca22chr5B_C_albicans_SC5314	248781	248781	+	20.012	NA	Intergenic	Intergenic	-3195	C5_01100C_B
ADR1_10min_peak_1366	Ca22chr6B_C_albicans_SC5314	980240	980240	+	19.8844	NA	Intergenic	Intergenic	-3471	C6_04400W_B
ADR1_10min_peak_731	Ca22chr3A_C_albicans_SC5314	1794602	1794602	+	19.776	NA	Intergenic	Intergenic	1608	C3_07980C_A
ADR1_10min_peak_172	Ca22chr1B_C_albicans_SC5314	447322	447322	+	19.6158	NA	Intergenic	Intergenic	-3070	C1_02120C_B
ADR1_10min_peak_994	Ca22chr4A_C_albicans_SC5314	1101163	1101163	+	19.503	NA	Intergenic	Intergenic	-1993	C4_05110C_A
ADR1_10min_peak_859	Ca22chr3B_C_albicans_SC5314	1794573	1794573	+	19.4154	NA	Intergenic	Intergenic	1608	C3_07980C_B
ADR1_10min_peak_26	Ca22chr1A_C_albicans_SC5314	447305	447305	+	18.6849	NA	Intergenic	Intergenic	-3070	C1_02120C_A
ADR1_10min_peak_423	Ca22chr2A_C_albicans_SC5314	1081115	1081115	+	18.0339	NA	Intergenic	Intergenic	-2102	C2_05250C_A
ADR1_10min_peak_561	Ca22chr2B_C_albicans_SC5314	1925267	1925267	+	17.997	NA	Intergenic	Intergenic	3520	C2_09430W_B
ADR1_10min_peak_570	Ca22chr2B_C_albicans_SC5314	2148910	2148910	+	17.9408	NA	Intergenic	Intergenic	-2435	C2_10420W_B
ADR1_10min_peak_215	Ca22chr1B_C_albicans_SC5314	1563129	1563129	+	16.9991	NA	Intergenic	Intergenic	2142	C1_07290W_B
ADR1_10min_peak_889	Ca22chr4A_C_albicans_SC5314	130589	130589	+	16.9376	NA	Intergenic	Intergenic	-1341	C4_00760W_A
ADR1_10min_peak_1251	Ca22chr6A_C_albicans_SC5314	550922	550922	+	16.5684	NA	Intergenic	Intergenic	-1640	C6_02680W_A
ADR1_10min_peak_565	Ca22chr2B_C_albicans_SC5314	1964032	1964032	+	16.0277	NA	Intergenic	Intergenic	-1043	C2_09590C_B
ADR1_10min_peak_1602	Ca22chrRA_C_albicans_SC5314	611393	611393	+	16.0215	NA	Intergenic	Intergenic	-1038	CR_02650C_A
ADR1_10min_peak_145	Ca22chr1B_C_albicans_SC5314	840	840	+	15.8128	NA	Intergenic	Intergenic	-3219	C1_00010W_B
ADR1_10min_peak_1781	Ca22chrRB_C_albicans_SC5314	1352641	1352641	+	13.9207	NA	Intergenic	Intergenic	-2243	CR_06380C_B
ADR1_10min_peak_1405	Ca22chr7A_C_albicans_SC5314	228140	228140	+	13.9143	NA	Intergenic	Intergenic	-1487	C7_01070C_A
ADR1_10min_peak_1508	Ca22chr7B_C_albicans_SC5314	607199	607199	+	13.7448	NA	Intergenic	Intergenic	1861	C7_02810W_B
ADR1_10min_peak_33	Ca22chr1A_C_albicans_SC5314	665758	665758	+	13.5763	NA	Intergenic	Intergenic	-1422	C1_03190C_A
ADR1_10min_peak_1506	Ca22chr7B_C_albicans_SC5314	589243	589243	+	13.2311	NA	Intergenic	Intergenic	-1111	C7_02760W_B
ADR1_10min_peak_1039	Ca22chr4A_C_albicans_SC5314	1526119	1526119	+	13.0932	NA	Intergenic	Intergenic	3313	C4_06830C_A
ADR1_10min_peak_1118	Ca22chr5A_C_albicans_SC5314	242943	242943	+	12.943	NA	Intergenic	Intergenic	2654	C5_01100C_A
ADR1_10min_peak_924	Ca22chr4A_C_albicans_SC5314	521582	521582	+	12.7474	NA	Intergenic	Intergenic	-2298	C4_02540W_A
ADR1_10min_peak_180	Ca22chr1B_C_albicans_SC5314	665787	665787	+	12.5837	NA	Intergenic	Intergenic	-1413	C1_03190C_B
ADR1_10min_peak_1748	Ca22chrRB_C_albicans_SC5314	611353	611353	+	12.099	NA	Intergenic	Intergenic	-1034	CR_02650C_B
ADR1_10min_peak_1433	Ca22chr7A_C_albicans_SC5314	607181	607181	+	11.6221	NA	Intergenic	Intergenic	1861	C7_02810W_A
ADR1_10min_peak_903	Ca22chr4A_C_albicans_SC5314	238600	238600	+	11.0198	NA	Intergenic	Intergenic	-1671	C4_01180W_A
ADR1_10min_peak_606	Ca22chr3A_C_albicans_SC5314	283198	283198	+	10.9994	NA	Intergenic	Intergenic	-1121	C3_01320C_A
ADR1_10min_peak_1429	Ca22chr7A_C_albicans_SC5314	583206	583206	+	10.8074	NA	Intergenic	Intergenic	-2243	C7_02750W_A
ADR1_10min_peak_1653	Ca22chrRA_C_albicans_SC5314	1746965	1746965	+	10.6936	NA	Intergenic	Intergenic	2044	CR_07990C_A
ADR1_10min_peak_146	Ca22chr1B_C_albicans_SC5314	1737	1737	+	10.5624	NA	Intergenic	Intergenic	-2322	C1_00010W_B
ADR1_10min_peak_1153	Ca22chr5A_C_albicans_SC5314	1114074	1114074	+	10.1375	NA	Intergenic	Intergenic	4245	C5_05070W_A
ADR1_10min_peak_482	Ca22chr2A_C_albicans_SC5314	2149217	2149217	+	10.0143	NA	Intergenic	Intergenic	-2242	C2_10420W_A
ADR1_10min_peak_338	Ca22chr2A_C_albicans_SC5314	325260	325260	+	9.34948	NA	Intergenic	Intergenic	-1768	C2_01770C_A
ADR1_10min_peak_840	Ca22chr3B_C_albicans_SC5314	1606715	1606715	+	9.31748	NA	Intergenic	Intergenic	-1191	C3_07020W_B
ADR1_10min_peak_1082	Ca22chr4B_C_albicans_SC5314	991816	991816	+	9.14649	NA	Intergenic	Intergenic	-1395	C4_04600C_B
ADR1_10min_peak_496	Ca22chr2B_C_albicans_SC5314	3167	3167	+	8.89622	NA	Intergenic	Intergenic	-1081	C2_00010W_B
ADR1_10min_peak_1536	Ca22chrM_C_albicans_SC5314	6985	6985	+	8.71534	NA	Intergenic	Intergenic	2414	CM_00060W
ADR1_10min_peak_1488	Ca22chr7B_C_albicans_SC5314	425972	425972	+	8.68379	NA	Intergenic	Intergenic	-2564	C7_01970C_B
ADR1_10min_peak_709	Ca22chr3A_C_albicans_SC5314	1606743	1606743	+	8.22133	NA	Intergenic	Intergenic	-1189	C3_07020W_A
ADR1_10min_peak_1000	Ca22chr4A_C_albicans_SC5314	1208857	1208857	+	7.97575	NA	Intergenic	Intergenic	-1280	C4_05540W_A
ADR1_10min_peak_754	Ca22chr3B_C_albicans_SC5314	283214	283214	+	7.97434	NA	Intergenic	Intergenic	-1116	C3_01320C_B
ADR1_10min_peak_1403	Ca22chr7A_C_albicans_SC5314	182810	182810	+	7.08863	NA	Intergenic	Intergenic	-3492	C7_00880C_A
ADR1_10min_peak_1181	Ca22chr5B_C_albicans_SC5314	242932	242932	+	6.7666	NA	Intergenic	Intergenic	2654	C5_01100C_B
ADR1_10min_peak_609	Ca22chr3A_C_albicans_SC5314	339239	339239	+	6.38168	NA	Intergenic	Intergenic	-1025	C3_01550C_A
ADR1_10min_peak_147	Ca22chr1B_C_albicans_SC5314	2584	2584	+	6.04092	NA	Intergenic	Intergenic	-1475	C1_00010W_B
ADR1_10min_peak_1285	Ca22chr6A_C_albicans_SC5314	980304	980304	+	5.58072	NA	Intergenic	Intergenic	-3481	C6_04400W_A
ADR1_10min_peak_553	Ca22chr2B_C_albicans_SC5314	1877523	1877523	+	5.20436	NA	Intergenic	Intergenic	-1712	C2_09140C_B
ADR1_10min_peak_1123	Ca22chr5A_C_albicans_SC5314	371078	371078	+	5.11071	NA	Intergenic	Intergenic	-2567	C5_01650C_A
ADR1_10min_peak_1185	Ca22chr5B_C_albicans_SC5314	371422	371422	+	4.76716	NA	Intergenic	Intergenic	-2923	C5_01650C_B
ADR1_10min_peak_443	Ca22chr2A_C_albicans_SC5314	1292154	1292154	+	4.71429	NA	Intergenic	Intergenic	-1719	C2_06330C_A
ADR1_10min_peak_1406	Ca22chr7A_C_albicans_SC5314	234627	234627	+	4.43759	NA	Intergenic	Intergenic	1935	C7_01130C_A
ADR1_10min_peak_1800	Ca22chrRB_C_albicans_SC5314	1746681	1746681	+	3.97048	NA	Intergenic	Intergenic	1794	CR_07990C_B
ADR1_10min_peak_758	Ca22chr3B_C_albicans_SC5314	339274	339274	+	3.96639	NA	Intergenic	Intergenic	-1028	C3_01550C_B
ADR1_10min_peak_2	Ca22chr1A_C_albicans_SC5314	2584	2584	+	2.9359	NA	Intergenic	Intergenic	-1475	C1_00010W_A
ADR1_10min_peak_471	Ca22chr2A_C_albicans_SC5314	1924270	1924270	+	2.78327	NA	Intergenic	Intergenic	2438	C2_09430W_A
ADR1_10min_peak_560	Ca22chr2B_C_albicans_SC5314	1924186	1924186	+	2.37412	NA	Intergenic	Intergenic	2439	C2_09430W_B
ADR1_10min_peak_1487	Ca22chr7B_C_albicans_SC5314	424728	424728	+	2.28049	NA	Intergenic	Intergenic	-1320	C7_01970C_B
ADR1_10min_peak_464	Ca22chr2A_C_albicans_SC5314	1877607	1877607	+	2.24726	NA	Intergenic	Intergenic	-1711	C2_09140C_A
ADR1_10min_peak_813	Ca22chr3B_C_albicans_SC5314	1110675	1110675	+	2.23904	NA	Intergenic	Intergenic	-3014	C3_05160C_B
ADR1_10min_peak_674	Ca22chr3A_C_albicans_SC5314	1110705	1110705	+	1.75088	NA	Intergenic	Intergenic	-3022	C3_05160C_A
ADR1_10min_peak_972	Ca22chr4A_C_albicans_SC5314	991797	991797	+	1.61966	NA	Intergenic	Intergenic	-1395	C4_04600C_A
ADR1_10min_peak_1414	Ca22chr7A_C_albicans_SC5314	424709	424709	+	1.60675	NA	Intergenic	Intergenic	-1308	C7_01970C_A
ADR1_10min_peak_1217	Ca22chr5B_C_albicans_SC5314	1114193	1114193	+	1.52475	NA	Intergenic	Intergenic	4239	C5_05070W_B
ADR1_10min_peak_1783	Ca22chrRB_C_albicans_SC5314	1356706	1356706	+	1.41762	NA	Intergenic	Intergenic	-6308	CR_06380C_B
ADR1_10min_peak_51	Ca22chr1A_C_albicans_SC5314	1303980	1303980	+	1.30648	NA	Intergenic	Intergenic	-1410	C1_06230C_A
ADR1_10min_peak_3	Ca22chr1A_C_albicans_SC5314	3167	3167	+	8.54872	NA	promoterSS (C1_00010W_A)	-promoterSS (C1_00010W_A)	-892	C1_00010W_A
ADR1_10min_peak_148	Ca22chr1B_C_albicans_SC5314	3169	3169	+	13.0609	NA	promoterSS (C1_00010W_B)	-promoterSS (C1_00010W_B)	-890	C1_00010W_B
ADR1_10min_peak_5	Ca22chr1A_C_albicans_SC5314	13580	13580	+	20.6131	NA	promoterSS (C1_00070W_A)	-promoterSS (C1_00070W_A)	-198	C1_00070W_A
ADR1_10min_peak_149	Ca22chr1B_C_albicans_SC5314	13593	13593	+	22.0448	NA	promoterSS (C1_00070W_B)	-promoterSS (C1_00070W_B)	-185	C1_00070W_B
ADR1_10min_peak_6	Ca22chr1A_C_albicans_SC5314	16179	16179	+	5.27023	NA	promoterSS (C1_00080C_A)	-promoterSS (C1_00080C_A)	-418	C1_00080C_A
ADR1_10min_peak_150	Ca22chr1B_C_albicans_SC5314	16194	16194	+	1.78518	NA	promoterSS (C1_00080C_B)	-promoterSS (C1_00080C_B)	-433	C1_00080C_B
ADR1_10min_peak_7	Ca22chr1A_C_albicans_SC5314	17167	17167	+	9.86347	NA	promoterSS (C1_00110W_A)	-promoterSS (C1_00110W_A)	161	C1_00100C_A
ADR1_10min_peak_151	Ca22chr1B_C_albicans_SC5314	17168	17168	+	7.05684	NA	promoterSS (C1_00110W_B)	-promoterSS (C1_00110W_B)	160	C1_00100C_B
ADR1_10min_peak_8	Ca22chr1A_C_albicans_SC5314	19838	19838	+	13.0761	NA	promoterSS (C1_00120C_A)	-promoterSS (C1_00120C_A)	-210	C1_00120C_A
ADR1_10min_peak_152	Ca22chr1B_C_albicans_SC5314	19848	19848	+	6.46048	NA	promoterSS (C1_00120C_B)	-promoterSS (C1_00120C_B)	-220	C1_00120C_B
ADR1_10min_peak_10	Ca22chr1A_C_albicans_SC5314	22470	22470	+	14.4289	NA	promoterSS (C1_00130C_A)	-promoterSS (C1_00130C_A)	200	C1_00140W_A
ADR1_10min_peak_9	Ca22chr1A_C_albicans_SC5314	21640	21640	+	3.6897	NA	promoterSS (C1_00130C_A)	-promoterSS (C1_00130C_A)	74	C1_00130C_A
ADR1_10min_peak_153	Ca22chr1B_C_albicans_SC5314	22473	22473	+	19.2232	NA	promoterSS (C1_00130C_B)	-promoterSS (C1_00130C_B)	203	C1_00140W_B
ADR1_10min_peak_11	Ca22chr1A_C_albicans_SC5314	28056	28056	+	30.8699	NA	promoterSS (C1_00150C_A)	-promoterSS (C1_00150C_A)	-807	C1_00150C_A
ADR1_10min_peak_155	Ca22chr1B_C_albicans_SC5314	28064	28064	+	36.9277	NA	promoterSS (C1_00150C_B)	-promoterSS (C1_00150C_B)	-815	C1_00150C_B
ADR1_10min_peak_13	Ca22chr1A_C_albicans_SC5314	36603	36603	+	20.5444	NA	promoterSS (C1_00210C_A)	-promoterSS (C1_00210C_A)	-924	C1_00210C_A
ADR1_10min_peak_12	Ca22chr1A_C_albicans_SC5314	35932	35932	+	15.661	NA	promoterSS (C1_00210C_A)	-promoterSS (C1_00210C_A)	-253	C1_00210C_A
ADR1_10min_peak_156	Ca22chr1B_C_albicans_SC5314	35938	35938	+	20.6131	NA	promoterSS (C1_00210C_B)	-promoterSS (C1_00210C_B)	-259	C1_00210C_B
ADR1_10min_peak_157	Ca22chr1B_C_albicans_SC5314	36604	36604	+	17.685	NA	promoterSS (C1_00210C_B)	-promoterSS (C1_00210C_B)	-925	C1_00210C_B
ADR1_10min_peak_14	Ca22chr1A_C_albicans_SC5314	52341	52341	+	17.8749	NA	promoterSS (C1_00350C_A)	-promoterSS (C1_00350C_A)	-660	C1_00350C_A
ADR1_10min_peak_158	Ca22chr1B_C_albicans_SC5314	52344	52344	+	18.6401	NA	promoterSS (C1_00350C_B)	-promoterSS (C1_00350C_B)	-660	C1_00350C_B
ADR1_10min_peak_160	Ca22chr1B_C_albicans_SC5314	76030	76030	+	1.87402	NA	promoterSS (C1_00470C_B)	-promoterSS (C1_00470C_B)	-646	C1_00470C_B
ADR1_10min_peak_16	Ca22chr1A_C_albicans_SC5314	88211	88211	+	2.32407	NA	promoterSS (C1_00540C_A)	-promoterSS (C1_00540C_A)	311	C1_00550W_A
ADR1_10min_peak_161	Ca22chr1B_C_albicans_SC5314	88251	88251	+	9.41969	NA	promoterSS (C1_00540C_B)	-promoterSS (C1_00540C_B)	348	C1_00550W_B
ADR1_10min_peak_17	Ca22chr1A_C_albicans_SC5314	89475	89475	+	2.34641	NA	promoterSS (C1_00560W_A)	-promoterSS (C1_00560W_A)	-624	C1_00560W_A
ADR1_10min_peak_162	Ca22chr1B_C_albicans_SC5314	89663	89663	+	1.65206	NA	promoterSS (C1_00560W_B)	-promoterSS (C1_00560W_B)	-439	C1_00560W_B
ADR1_10min_peak_165	Ca22chr1B_C_albicans_SC5314	242750	242750	+	14.0849	NA	promoterSS (C1_01190C_B)	-promoterSS (C1_01190C_B)	-2	C1_01200W_B
ADR1_10min_peak_20	Ca22chr1A_C_albicans_SC5314	296082	296082	+	5.77663	NA	promoterSS (C1_01500W_A)	-promoterSS (C1_01500W_A)	36	C1_01500W_A
ADR1_10min_peak_21	Ca22chr1A_C_albicans_SC5314	333779	333779	+	28.4312	NA	promoterSS (C1_01650W_A)	-promoterSS (C1_01650W_A)	-864	C1_01650W_A
ADR1_10min_peak_168	Ca22chr1B_C_albicans_SC5314	333785	333785	+	24.1556	NA	promoterSS (C1_01650W_B)	-promoterSS (C1_01650W_B)	-881	C1_01650W_B
ADR1_10min_peak_22	Ca22chr1A_C_albicans_SC5314	389628	389628	+	5.9551	NA	promoterSS (C1_01880C_A)	-promoterSS (C1_01880C_A)	-704	C1_01880C_A
ADR1_10min_peak_169	Ca22chr1B_C_albicans_SC5314	404239	404239	+	2.94414	NA	promoterSS (C1_01950C_B)	-promoterSS (C1_01950C_B)	-540	C1_01950C_B
ADR1_10min_peak_24	Ca22chr1A_C_albicans_SC5314	444975	444975	+	19.503	NA	promoterSS (C1_02120C_A)	-promoterSS (C1_02120C_A)	-740	C1_02120C_A
ADR1_10min_peak_170	Ca22chr1B_C_albicans_SC5314	444959	444959	+	18.7445	NA	promoterSS (C1_02120C_B)	-promoterSS (C1_02120C_B)	-707	C1_02120C_B
ADR1_10min_peak_173	Ca22chr1B_C_albicans_SC5314	477411	477411	+	8.10897	NA	promoterSS (C1_02260C_B)	-promoterSS (C1_02260C_B)	-352	C1_02260C_B
ADR1_10min_peak_28	Ca22chr1A_C_albicans_SC5314	536237	536237	+	56.0219	NA	promoterSS (C1_02560W_A)	-promoterSS (C1_02560W_A)	367	C1_02540C_A
ADR1_10min_peak_175	Ca22chr1B_C_albicans_SC5314	536286	536286	+	46.4721	NA	promoterSS (C1_02560W_B)	-promoterSS (C1_02560W_B)	355	C1_02540C_B
ADR1_10min_peak_31	Ca22chr1A_C_albicans_SC5314	629465	629465	+	2.83382	NA	promoterSS (C1_03010W_A)	-promoterSS (C1_03010W_A)	-728	C1_03010W_A
ADR1_10min_peak_178	Ca22chr1B_C_albicans_SC5314	629497	629497	+	1.63415	NA	promoterSS (C1_03010W_B)	-promoterSS (C1_03010W_B)	-726	C1_03010W_B
ADR1_10min_peak_32	Ca22chr1A_C_albicans_SC5314	665256	665256	+	33.9003	NA	promoterSS (C1_03190C_A)	-promoterSS (C1_03190C_A)	-920	C1_03190C_A
ADR1_10min_peak_179	Ca22chr1B_C_albicans_SC5314	665276	665276	+	35.15	NA	promoterSS (C1_03190C_B)	-promoterSS (C1_03190C_B)	-902	C1_03190C_B
ADR1_10min_peak_182	Ca22chr1B_C_albicans_SC5314	700977	700977	+	3.39216	NA	promoterSS (C1_03360W_B)	-promoterSS (C1_03360W_B)	-782	C1_03360W_B
ADR1_10min_peak_183	Ca22chr1B_C_albicans_SC5314	705649	705649	+	1.51262	NA	promoterSS (C1_03370W_B)	-promoterSS (C1_03370W_B)	-883	C1_03370W_B
ADR1_10min_peak_35	Ca22chr1A_C_albicans_SC5314	751030	751030	+	10.2416	NA	promoterSS (C1_03610C_A)	-promoterSS (C1_03610C_A)	54	C1_03610C_A
ADR1_10min_peak_184	Ca22chr1B_C_albicans_SC5314	751067	751067	+	7.18756	NA	promoterSS (C1_03610C_B)	-promoterSS (C1_03610C_B)	60	C1_03610C_B
ADR1_10min_peak_37	Ca22chr1A_C_albicans_SC5314	767298	767298	+	2.02001	NA	promoterSS (C1_03700C_A)	-promoterSS (C1_03700C_A)	-578	C1_03700C_A
ADR1_10min_peak_186	Ca22chr1B_C_albicans_SC5314	767351	767351	+	1.72499	NA	promoterSS (C1_03700C_B)	-promoterSS (C1_03700C_B)	-578	C1_03700C_B
ADR1_10min_peak_38	Ca22chr1A_C_albicans_SC5314	783763	783763	+	6.80756	NA	promoterSS (C1_03750W_A)	-promoterSS (C1_03750W_A)	-698	C1_03750W_A
ADR1_10min_peak_187	Ca22chr1B_C_albicans_SC5314	783800	783800	+	4.50085	NA	promoterSS (C1_03750W_B)	-promoterSS (C1_03750W_B)	-708	C1_03750W_B
ADR1_10min_peak_40	Ca22chr1A_C_albicans_SC5314	915047	915047	+	12.099	NA	promoterSS (C1_04400C_A)	-promoterSS (C1_04400C_A)	25	C1_04410C_A
ADR1_10min_peak_191	Ca22chr1B_C_albicans_SC5314	915093	915093	+	14.2565	NA	promoterSS (C1_04400C_B)	-promoterSS (C1_04400C_B)	14	C1_04410C_B
ADR1_10min_peak_45	Ca22chr1A_C_albicans_SC5314	1148738	1148738	+	15.3046	NA	promoterSS (C1_05470W_A)	-promoterSS (C1_05470W_A)	-376	C1_05470W_A
ADR1_10min_peak_47	Ca22chr1A_C_albicans_SC5314	1166138	1166138	+	6.66341	NA	promoterSS (C1_05560W_A)	-promoterSS (C1_05560W_A)	476	C1_05550C_A
ADR1_10min_peak_196	Ca22chr1B_C_albicans_SC5314	1166042	1166042	+	10.9865	NA	promoterSS (C1_05560W_B)	-promoterSS (C1_05560W_B)	571	C1_05550C_B
ADR1_10min_peak_50	Ca22chr1A_C_albicans_SC5314	1292849	1292849	+	19.7995	NA	promoterSS (C1_06180W_A)	-promoterSS (C1_06180W_A)	38	C1_06180W_A
ADR1_10min_peak_53	Ca22chr1A_C_albicans_SC5314	1442506	1442506	+	4.8215	NA	promoterSS (C1_06740C_A)	-promoterSS (C1_06740C_A)	224	C1_06750W_A
ADR1_10min_peak_203	Ca22chr1B_C_albicans_SC5314	1442347	1442347	+	6.43663	NA	promoterSS (C1_06740C_B)	-promoterSS (C1_06740C_B)	34	C1_06750W_B
ADR1_10min_peak_56	Ca22chr1A_C_albicans_SC5314	1487973	1487973	+	3.98179	NA	promoterSS (C1_06970C_A)	-promoterSS (C1_06970C_A)	-502	C1_06970C_A
ADR1_10min_peak_206	Ca22chr1B_C_albicans_SC5314	1488273	1488273	+	13.1075	NA	promoterSS (C1_06970C_B)	-promoterSS (C1_06970C_B)	-779	C1_06970C_B
ADR1_10min_peak_63	Ca22chr1A_C_albicans_SC5314	1545440	1545440	+	7.38242	NA	promoterSS (C1_07200W_A)	-promoterSS (C1_07200W_A)	59	C1_07200W_A
ADR1_10min_peak_62	Ca22chr1A_C_albicans_SC5314	1544442	1544442	+	4.72641	NA	promoterSS (C1_07200W_A)	-promoterSS (C1_07200W_A)	-939	C1_07200W_A
ADR1_10min_peak_211	Ca22chr1B_C_albicans_SC5314	1544469	1544469	+	4.36107	NA	promoterSS (C1_07200W_B)	-promoterSS (C1_07200W_B)	-940	C1_07200W_B
ADR1_10min_peak_64	Ca22chr1A_C_albicans_SC5314	1556186	1556186	+	10.1672	NA	promoterSS (C1_07250C_A)	-promoterSS (C1_07250C_A)	-282	C1_07250C_A
ADR1_10min_peak_212	Ca22chr1B_C_albicans_SC5314	1556219	1556219	+	7.43349	NA	promoterSS (C1_07250C_B)	-promoterSS (C1_07250C_B)	-285	C1_07250C_B
ADR1_10min_peak_65	Ca22chr1A_C_albicans_SC5314	1557858	1557858	+	11.6221	NA	promoterSS (C1_07260C_A)	-promoterSS (C1_07260C_A)	27	C1_07260C_A
ADR1_10min_peak_213	Ca22chr1B_C_albicans_SC5314	1557867	1557867	+	7.8409	NA	promoterSS (C1_07260C_B)	-promoterSS (C1_07260C_B)	48	C1_07260C_B
ADR1_10min_peak_66	Ca22chr1A_C_albicans_SC5314	1561276	1561276	+	48.6527	NA	promoterSS (C1_07280C_A)	-promoterSS (C1_07280C_A)	319	C1_07290W_A
ADR1_10min_peak_214	Ca22chr1B_C_albicans_SC5314	1561332	1561332	+	35.9073	NA	promoterSS (C1_07280C_B)	-promoterSS (C1_07280C_B)	345	C1_07290W_B
ADR1_10min_peak_72	Ca22chr1A_C_albicans_SC5314	1690593	1690593	+	80.2308	NA	promoterSS (C1_07770W_A)	-promoterSS (C1_07770W_A)	-699	C1_07770W_A
ADR1_10min_peak_222	Ca22chr1B_C_albicans_SC5314	1690598	1690598	+	93.7284	NA	promoterSS (C1_07770W_B)	-promoterSS (C1_07770W_B)	-706	C1_07770W_B
ADR1_10min_peak_74	Ca22chr1A_C_albicans_SC5314	1753874	1753874	+	4.1106	NA	promoterSS (C1_08040W_A)	-promoterSS (C1_08040W_A)	311	C1_08030W_A
ADR1_10min_peak_224	Ca22chr1B_C_albicans_SC5314	1753892	1753892	+	4.18924	NA	promoterSS (C1_08040W_B)	-promoterSS (C1_08040W_B)	312	C1_08030W_B
ADR1_10min_peak_75	Ca22chr1A_C_albicans_SC5314	1764008	1764008	+	6.42237	NA	promoterSS (C1_08080C_A)	-promoterSS (C1_08080C_A)	-659	C1_08080C_A
ADR1_10min_peak_225	Ca22chr1B_C_albicans_SC5314	1764058	1764058	+	12.6867	NA	promoterSS (C1_08080C_B)	-promoterSS (C1_08080C_B)	-694	C1_08080C_B
ADR1_10min_peak_77	Ca22chr1A_C_albicans_SC5314	1790041	1790041	+	13.8063	NA	promoterSS (C1_08180C_A)	-promoterSS (C1_08180C_A)	-748	C1_08180C_A
ADR1_10min_peak_227	Ca22chr1B_C_albicans_SC5314	1790051	1790051	+	9.72277	NA	promoterSS (C1_08180C_B)	-promoterSS (C1_08180C_B)	-750	C1_08180C_B
ADR1_10min_peak_81	Ca22chr1A_C_albicans_SC5314	1838385	1838385	+	32.7878	NA	promoterSS (C1_08370W_A)	-promoterSS (C1_08370W_A)	-852	C1_08370W_A
ADR1_10min_peak_231	Ca22chr1B_C_albicans_SC5314	1838409	1838409	+	32.2075	NA	promoterSS (C1_08370W_B)	-promoterSS (C1_08370W_B)	-852	C1_08370W_B
ADR1_10min_peak_84	Ca22chr1A_C_albicans_SC5314	1850977	1850977	+	1.94977	NA	promoterSS (C1_08420W_A)	-promoterSS (C1_08420W_A)	326	C1_08410C_A
ADR1_10min_peak_235	Ca22chr1B_C_albicans_SC5314	1851171	1851171	+	3.12587	NA	promoterSS (C1_08420W_B)	-promoterSS (C1_08420W_B)	149	C1_08410C_B
ADR1_10min_peak_238	Ca22chr1B_C_albicans_SC5314	1876042	1876042	+	7.44626	NA	promoterSS (C1_08570C_B)	-promoterSS (C1_08570C_B)	-479	C1_08570C_B
ADR1_10min_peak_89	Ca22chr1A_C_albicans_SC5314	2019997	2019997	+	4.9304	NA	promoterSS (C1_09190C_A)	-promoterSS (C1_09190C_A)	-183	C1_09200W_A
ADR1_10min_peak_90	Ca22chr1A_C_albicans_SC5314	2121277	2121277	+	4.08722	NA	promoterSS (C1_09640W_A)	-promoterSS (C1_09640W_A)	-889	C1_09640W_A
ADR1_10min_peak_242	Ca22chr1B_C_albicans_SC5314	2121307	2121307	+	2.85572	NA	promoterSS (C1_09640W_B)	-promoterSS (C1_09640W_B)	-894	C1_09640W_B
ADR1_10min_peak_243	Ca22chr1B_C_albicans_SC5314	2160664	2160664	+	14.0849	NA	promoterSS (C1_09860C_B)	-promoterSS (C1_09860C_B)	-727	C1_09870W_B
ADR1_10min_peak_247	Ca22chr1B_C_albicans_SC5314	2264338	2264338	+	8.24456	NA	promoterSS (C1_10230C_B)	-promoterSS (C1_10230C_B)	399	C1_10240C_B
ADR1_10min_peak_250	Ca22chr1B_C_albicans_SC5314	2301538	2301538	+	3.90794	NA	promoterSS (C1_10390C_B)	-promoterSS (C1_10390C_B)	378	C1_10400C_B
ADR1_10min_peak_100	Ca22chr1A_C_albicans_SC5314	2304096	2304096	+	1.30618	NA	promoterSS (C1_10410W_A)	-promoterSS (C1_10410W_A)	27	C1_10410W_A
ADR1_10min_peak_251	Ca22chr1B_C_albicans_SC5314	2304119	2304119	+	2.77522	NA	promoterSS (C1_10410W_B)	-promoterSS (C1_10410W_B)	29	C1_10410W_B
ADR1_10min_peak_101	Ca22chr1A_C_albicans_SC5314	2345963	2345963	+	99.0647	NA	promoterSS (C1_10590W_A)	-promoterSS (C1_10590W_A)	-778	C1_10590W_A
ADR1_10min_peak_253	Ca22chr1B_C_albicans_SC5314	2345988	2345988	+	135.036	NA	promoterSS (C1_10590W_B)	-promoterSS (C1_10590W_B)	-773	C1_10590W_B
ADR1_10min_peak_103	Ca22chr1A_C_albicans_SC5314	2369745	2369745	+	16.8391	NA	promoterSS (C1_10670C_A)	-promoterSS (C1_10670C_A)	-538	C1_10670C_A
ADR1_10min_peak_106	Ca22chr1A_C_albicans_SC5314	2388451	2388451	+	8.36648	NA	promoterSS (C1_10770W_A)	-promoterSS (C1_10770W_A)	54	C1_10770W_A
ADR1_10min_peak_257	Ca22chr1B_C_albicans_SC5314	2388472	2388472	+	11.9393	NA	promoterSS (C1_10770W_B)	-promoterSS (C1_10770W_B)	53	C1_10770W_B
ADR1_10min_peak_107	Ca22chr1A_C_albicans_SC5314	2426989	2426989	+	10.3912	NA	promoterSS (C1_11000C_A)	-promoterSS (C1_11000C_A)	-233	C1_11000C_A
ADR1_10min_peak_259	Ca22chr1B_C_albicans_SC5314	2426995	2426995	+	8.51869	NA	promoterSS (C1_11000C_B)	-promoterSS (C1_11000C_B)	-215	C1_11000C_B
ADR1_10min_peak_112	Ca22chr1A_C_albicans_SC5314	2546918	2546918	+	6.06798	NA	promoterSS (C1_11600W_A)	-promoterSS (C1_11600W_A)	-699	C1_11600W_A
ADR1_10min_peak_263	Ca22chr1B_C_albicans_SC5314	2546947	2546947	+	1.6845	NA	promoterSS (C1_11600W_B)	-promoterSS (C1_11600W_B)	-703	C1_11600W_B
ADR1_10min_peak_114	Ca22chr1A_C_albicans_SC5314	2578324	2578324	+	9.10899	NA	promoterSS (C1_11760C_A)	-promoterSS (C1_11760C_A)	-892	C1_11760C_A
ADR1_10min_peak_266	Ca22chr1B_C_albicans_SC5314	2619108	2619108	+	12.1703	NA	promoterSS (C1_11960C_B)	-promoterSS (C1_11960C_B)	-677	C1_11960C_B
ADR1_10min_peak_115	Ca22chr1A_C_albicans_SC5314	2631675	2631675	+	39.2676	NA	promoterSS (C1_12020W_A)	-promoterSS (C1_12020W_A)	-276	C1_12020W_A
ADR1_10min_peak_267	Ca22chr1B_C_albicans_SC5314	2631695	2631695	+	41.9397	NA	promoterSS (C1_12020W_B)	-promoterSS (C1_12020W_B)	-286	C1_12020W_B
ADR1_10min_peak_118	Ca22chr1A_C_albicans_SC5314	2815942	2815942	+	1.34444	NA	promoterSS (C1_12930C_A)	-promoterSS (C1_12930C_A)	217	C1_12950W_A
ADR1_10min_peak_270	Ca22chr1B_C_albicans_SC5314	2816034	2816034	+	1.98696	NA	promoterSS (C1_12930C_B)	-promoterSS (C1_12930C_B)	241	C1_12950W_B
ADR1_10min_peak_121	Ca22chr1A_C_albicans_SC5314	2910725	2910725	+	35.4432	NA	promoterSS (C1_13350W_A)	-promoterSS (C1_13350W_A)	-805	C1_13350W_A
ADR1_10min_peak_273	Ca22chr1B_C_albicans_SC5314	2910796	2910796	+	36.6037	NA	promoterSS (C1_13350W_B)	-promoterSS (C1_13350W_B)	-805	C1_13350W_B
ADR1_10min_peak_123	Ca22chr1A_C_albicans_SC5314	3089231	3089231	+	4.29221	NA	promoterSS (C1_14020W_A)	-promoterSS (C1_14020W_A)	100	C1_14020W_A
ADR1_10min_peak_124	Ca22chr1A_C_albicans_SC5314	3108156	3108156	+	19.3374	NA	promoterSS (C1_14110C_A)	-promoterSS (C1_14110C_A)	-491	C1_14110C_A
ADR1_10min_peak_279	Ca22chr1B_C_albicans_SC5314	3108212	3108212	+	21.5669	NA	promoterSS (C1_14110C_B)	-promoterSS (C1_14110C_B)	-496	C1_14110C_B
ADR1_10min_peak_278	Ca22chr1B_C_albicans_SC5314	3107653	3107653	+	1.59663	NA	promoterSS (C1_14110C_B)	-promoterSS (C1_14110C_B)	63	C1_14110C_B
ADR1_10min_peak_126	Ca22chr1A_C_albicans_SC5314	3145153	3145153	+	8.65693	NA	promoterSS (C1_14260C_A)	-promoterSS (C1_14260C_A)	-150	C1_14270W_A
ADR1_10min_peak_281	Ca22chr1B_C_albicans_SC5314	3145418	3145418	+	3.6897	NA	promoterSS (C1_14260C_B)	-promoterSS (C1_14260C_B)	62	C1_14270W_B
ADR1_10min_peak_127	Ca22chr1A_C_albicans_SC5314	3150682	3150682	+	32.4895	NA	promoterSS (C1_14290C_A)	-promoterSS (C1_14290C_A)	-561	C1_14290C_A
ADR1_10min_peak_282	Ca22chr1B_C_albicans_SC5314	3150736	3150736	+	36.2077	NA	promoterSS (C1_14290C_B)	-promoterSS (C1_14290C_B)	-562	C1_14290C_B
ADR1_10min_peak_129	Ca22chr1A_C_albicans_SC5314	3154881	3154881	+	53.9593	NA	promoterSS (C1_14300C_A)	-promoterSS (C1_14300C_A)	-149	C1_14310W_A
ADR1_10min_peak_284	Ca22chr1B_C_albicans_SC5314	3154935	3154935	+	57.9365	NA	promoterSS (C1_14300C_B)	-promoterSS (C1_14300C_B)	-148	C1_14310W_B
ADR1_10min_peak_130	Ca22chr1A_C_albicans_SC5314	3157106	3157106	+	13.001	NA	promoterSS (C1_14320C_A)	-promoterSS (C1_14320C_A)	83	C1_14330W_A
ADR1_10min_peak_286	Ca22chr1B_C_albicans_SC5314	3157144	3157144	+	13.7992	NA	promoterSS (C1_14320C_B)	-promoterSS (C1_14320C_B)	68	C1_14330W_B
ADR1_10min_peak_132	Ca22chr1A_C_albicans_SC5314	3161220	3161220	+	1.39326	NA	promoterSS (C1_14340C_A)	-promoterSS (C1_14340C_A)	-770	C1_14340C_A
ADR1_10min_peak_288	Ca22chr1B_C_albicans_SC5314	3161169	3161169	+	9.57682	NA	promoterSS (C1_14340C_B)	-promoterSS (C1_14340C_B)	-666	C1_14340C_B
ADR1_10min_peak_133	Ca22chr1A_C_albicans_SC5314	3162158	3162158	+	4.13347	NA	promoterSS (C1_14350W_A)	-promoterSS (C1_14350W_A)	80	C1_14350W_A
ADR1_10min_peak_289	Ca22chr1B_C_albicans_SC5314	3162211	3162211	+	2.51756	NA	promoterSS (C1_14350W_B)	-promoterSS (C1_14350W_B)	80	C1_14350W_B
ADR1_10min_peak_135	Ca22chr1A_C_albicans_SC5314	3164951	3164951	+	31.5253	NA	promoterSS (C1_14360C_A)	-promoterSS (C1_14360C_A)	229	C1_14370W_A
ADR1_10min_peak_291	Ca22chr1B_C_albicans_SC5314	3164977	3164977	+	24.0693	NA	promoterSS (C1_14360C_B)	-promoterSS (C1_14360C_B)	202	C1_14370W_B
ADR1_10min_peak_134	Ca22chr1A_C_albicans_SC5314	3163998	3163998	+	7.22334	NA	promoterSS (C1_14370W_A)	-promoterSS (C1_14370W_A)	189	C1_14360C_A
ADR1_10min_peak_290	Ca22chr1B_C_albicans_SC5314	3163800	3163800	+	1.34194	NA	promoterSS (C1_14370W_B)	-promoterSS (C1_14370W_B)	440	C1_14360C_B
ADR1_10min_peak_136	Ca22chr1A_C_albicans_SC5314	3167442	3167442	+	16.3146	NA	promoterSS (C1_14380C_A)	-promoterSS (C1_14380C_A)	71	C1_14390W_A
ADR1_10min_peak_137	Ca22chr1A_C_albicans_SC5314	3169342	3169342	+	15.4923	NA	promoterSS (C1_14410W_A)	-promoterSS (C1_14410W_A)	-171	C1_14410W_A
ADR1_10min_peak_292	Ca22chr1B_C_albicans_SC5314	3169381	3169381	+	9.84119	NA	promoterSS (C1_14410W_B)	-promoterSS (C1_14410W_B)	-185	C1_14410W_B
ADR1_10min_peak_140	Ca22chr1A_C_albicans_SC5314	3175298	3175298	+	34.7229	NA	promoterSS (C1_14450C_A)	-promoterSS (C1_14450C_A)	-183	C1_14470W_A
ADR1_10min_peak_139	Ca22chr1A_C_albicans_SC5314	3174562	3174562	+	15.243	NA	promoterSS (C1_14450C_A)	-promoterSS (C1_14450C_A)	74	C1_14460W_A
ADR1_10min_peak_294	Ca22chr1B_C_albicans_SC5314	3175351	3175351	+	37.8348	NA	promoterSS (C1_14450C_B)	-promoterSS (C1_14450C_B)	-183	C1_14470W_B
ADR1_10min_peak_141	Ca22chr1A_C_albicans_SC5314	3180580	3180580	+	21.366	NA	promoterSS (C1_14530W_A)	-promoterSS (C1_14530W_A)	-522	C1_14530W_A
ADR1_10min_peak_295	Ca22chr1B_C_albicans_SC5314	3180633	3180633	+	24.5396	NA	promoterSS (C1_14530W_B)	-promoterSS (C1_14530W_B)	-522	C1_14530W_B
ADR1_10min_peak_143	Ca22chr1A_C_albicans_SC5314	3182978	3182978	+	16.9839	NA	promoterSS (C1_14550C_A)	-promoterSS (C1_14550C_A)	-61	C1_14550C_A
ADR1_10min_peak_297	Ca22chr1B_C_albicans_SC5314	3183555	3183555	+	37.09	NA	promoterSS (C1_14550C_B)	-promoterSS (C1_14550C_B)	-584	C1_14550C_B
ADR1_10min_peak_296	Ca22chr1B_C_albicans_SC5314	3183035	3183035	+	36.9949	NA	promoterSS (C1_14550C_B)	-promoterSS (C1_14550C_B)	-64	C1_14550C_B
ADR1_10min_peak_144	Ca22chr1A_C_albicans_SC5314	3186561	3186561	+	3.54742	NA	promoterSS (C1_14580C_A)	-promoterSS (C1_14580C_A)	102	C1_14590C_A
ADR1_10min_peak_298	Ca22chr1B_C_albicans_SC5314	3186616	3186616	+	2.70807	NA	promoterSS (C1_14580C_B)	-promoterSS (C1_14580C_B)	102	C1_14590C_B
ADR1_10min_peak_300	Ca22chr2A_C_albicans_SC5314	3728	3728	+	11.63	NA	promoterSS (C2_00010W_A)	-promoterSS (C2_00010W_A)	-520	C2_00010W_A
ADR1_10min_peak_497	Ca22chr2B_C_albicans_SC5314	3712	3712	+	5.24596	NA	promoterSS (C2_00010W_B)	-promoterSS (C2_00010W_B)	-536	C2_00010W_B
ADR1_10min_peak_302	Ca22chr2A_C_albicans_SC5314	7669	7669	+	11.3937	NA	promoterSS (C2_00040C_A)	-promoterSS (C2_00040C_A)	-202	C2_00040C_A
ADR1_10min_peak_499	Ca22chr2B_C_albicans_SC5314	7668	7668	+	15.5887	NA	promoterSS (C2_00040C_B)	-promoterSS (C2_00040C_B)	-201	C2_00040C_B
ADR1_10min_peak_500	Ca22chr2B_C_albicans_SC5314	9487	9487	+	24.1103	NA	promoterSS (C2_00060C_B)	-promoterSS (C2_00060C_B)	-198	C2_00060C_B
ADR1_10min_peak_501	Ca22chr2B_C_albicans_SC5314	11204	11204	+	7.63903	NA	promoterSS (C2_00070C_B)	-promoterSS (C2_00070C_B)	-141	C2_00070C_B
ADR1_10min_peak_303	Ca22chr2A_C_albicans_SC5314	12751	12751	+	1.37076	NA	promoterSS (C2_00080C_A)	-promoterSS (C2_00080C_A)	124	C2_00090W_A
ADR1_10min_peak_502	Ca22chr2B_C_albicans_SC5314	12307	12307	+	6.35422	NA	promoterSS (C2_00090W_B)	-promoterSS (C2_00090W_B)	136	C2_00080C_B
ADR1_10min_peak_304	Ca22chr2A_C_albicans_SC5314	14631	14631	+	90.9163	NA	promoterSS (C2_00100C_A)	-promoterSS (C2_00100C_A)	-192	C2_00110W_A
ADR1_10min_peak_305	Ca22chr2A_C_albicans_SC5314	17793	17793	+	30.3613	NA	promoterSS (C2_00120C_A)	-promoterSS (C2_00120C_A)	-183	C2_00120C_A
ADR1_10min_peak_307	Ca22chr2A_C_albicans_SC5314	23650	23650	+	3.3083	NA	promoterSS (C2_00160C_A)	-promoterSS (C2_00160C_A)	-227	C2_00160C_A
ADR1_10min_peak_309	Ca22chr2A_C_albicans_SC5314	27336	27336	+	13.3435	NA	promoterSS (C2_00190C_A)	-promoterSS (C2_00190C_A)	78	C2_00190C_A
ADR1_10min_peak_311	Ca22chr2A_C_albicans_SC5314	32468	32468	+	10.7932	NA	promoterSS (C2_00250W_A)	-promoterSS (C2_00250W_A)	105	C2_00240C_A
ADR1_10min_peak_314	Ca22chr2A_C_albicans_SC5314	44080	44080	+	41.008	NA	promoterSS (C2_00340C_A)	-promoterSS (C2_00340C_A)	-194	C2_00350W_A
ADR1_10min_peak_317	Ca22chr2A_C_albicans_SC5314	82571	82571	+	35.4837	NA	promoterSS (C2_00520W_A)	-promoterSS (C2_00520W_A)	-253	C2_00520W_A
ADR1_10min_peak_318	Ca22chr2A_C_albicans_SC5314	94696	94696	+	9.52255	NA	promoterSS (C2_00580C_A)	-promoterSS (C2_00580C_A)	-419	C2_00590W_A
ADR1_10min_peak_319	Ca22chr2A_C_albicans_SC5314	111431	111431	+	3.16583	NA	promoterSS (C2_00670C_A)	-promoterSS (C2_00670C_A)	-356	C2_00670C_A
ADR1_10min_peak_323	Ca22chr2A_C_albicans_SC5314	147969	147969	+	15.661	NA	promoterSS (C2_00860C_A)	-promoterSS (C2_00860C_A)	-554	C2_00870W_A
ADR1_10min_peak_507	Ca22chr2B_C_albicans_SC5314	147960	147960	+	16.9376	NA	promoterSS (C2_00860C_B)	-promoterSS (C2_00860C_B)	-559	C2_00860C_B
ADR1_10min_peak_324	Ca22chr2A_C_albicans_SC5314	156158	156158	+	6.55647	NA	promoterSS (C2_00930C_A)	-promoterSS (C2_00930C_A)	354	C2_00940W_A
ADR1_10min_peak_325	Ca22chr2A_C_albicans_SC5314	161160	161160	+	51.3257	NA	promoterSS (C2_00970C_A)	-promoterSS (C2_00970C_A)	-175	C2_00980W_A
ADR1_10min_peak_329	Ca22chr2A_C_albicans_SC5314	172900	172900	+	25.2461	NA	promoterSS (C2_01040W_A)	-promoterSS (C2_01040W_A)	-228	C2_01040W_A
ADR1_10min_peak_334	Ca22chr2A_C_albicans_SC5314	235278	235278	+	7.94245	NA	promoterSS (C2_01350C_A)	-promoterSS (C2_01350C_A)	-866	C2_01350C_A
ADR1_10min_peak_336	Ca22chr2A_C_albicans_SC5314	270349	270349	+	2.4238	NA	promoterSS (C2_01490C_A)	-promoterSS (C2_01490C_A)	20	C2_01490C_A
ADR1_10min_peak_509	Ca22chr2B_C_albicans_SC5314	270381	270381	+	4.02626	NA	promoterSS (C2_01490C_B)	-promoterSS (C2_01490C_B)	-25	C2_01490C_B
ADR1_10min_peak_340	Ca22chr2A_C_albicans_SC5314	340276	340276	+	16.3115	NA	promoterSS (C2_01850W_A)	-promoterSS (C2_01850W_A)	235	C2_01840C_A
ADR1_10min_peak_344	Ca22chr2A_C_albicans_SC5314	377163	377163	+	52.4704	NA	promoterSS (C2_01980C_A)	-promoterSS (C2_01980C_A)	-775	C2_01980C_A
ADR1_10min_peak_346	Ca22chr2A_C_albicans_SC5314	393707	393707	+	6.19394	NA	promoterSS (C2_02040W_A)	-promoterSS (C2_02040W_A)	-561	C2_02040W_A
ADR1_10min_peak_351	Ca22chr2A_C_albicans_SC5314	477825	477825	+	2.88613	NA	promoterSS (C2_02410W_A)	-promoterSS (C2_02410W_A)	-787	C2_02410W_A
ADR1_10min_peak_353	Ca22chr2A_C_albicans_SC5314	495009	495009	+	16.9307	NA	promoterSS (C2_02470C_A)	-promoterSS (C2_02470C_A)	72	C2_02470C_A
ADR1_10min_peak_354	Ca22chr2A_C_albicans_SC5314	508684	508684	+	5.5913	NA	promoterSS (C2_02540W_A)	-promoterSS (C2_02540W_A)	-687	C2_02540W_A
ADR1_10min_peak_512	Ca22chr2B_C_albicans_SC5314	508689	508689	+	6.32283	NA	promoterSS (C2_02540W_B)	-promoterSS (C2_02540W_B)	-682	C2_02540W_B
ADR1_10min_peak_356	Ca22chr2A_C_albicans_SC5314	517860	517860	+	3.46378	NA	promoterSS (C2_02550C_A)	-promoterSS (C2_02550C_A)	219	C2_02560W_A
ADR1_10min_peak_513	Ca22chr2B_C_albicans_SC5314	517866	517866	+	4.29105	NA	promoterSS (C2_02550C_B)	-promoterSS (C2_02550C_B)	225	C2_02560W_B
ADR1_10min_peak_358	Ca22chr2A_C_albicans_SC5314	520610	520610	+	24.4334	NA	promoterSS (C2_02580W_A)	-promoterSS (C2_02580W_A)	-478	C2_02580W_A
ADR1_10min_peak_360	Ca22chr2A_C_albicans_SC5314	527248	527248	+	16.2116	NA	promoterSS (C2_02600C_A)	-promoterSS (C2_02600C_A)	-838	C2_02600C_A
ADR1_10min_peak_371	Ca22chr2A_C_albicans_SC5314	587781	587781	+	3.06279	NA	promoterSS (C2_02650C_A)	-promoterSS (C2_02650C_A)	-371	C2_02950W_A
ADR1_10min_peak_517	Ca22chr2B_C_albicans_SC5314	587600	587600	+	13.4982	NA	promoterSS (C2_02650C_B)	-promoterSS (C2_02650C_B)	-547	C2_02950W_B
ADR1_10min_peak_363	Ca22chr2A_C_albicans_SC5314	535944	535944	+	16.1188	NA	promoterSS (C2_02660W_A)	-promoterSS (C2_02660W_A)	-248	C2_02660W_A
ADR1_10min_peak_514	Ca22chr2B_C_albicans_SC5314	535941	535941	+	13.4822	NA	promoterSS (C2_02660W_B)	-promoterSS (C2_02660W_B)	-248	C2_02660W_B
ADR1_10min_peak_365	Ca22chr2A_C_albicans_SC5314	557557	557557	+	11.9209	NA	promoterSS (C2_02780C_A)	-promoterSS (C2_02780C_A)	-978	C2_02780C_A
ADR1_10min_peak_366	Ca22chr2A_C_albicans_SC5314	561958	561958	+	8.13195	NA	promoterSS (C2_02810C_A)	-promoterSS (C2_02810C_A)	-760	C2_02810C_A
ADR1_10min_peak_368	Ca22chr2A_C_albicans_SC5314	581226	581226	+	8.35389	NA	promoterSS (C2_02910W_A)	-promoterSS (C2_02910W_A)	667	C2_02900W_A
ADR1_10min_peak_370	Ca22chr2A_C_albicans_SC5314	585672	585672	+	23.2173	NA	promoterSS (C2_02930C_A)	-promoterSS (C2_02930C_A)	-230	C2_02930C_A
ADR1_10min_peak_374	Ca22chr2A_C_albicans_SC5314	597513	597513	+	13.779	NA	promoterSS (C2_02980C_A)	-promoterSS (C2_02980C_A)	-451	C2_02980C_A
ADR1_10min_peak_518	Ca22chr2B_C_albicans_SC5314	597508	597508	+	20.002	NA	promoterSS (C2_02980C_B)	-promoterSS (C2_02980C_B)	-449	C2_02980C_B
ADR1_10min_peak_376	Ca22chr2A_C_albicans_SC5314	602351	602351	+	10.2295	NA	promoterSS (C2_02990C_A)	-promoterSS (C2_02990C_A)	700	C2_03000C_A
ADR1_10min_peak_378	Ca22chr2A_C_albicans_SC5314	613547	613547	+	5.08863	NA	promoterSS (C2_03040W_A)	-promoterSS (C2_03040W_A)	-426	C2_03040W_A
ADR1_10min_peak_379	Ca22chr2A_C_albicans_SC5314	614541	614541	+	37.0746	NA	promoterSS (C2_03050W_A)	-promoterSS (C2_03050W_A)	-485	C2_03050W_A
ADR1_10min_peak_380	Ca22chr2A_C_albicans_SC5314	622573	622573	+	25.776	NA	promoterSS (C2_03100W_A)	-promoterSS (C2_03100W_A)	217	C2_03090C_A
ADR1_10min_peak_384	Ca22chr2A_C_albicans_SC5314	632134	632134	+	7.52945	NA	promoterSS (C2_03130W_A)	-promoterSS (C2_03130W_A)	-914	C2_03130W_A
ADR1_10min_peak_386	Ca22chr2A_C_albicans_SC5314	636876	636876	+	9.85159	NA	promoterSS (C2_03140C_A)	-promoterSS (C2_03140C_A)	-695	C2_03140C_A
ADR1_10min_peak_522	Ca22chr2B_C_albicans_SC5314	702180	702180	+	11.8339	NA	promoterSS (C2_03380W_B)	-promoterSS (C2_03380W_B)	-555	C2_03380W_B
ADR1_10min_peak_394	Ca22chr2A_C_albicans_SC5314	719743	719743	+	9.21978	NA	promoterSS (C2_03450W_A)	-promoterSS (C2_03450W_A)	197	C2_03440W_A
ADR1_10min_peak_397	Ca22chr2A_C_albicans_SC5314	749411	749411	+	13.7448	NA	promoterSS (C2_03540W_A)	-promoterSS (C2_03540W_A)	-359	C2_03540W_A
ADR1_10min_peak_400	Ca22chr2A_C_albicans_SC5314	768832	768832	+	13.749	NA	promoterSS (C2_03640W_A)	-promoterSS (C2_03640W_A)	414	C2_03630W_A
ADR1_10min_peak_401	Ca22chr2A_C_albicans_SC5314	798707	798707	+	5.75348	NA	promoterSS (C2_03770C_A)	-promoterSS (C2_03770C_A)	-624	C2_03770C_A
ADR1_10min_peak_406	Ca22chr2A_C_albicans_SC5314	862020	862020	+	32.435	NA	promoterSS (C2_04100W_A)	-promoterSS (C2_04100W_A)	-495	C2_04100W_A
ADR1_10min_peak_414	Ca22chr2A_C_albicans_SC5314	922558	922558	+	14.2565	NA	promoterSS (C2_04410W_A)	-promoterSS (C2_04410W_A)	27	C2_04410W_A
ADR1_10min_peak_416	Ca22chr2A_C_albicans_SC5314	934515	934515	+	15.1281	NA	promoterSS (C2_04470W_A)	-promoterSS (C2_04470W_A)	-986	C2_04470W_A
ADR1_10min_peak_417	Ca22chr2A_C_albicans_SC5314	964067	964067	+	27.6943	NA	promoterSS (C2_04610C_A)	-promoterSS (C2_04610C_A)	-717	C2_04610C_A
ADR1_10min_peak_418	Ca22chr2A_C_albicans_SC5314	1025560	1025560	+	1.75633	NA	promoterSS (C2_04910W_A)	-promoterSS (C2_04910W_A)	-601	C2_04910W_A
ADR1_10min_peak_419	Ca22chr2A_C_albicans_SC5314	1044819	1044819	+	19.1043	NA	promoterSS (C2_05030C_A)	-promoterSS (C2_05030C_A)	-643	C2_05030C_A
ADR1_10min_peak_420	Ca22chr2A_C_albicans_SC5314	1056986	1056986	+	23.6157	NA	promoterSS (C2_05100C_A)	-promoterSS (C2_05100C_A)	18	C2_05110W_A
ADR1_10min_peak_528	Ca22chr2B_C_albicans_SC5314	1057022	1057022	+	20.1502	NA	promoterSS (C2_05100C_B)	-promoterSS (C2_05100C_B)	50	C2_05110W_B
ADR1_10min_peak_422	Ca22chr2A_C_albicans_SC5314	1079979	1079979	+	45.1694	NA	promoterSS (C2_05250C_A)	-promoterSS (C2_05250C_A)	-966	C2_05250C_A
ADR1_10min_peak_530	Ca22chr2B_C_albicans_SC5314	1119580	1119580	+	8.88108	NA	promoterSS (C2_05470W_B)	-promoterSS (C2_05470W_B)	-922	C2_05470W_B
ADR1_10min_peak_426	Ca22chr2A_C_albicans_SC5314	1127774	1127774	+	3.55805	NA	promoterSS (C2_05530C_A)	-promoterSS (C2_05530C_A)	-537	C2_05530C_A
ADR1_10min_peak_429	Ca22chr2A_C_albicans_SC5314	1178252	1178252	+	6.19394	NA	promoterSS (C2_05770W_A)	-promoterSS (C2_05770W_A)	56	C2_05770W_A
ADR1_10min_peak_432	Ca22chr2A_C_albicans_SC5314	1207432	1207432	+	1.98264	NA	promoterSS (C2_05910W_A)	-promoterSS (C2_05910W_A)	-958	C2_05910W_A
ADR1_10min_peak_434	Ca22chr2A_C_albicans_SC5314	1214675	1214675	+	15.3046	NA	promoterSS (C2_05940C_A)	-promoterSS (C2_05940C_A)	-411	C2_05940C_A
ADR1_10min_peak_435	Ca22chr2A_C_albicans_SC5314	1219123	1219123	+	8.14145	NA	promoterSS (C2_05970C_A)	-promoterSS (C2_05970C_A)	-631	C2_05970C_A
ADR1_10min_peak_533	Ca22chr2B_C_albicans_SC5314	1219157	1219157	+	12.4212	NA	promoterSS (C2_05970C_B)	-promoterSS (C2_05970C_B)	-646	C2_05970C_B
ADR1_10min_peak_437	Ca22chr2A_C_albicans_SC5314	1223279	1223279	+	7.05985	NA	promoterSS (C2_05990C_A)	-promoterSS (C2_05990C_A)	41	C2_06000W_A
ADR1_10min_peak_439	Ca22chr2A_C_albicans_SC5314	1231910	1231910	+	20.0886	NA	promoterSS (C2_06020W_A)	-promoterSS (C2_06020W_A)	-792	C2_06020W_A
ADR1_10min_peak_440	Ca22chr2A_C_albicans_SC5314	1241723	1241723	+	1.84503	NA	promoterSS (C2_06090W_A)	-promoterSS (C2_06090W_A)	608	C2_06080C_A
ADR1_10min_peak_441	Ca22chr2A_C_albicans_SC5314	1248108	1248108	+	7.00461	NA	promoterSS (C2_06110W_A)	-promoterSS (C2_06110W_A)	-485	C2_06110W_A
ADR1_10min_peak_534	Ca22chr2B_C_albicans_SC5314	1248137	1248137	+	7.30144	NA	promoterSS (C2_06110W_B)	-promoterSS (C2_06110W_B)	-474	C2_06110W_B
ADR1_10min_peak_442	Ca22chr2A_C_albicans_SC5314	1260841	1260841	+	11.1526	NA	promoterSS (C2_06170C_A)	-promoterSS (C2_06170C_A)	804	C2_06180C_A
ADR1_10min_peak_535	Ca22chr2B_C_albicans_SC5314	1260859	1260859	+	14.0994	NA	promoterSS (C2_06170C_B)	-promoterSS (C2_06170C_B)	804	C2_06180C_B
ADR1_10min_peak_446	Ca22chr2A_C_albicans_SC5314	1333221	1333221	+	35.9727	NA	promoterSS (C2_06570C_A)	-promoterSS (C2_06570C_A)	-410	C2_06570C_A
ADR1_10min_peak_537	Ca22chr2B_C_albicans_SC5314	1333484	1333484	+	21.074	NA	promoterSS (C2_06570C_B)	-promoterSS (C2_06570C_B)	-651	C2_06570C_B
ADR1_10min_peak_447	Ca22chr2A_C_albicans_SC5314	1398329	1398329	+	12.6502	NA	promoterSS (C2_06820C_A)	-promoterSS (C2_06820C_A)	-732	C2_06820C_A
ADR1_10min_peak_538	Ca22chr2B_C_albicans_SC5314	1398347	1398347	+	8.38534	NA	promoterSS (C2_06820C_B)	-promoterSS (C2_06820C_B)	-733	C2_06820C_B
ADR1_10min_peak_448	Ca22chr2A_C_albicans_SC5314	1435751	1435751	+	1.32577	NA	promoterSS (C2_07000W_A)	-promoterSS (C2_07000W_A)	-706	C2_07000W_A
ADR1_10min_peak_539	Ca22chr2B_C_albicans_SC5314	1471958	1471958	+	7.31649	NA	promoterSS (C2_07220W_B)	-promoterSS (C2_07220W_B)	-282	C2_07220W_B
ADR1_10min_peak_449	Ca22chr2A_C_albicans_SC5314	1497516	1497516	+	13.1206	NA	promoterSS (C2_07340W_A)	-promoterSS (C2_07340W_A)	-934	C2_07340W_A
ADR1_10min_peak_540	Ca22chr2B_C_albicans_SC5314	1497563	1497563	+	16.8176	NA	promoterSS (C2_07340W_B)	-promoterSS (C2_07340W_B)	-909	C2_07340W_B
ADR1_10min_peak_450	Ca22chr2A_C_albicans_SC5314	1535465	1535465	+	1.66258	NA	promoterSS (C2_07520C_A)	-promoterSS (C2_07520C_A)	75	C2_07520C_A
ADR1_10min_peak_453	Ca22chr2A_C_albicans_SC5314	1615147	1615147	+	11.1537	NA	promoterSS (C2_07930C_A)	-promoterSS (C2_07930C_A)	34	C2_07930C_A
ADR1_10min_peak_543	Ca22chr2B_C_albicans_SC5314	1615161	1615161	+	10.8703	NA	promoterSS (C2_07930C_B)	-promoterSS (C2_07930C_B)	42	C2_07930C_B
ADR1_10min_peak_455	Ca22chr2A_C_albicans_SC5314	1634743	1634743	+	2.31743	NA	promoterSS (C2_08040C_A)	-promoterSS (C2_08040C_A)	-775	C2_08040C_A
ADR1_10min_peak_458	Ca22chr2A_C_albicans_SC5314	1697389	1697389	+	19.8648	NA	promoterSS (C2_08400C_A)	-promoterSS (C2_08400C_A)	-698	C2_08400C_A
ADR1_10min_peak_547	Ca22chr2B_C_albicans_SC5314	1697413	1697413	+	28.918	NA	promoterSS (C2_08400C_B)	-promoterSS (C2_08400C_B)	-699	C2_08400C_B
ADR1_10min_peak_459	Ca22chr2A_C_albicans_SC5314	1702177	1702177	+	15.0681	NA	promoterSS (C2_08430C_A)	-promoterSS (C2_08430C_A)	809	C2_08440W_A
ADR1_10min_peak_548	Ca22chr2B_C_albicans_SC5314	1702199	1702199	+	12.2205	NA	promoterSS (C2_08430C_B)	-promoterSS (C2_08430C_B)	809	C2_08440W_B
ADR1_10min_peak_462	Ca22chr2A_C_albicans_SC5314	1865300	1865300	+	32.9784	NA	promoterSS (C2_09120C_A)	-promoterSS (C2_09120C_A)	-741	C2_09120C_A
ADR1_10min_peak_551	Ca22chr2B_C_albicans_SC5314	1865210	1865210	+	37.9602	NA	promoterSS (C2_09120C_B)	-promoterSS (C2_09120C_B)	-745	C2_09120C_B
ADR1_10min_peak_465	Ca22chr2A_C_albicans_SC5314	1888252	1888252	+	5.60428	NA	promoterSS (C2_09210W_A)	-promoterSS (C2_09210W_A)	220	C2_09200W_A
ADR1_10min_peak_554	Ca22chr2B_C_albicans_SC5314	1888140	1888140	+	7.70831	NA	promoterSS (C2_09210W_B)	-promoterSS (C2_09210W_B)	194	C2_09200W_B
ADR1_10min_peak_468	Ca22chr2A_C_albicans_SC5314	1893184	1893184	+	5.60428	NA	promoterSS (C2_09230C_A)	-promoterSS (C2_09230C_A)	-20	C2_09240C_A
ADR1_10min_peak_557	Ca22chr2B_C_albicans_SC5314	1893119	1893119	+	6.3148	NA	promoterSS (C2_09230C_B)	-promoterSS (C2_09230C_B)	-41	C2_09240C_B
ADR1_10min_peak_469	Ca22chr2A_C_albicans_SC5314	1917430	1917430	+	2.18477	NA	promoterSS (C2_09410W_A)	-promoterSS (C2_09410W_A)	-542	C2_09410W_A
ADR1_10min_peak_571	Ca22chr2B_C_albicans_SC5314	2151423	2151423	+	2.33256	NA	promoterSS (C2_10420W_B)	-promoterSS (C2_10420W_B)	78	C2_10420W_B
ADR1_10min_peak_574	Ca22chr2B_C_albicans_SC5314	2186948	2186948	+	1.87963	NA	promoterSS (C2_10600W_B)	-promoterSS (C2_10600W_B)	-296	C2_10600W_B
ADR1_10min_peak_488	Ca22chr2A_C_albicans_SC5314	2193423	2193423	+	18.2089	NA	promoterSS (C2_10640C_A)	-promoterSS (C2_10640C_A)	92	C2_10650W_A
ADR1_10min_peak_576	Ca22chr2B_C_albicans_SC5314	2193291	2193291	+	19.1157	NA	promoterSS (C2_10640C_B)	-promoterSS (C2_10640C_B)	93	C2_10650W_B
ADR1_10min_peak_489	Ca22chr2A_C_albicans_SC5314	2196331	2196331	+	5.78581	NA	promoterSS (C2_10680W_A)	-promoterSS (C2_10680W_A)	275	C2_10670W_A
ADR1_10min_peak_577	Ca22chr2B_C_albicans_SC5314	2196203	2196203	+	2.80261	NA	promoterSS (C2_10680W_B)	-promoterSS (C2_10680W_B)	280	C2_10670W_B
ADR1_10min_peak_490	Ca22chr2A_C_albicans_SC5314	2202042	2202042	+	4.7311	NA	promoterSS (C2_10710W_A)	-promoterSS (C2_10710W_A)	643	C2_10700C_A
ADR1_10min_peak_578	Ca22chr2B_C_albicans_SC5314	2201909	2201909	+	2.49524	NA	promoterSS (C2_10710W_B)	-promoterSS (C2_10710W_B)	643	C2_10700C_B
ADR1_10min_peak_491	Ca22chr2A_C_albicans_SC5314	2210881	2210881	+	20.6131	NA	promoterSS (C2_10750C_A)	-promoterSS (C2_10750C_A)	55	C2_10750C_A
ADR1_10min_peak_579	Ca22chr2B_C_albicans_SC5314	2210759	2210759	+	20.4118	NA	promoterSS (C2_10750C_B)	-promoterSS (C2_10750C_B)	44	C2_10750C_B
ADR1_10min_peak_492	Ca22chr2A_C_albicans_SC5314	2216445	2216445	+	1.53761	NA	promoterSS (C2_10790C_A)	-promoterSS (C2_10790C_A)	94	C2_10810W_A
ADR1_10min_peak_580	Ca22chr2B_C_albicans_SC5314	2216303	2216303	+	1.40752	NA	promoterSS (C2_10790C_B)	-promoterSS (C2_10790C_B)	85	C2_10810W_B
ADR1_10min_peak_493	Ca22chr2A_C_albicans_SC5314	2221765	2221765	+	6.49284	NA	promoterSS (C2_10820C_A)	-promoterSS (C2_10820C_A)	244	C2_10840W_A
ADR1_10min_peak_581	Ca22chr2B_C_albicans_SC5314	2221647	2221647	+	2.64715	NA	promoterSS (C2_10820C_B)	-promoterSS (C2_10820C_B)	259	C2_10840W_B
ADR1_10min_peak_582	Ca22chr2B_C_albicans_SC5314	2225289	2225289	+	1.95638	NA	promoterSS (C2_10850C_B)	-promoterSS (C2_10850C_B)	99	C2_10850C_B
ADR1_10min_peak_495	Ca22chr2A_C_albicans_SC5314	2227477	2227477	+	2.25517	NA	promoterSS (C2_10860C_A)	-promoterSS (C2_10860C_A)	162	C2_10870W_A
ADR1_10min_peak_584	Ca22chr3A_C_albicans_SC5314	5066	5066	+	7.43443	NA	promoterSS (C3_00010C_A)	-promoterSS (C3_00010C_A)	-186	C3_00010C_A
ADR1_10min_peak_583	Ca22chr3A_C_albicans_SC5314	3657	3657	+	6.07463	NA	promoterSS (C3_00020W_A)	-promoterSS (C3_00020W_A)	-342	C3_00020W_A
ADR1_10min_peak_733	Ca22chr3B_C_albicans_SC5314	3657	3657	+	9.36933	NA	promoterSS (C3_00020W_B)	-promoterSS (C3_00020W_B)	-342	C3_00020W_B
ADR1_10min_peak_585	Ca22chr3A_C_albicans_SC5314	13623	13623	+	8.50917	NA	promoterSS (C3_00060W_A)	-promoterSS (C3_00060W_A)	-133	C3_00060W_A
ADR1_10min_peak_735	Ca22chr3B_C_albicans_SC5314	13626	13626	+	5.32903	NA	promoterSS (C3_00060W_B)	-promoterSS (C3_00060W_B)	-130	C3_00060W_B
ADR1_10min_peak_587	Ca22chr3A_C_albicans_SC5314	16505	16505	+	39.336	NA	promoterSS (C3_00100W_A)	-promoterSS (C3_00100W_A)	98	C3_00100W_A
ADR1_10min_peak_736	Ca22chr3B_C_albicans_SC5314	16504	16504	+	31.9954	NA	promoterSS (C3_00100W_B)	-promoterSS (C3_00100W_B)	97	C3_00100W_B
ADR1_10min_peak_588	Ca22chr3A_C_albicans_SC5314	19741	19741	+	26.3603	NA	promoterSS (C3_00110C_A)	-promoterSS (C3_00110C_A)	136	C3_00140W_A
ADR1_10min_peak_737	Ca22chr3B_C_albicans_SC5314	19742	19742	+	35.8601	NA	promoterSS (C3_00110C_B)	-promoterSS (C3_00110C_B)	137	C3_00140W_B
ADR1_10min_peak_589	Ca22chr3A_C_albicans_SC5314	21395	21395	+	47.7543	NA	promoterSS (C3_00130C_A)	-promoterSS (C3_00130C_A)	-216	C3_00130C_A
ADR1_10min_peak_738	Ca22chr3B_C_albicans_SC5314	21384	21384	+	45.4321	NA	promoterSS (C3_00130C_B)	-promoterSS (C3_00130C_B)	-205	C3_00130C_B
ADR1_10min_peak_591	Ca22chr3A_C_albicans_SC5314	28010	28010	+	57.7775	NA	promoterSS (C3_00220W_A)	-promoterSS (C3_00220W_A)	-268	C3_00220W_A
ADR1_10min_peak_740	Ca22chr3B_C_albicans_SC5314	28010	28010	+	60.2631	NA	promoterSS (C3_00220W_B)	-promoterSS (C3_00220W_B)	-268	C3_00220W_B
ADR1_10min_peak_593	Ca22chr3A_C_albicans_SC5314	33597	33597	+	3.31633	NA	promoterSS (C3_00250C_A)	-promoterSS (C3_00250C_A)	-605	C3_00250C_A
ADR1_10min_peak_742	Ca22chr3B_C_albicans_SC5314	33597	33597	+	2.32675	NA	promoterSS (C3_00250C_B)	-promoterSS (C3_00250C_B)	-605	C3_00250C_B
ADR1_10min_peak_596	Ca22chr3A_C_albicans_SC5314	90951	90951	+	1.4378	NA	promoterSS (C3_00590W_A)	-promoterSS (C3_00590W_A)	0	C3_00590W_A
ADR1_10min_peak_746	Ca22chr3B_C_albicans_SC5314	90951	90951	+	1.55387	NA	promoterSS (C3_00590W_B)	-promoterSS (C3_00590W_B)	0	C3_00590W_B
ADR1_10min_peak_598	Ca22chr3A_C_albicans_SC5314	96932	96932	+	3.42248	NA	promoterSS (C3_00610W_A)	-promoterSS (C3_00610W_A)	-715	C3_00610W_A
ADR1_10min_peak_748	Ca22chr3B_C_albicans_SC5314	96917	96917	+	3.56901	NA	promoterSS (C3_00610W_B)	-promoterSS (C3_00610W_B)	-730	C3_00610W_B
ADR1_10min_peak_599	Ca22chr3A_C_albicans_SC5314	123568	123568	+	2.94414	NA	promoterSS (C3_00710W_A)	-promoterSS (C3_00710W_A)	65	C3_00710W_A
ADR1_10min_peak_613	Ca22chr3A_C_albicans_SC5314	457203	457203	+	7.47012	NA	promoterSS (C3_02110W_A)	-promoterSS (C3_02110W_A)	-554	C3_02110W_A
ADR1_10min_peak_763	Ca22chr3B_C_albicans_SC5314	457255	457255	+	5.00635	NA	promoterSS (C3_02110W_B)	-promoterSS (C3_02110W_B)	-554	C3_02110W_B
ADR1_10min_peak_618	Ca22chr3A_C_albicans_SC5314	623390	623390	+	15.4062	NA	promoterSS (C3_02890C_A)	-promoterSS (C3_02890C_A)	434	C3_02900W_A
ADR1_10min_peak_767	Ca22chr3B_C_albicans_SC5314	623019	623019	+	10.4569	NA	promoterSS (C3_02890C_B)	-promoterSS (C3_02890C_B)	62	C3_02900W_B
ADR1_10min_peak_617	Ca22chr3A_C_albicans_SC5314	622529	622529	+	2.52737	NA	promoterSS (C3_02900W_A)	-promoterSS (C3_02900W_A)	168	C3_02890C_A
ADR1_10min_peak_766	Ca22chr3B_C_albicans_SC5314	622531	622531	+	11.1649	NA	promoterSS (C3_02900W_B)	-promoterSS (C3_02900W_B)	167	C3_02890C_B
ADR1_10min_peak_619	Ca22chr3A_C_albicans_SC5314	624244	624244	+	34.608	NA	promoterSS (C3_02910W_A)	-promoterSS (C3_02910W_A)	49	C3_02910W_A
ADR1_10min_peak_769	Ca22chr3B_C_albicans_SC5314	624251	624251	+	41.8379	NA	promoterSS (C3_02910W_B)	-promoterSS (C3_02910W_B)	55	C3_02910W_B
ADR1_10min_peak_768	Ca22chr3B_C_albicans_SC5314	623963	623963	+	1.63415	NA	promoterSS (C3_02910W_B)	-promoterSS (C3_02910W_B)	-233	C3_02910W_B
ADR1_10min_peak_620	Ca22chr3A_C_albicans_SC5314	636750	636750	+	29.5107	NA	promoterSS (C3_02970C_A)	-promoterSS (C3_02970C_A)	53	C3_02980C_A
ADR1_10min_peak_770	Ca22chr3B_C_albicans_SC5314	636746	636746	+	52.1146	NA	promoterSS (C3_02970C_B)	-promoterSS (C3_02970C_B)	57	C3_02980C_B
ADR1_10min_peak_771	Ca22chr3B_C_albicans_SC5314	637607	637607	+	6.78818	NA	promoterSS (C3_02980C_B)	-promoterSS (C3_02980C_B)	435	C3_02990C_B
ADR1_10min_peak_621	Ca22chr3A_C_albicans_SC5314	637998	637998	+	34.3795	NA	promoterSS (C3_02990C_A)	-promoterSS (C3_02990C_A)	44	C3_02990C_A
ADR1_10min_peak_622	Ca22chr3A_C_albicans_SC5314	638587	638587	+	1.80776	NA	promoterSS (C3_02990C_A)	-promoterSS (C3_02990C_A)	288	C3_03000W_A
ADR1_10min_peak_772	Ca22chr3B_C_albicans_SC5314	638495	638495	+	1.52491	NA	promoterSS (C3_02990C_B)	-promoterSS (C3_02990C_B)	196	C3_03000W_B
ADR1_10min_peak_624	Ca22chr3A_C_albicans_SC5314	639823	639823	+	7.22975	NA	promoterSS (C3_03010C_A)	-promoterSS (C3_03010C_A)	-441	C3_03010C_A
ADR1_10min_peak_774	Ca22chr3B_C_albicans_SC5314	639824	639824	+	9.34257	NA	promoterSS (C3_03010C_B)	-promoterSS (C3_03010C_B)	-442	C3_03010C_B
ADR1_10min_peak_623	Ca22chr3A_C_albicans_SC5314	639114	639114	+	1.67642	NA	promoterSS (C3_03020W_A)	-promoterSS (C3_03020W_A)	-267	C3_03020W_A
ADR1_10min_peak_773	Ca22chr3B_C_albicans_SC5314	639125	639125	+	2.41494	NA	promoterSS (C3_03020W_B)	-promoterSS (C3_03020W_B)	-256	C3_03020W_B
ADR1_10min_peak_626	Ca22chr3A_C_albicans_SC5314	667799	667799	+	40.9515	NA	promoterSS (C3_03130C_A)	-promoterSS (C3_03130C_A)	-618	C3_03130C_A
ADR1_10min_peak_777	Ca22chr3B_C_albicans_SC5314	667819	667819	+	16.6959	NA	promoterSS (C3_03130C_B)	-promoterSS (C3_03130C_B)	-640	C3_03130C_B
ADR1_10min_peak_628	Ca22chr3A_C_albicans_SC5314	697370	697370	+	3.08745	NA	promoterSS (C3_03290C_A)	-promoterSS (C3_03290C_A)	903	C3_03300C_A
ADR1_10min_peak_779	Ca22chr3B_C_albicans_SC5314	697366	697366	+	5.65459	NA	promoterSS (C3_03290C_B)	-promoterSS (C3_03290C_B)	902	C3_03300C_B
ADR1_10min_peak_782	Ca22chr3B_C_albicans_SC5314	726640	726640	+	3.29321	NA	promoterSS (C3_03430C_B)	-promoterSS (C3_03430C_B)	-465	C3_03430C_B
ADR1_10min_peak_631	Ca22chr3A_C_albicans_SC5314	731264	731264	+	42.2156	NA	promoterSS (C3_03450C_A)	-promoterSS (C3_03450C_A)	-410	C3_03450C_A
ADR1_10min_peak_783	Ca22chr3B_C_albicans_SC5314	731256	731256	+	41.4592	NA	promoterSS (C3_03450C_B)	-promoterSS (C3_03450C_B)	-408	C3_03450C_B
ADR1_10min_peak_633	Ca22chr3A_C_albicans_SC5314	764164	764164	+	6.21643	NA	promoterSS (C3_03600C_A)	-promoterSS (C3_03600C_A)	377	C3_03610W_A
ADR1_10min_peak_786	Ca22chr3B_C_albicans_SC5314	763990	763990	+	3.85047	NA	promoterSS (C3_03600C_B)	-promoterSS (C3_03600C_B)	214	C3_03610W_B
ADR1_10min_peak_634	Ca22chr3A_C_albicans_SC5314	765189	765189	+	18.2206	NA	promoterSS (C3_03630W_A)	-promoterSS (C3_03630W_A)	615	C3_03620C_A
ADR1_10min_peak_787	Ca22chr3B_C_albicans_SC5314	765184	765184	+	15.7506	NA	promoterSS (C3_03630W_B)	-promoterSS (C3_03630W_B)	609	C3_03620C_B
ADR1_10min_peak_635	Ca22chr3A_C_albicans_SC5314	769673	769673	+	7.31004	NA	promoterSS (C3_03650W_A)	-promoterSS (C3_03650W_A)	-758	C3_03650W_A
ADR1_10min_peak_788	Ca22chr3B_C_albicans_SC5314	791701	791701	+	4.29591	NA	promoterSS (C3_03760W_B)	-promoterSS (C3_03760W_B)	72	C3_03760W_B
ADR1_10min_peak_637	Ca22chr3A_C_albicans_SC5314	797820	797820	+	8.24456	NA	promoterSS (C3_03800W_A)	-promoterSS (C3_03800W_A)	83	C3_03800W_A
ADR1_10min_peak_638	Ca22chr3A_C_albicans_SC5314	799066	799066	+	16.4577	NA	promoterSS (C3_03810W_A)	-promoterSS (C3_03810W_A)	-902	C3_03810W_A
ADR1_10min_peak_789	Ca22chr3B_C_albicans_SC5314	799047	799047	+	19.9386	NA	promoterSS (C3_03810W_B)	-promoterSS (C3_03810W_B)	-905	C3_03810W_B
ADR1_10min_peak_790	Ca22chr3B_C_albicans_SC5314	807823	807823	+	15.4822	NA	promoterSS (C3_03850C_B)	-promoterSS (C3_03850C_B)	37	C3_03860W_B
ADR1_10min_peak_792	Ca22chr3B_C_albicans_SC5314	819093	819093	+	11.4648	NA	promoterSS (C3_03900C_B)	-promoterSS (C3_03900C_B)	303	C3_03910W_B
ADR1_10min_peak_647	Ca22chr3A_C_albicans_SC5314	854089	854089	+	8.79625	NA	promoterSS (C3_04070C_A)	-promoterSS (C3_04070C_A)	-871	C3_04070C_A
ADR1_10min_peak_648	Ca22chr3A_C_albicans_SC5314	866659	866659	+	43.4379	NA	promoterSS (C3_04160W_A)	-promoterSS (C3_04160W_A)	-394	C3_04160W_A
ADR1_10min_peak_650	Ca22chr3A_C_albicans_SC5314	868828	868828	+	21.0426	NA	promoterSS (C3_04170W_A)	-promoterSS (C3_04170W_A)	-747	C3_04170W_A
ADR1_10min_peak_651	Ca22chr3A_C_albicans_SC5314	871233	871233	+	23.6264	NA	promoterSS (C3_04190W_A)	-promoterSS (C3_04190W_A)	677	C3_04180W_A
ADR1_10min_peak_654	Ca22chr3A_C_albicans_SC5314	882067	882067	+	51.5711	NA	promoterSS (C3_04240C_A)	-promoterSS (C3_04240C_A)	-422	C3_04240C_A
ADR1_10min_peak_655	Ca22chr3A_C_albicans_SC5314	888616	888616	+	34.7556	NA	promoterSS (C3_04270C_A)	-promoterSS (C3_04270C_A)	-675	C3_04270C_A
ADR1_10min_peak_656	Ca22chr3A_C_albicans_SC5314	893637	893637	+	4.8905	NA	promoterSS (C3_04290C_A)	-promoterSS (C3_04290C_A)	-682	C3_04290C_A
ADR1_10min_peak_798	Ca22chr3B_C_albicans_SC5314	893618	893618	+	4.30605	NA	promoterSS (C3_04290C_B)	-promoterSS (C3_04290C_B)	-686	C3_04290C_B
ADR1_10min_peak_657	Ca22chr3A_C_albicans_SC5314	898860	898860	+	15.8956	NA	promoterSS (C3_04320W_A)	-promoterSS (C3_04320W_A)	133	C3_04310C_A
ADR1_10min_peak_659	Ca22chr3A_C_albicans_SC5314	905184	905184	+	10.8459	NA	promoterSS (C3_04350C_A)	-promoterSS (C3_04350C_A)	66	C3_04360W_A
ADR1_10min_peak_663	Ca22chr3A_C_albicans_SC5314	984079	984079	+	10.0929	NA	promoterSS (C3_04640W_A)	-promoterSS (C3_04640W_A)	-937	C3_04640W_A
ADR1_10min_peak_802	Ca22chr3B_C_albicans_SC5314	984020	984020	+	10.9994	NA	promoterSS (C3_04640W_B)	-promoterSS (C3_04640W_B)	-974	C3_04640W_B
ADR1_10min_peak_803	Ca22chr3B_C_albicans_SC5314	985047	985047	+	7.49832	NA	promoterSS (C3_04640W_B)	-promoterSS (C3_04640W_B)	53	C3_04640W_B
ADR1_10min_peak_667	Ca22chr3A_C_albicans_SC5314	1019054	1019054	+	20.6131	NA	promoterSS (C3_04780C_A)	-promoterSS (C3_04780C_A)	37	C3_04780C_A
ADR1_10min_peak_807	Ca22chr3B_C_albicans_SC5314	1018998	1018998	+	7.08897	NA	promoterSS (C3_04780C_B)	-promoterSS (C3_04780C_B)	71	C3_04780C_B
ADR1_10min_peak_668	Ca22chr3A_C_albicans_SC5314	1025074	1025074	+	2.82067	NA	promoterSS (C3_04810C_A)	-promoterSS (C3_04810C_A)	-663	C3_04810C_A
ADR1_10min_peak_808	Ca22chr3B_C_albicans_SC5314	1025052	1025052	+	5.55982	NA	promoterSS (C3_04810C_B)	-promoterSS (C3_04810C_B)	-663	C3_04810C_B
ADR1_10min_peak_671	Ca22chr3A_C_albicans_SC5314	1045206	1045206	+	31.939	NA	promoterSS (C3_04880W_A)	-promoterSS (C3_04880W_A)	-358	C3_04880W_A
ADR1_10min_peak_811	Ca22chr3B_C_albicans_SC5314	1045184	1045184	+	28.6266	NA	promoterSS (C3_04880W_B)	-promoterSS (C3_04880W_B)	-358	C3_04880W_B
ADR1_10min_peak_672	Ca22chr3A_C_albicans_SC5314	1072021	1072021	+	1.69476	NA	promoterSS (C3_04980W_A)	-promoterSS (C3_04980W_A)	105	C3_04970C_A
ADR1_10min_peak_812	Ca22chr3B_C_albicans_SC5314	1071937	1071937	+	6.54024	NA	promoterSS (C3_04980W_B)	-promoterSS (C3_04980W_B)	167	C3_04970C_B
ADR1_10min_peak_678	Ca22chr3A_C_albicans_SC5314	1205265	1205265	+	34.7768	NA	promoterSS (C3_05420W_A)	-promoterSS (C3_05420W_A)	-436	C3_05420W_A
ADR1_10min_peak_681	Ca22chr3A_C_albicans_SC5314	1268871	1268871	+	13.1807	NA	promoterSS (C3_05680W_A)	-promoterSS (C3_05680W_A)	-917	C3_05680W_A
ADR1_10min_peak_816	Ca22chr3B_C_albicans_SC5314	1268845	1268845	+	11.352	NA	promoterSS (C3_05680W_B)	-promoterSS (C3_05680W_B)	-921	C3_05680W_B
ADR1_10min_peak_687	Ca22chr3A_C_albicans_SC5314	1352418	1352418	+	2.10552	NA	promoterSS (C3_05990C_A)	-promoterSS (C3_05990C_A)	-64	C3_05990C_A
ADR1_10min_peak_690	Ca22chr3A_C_albicans_SC5314	1395358	1395358	+	17.8749	NA	promoterSS (C3_06130W_A)	-promoterSS (C3_06130W_A)	155	C3_06120C_A
ADR1_10min_peak_692	Ca22chr3A_C_albicans_SC5314	1405584	1405584	+	43.4872	NA	promoterSS (C3_06170C_A)	-promoterSS (C3_06170C_A)	-565	C3_06170C_A
ADR1_10min_peak_826	Ca22chr3B_C_albicans_SC5314	1405548	1405548	+	21.7937	NA	promoterSS (C3_06170C_B)	-promoterSS (C3_06170C_B)	-555	C3_06170C_B
ADR1_10min_peak_696	Ca22chr3A_C_albicans_SC5314	1429723	1429723	+	1.38959	NA	promoterSS (C3_06270C_A)	-promoterSS (C3_06270C_A)	126	C3_06280W_A
ADR1_10min_peak_830	Ca22chr3B_C_albicans_SC5314	1429612	1429612	+	8.24456	NA	promoterSS (C3_06270C_B)	-promoterSS (C3_06270C_B)	41	C3_06280W_B
ADR1_10min_peak_698	Ca22chr3A_C_albicans_SC5314	1453666	1453666	+	28.4546	NA	promoterSS (C3_06350W_A)	-promoterSS (C3_06350W_A)	-200	C3_06350W_A
ADR1_10min_peak_832	Ca22chr3B_C_albicans_SC5314	1453641	1453641	+	33.6651	NA	promoterSS (C3_06350W_B)	-promoterSS (C3_06350W_B)	-199	C3_06350W_B
ADR1_10min_peak_700	Ca22chr3A_C_albicans_SC5314	1455938	1455938	+	30.5153	NA	promoterSS (C3_06360C_A)	-promoterSS (C3_06360C_A)	-569	C3_06360C_A
ADR1_10min_peak_701	Ca22chr3A_C_albicans_SC5314	1482664	1482664	+	1.84005	NA	promoterSS (C3_06500W_A)	-promoterSS (C3_06500W_A)	-388	C3_06500W_A
ADR1_10min_peak_833	Ca22chr3B_C_albicans_SC5314	1482548	1482548	+	2.93396	NA	promoterSS (C3_06500W_B)	-promoterSS (C3_06500W_B)	-478	C3_06500W_B
ADR1_10min_peak_704	Ca22chr3A_C_albicans_SC5314	1560528	1560528	+	1.85746	NA	promoterSS (C3_06830C_A)	-promoterSS (C3_06830C_A)	37	C3_06830C_A
ADR1_10min_peak_705	Ca22chr3A_C_albicans_SC5314	1575431	1575431	+	4.67312	NA	promoterSS (C3_06880W_A)	-promoterSS (C3_06880W_A)	566	C3_06870W_A
ADR1_10min_peak_707	Ca22chr3A_C_albicans_SC5314	1602411	1602411	+	13.8065	NA	promoterSS (C3_07010W_A)	-promoterSS (C3_07010W_A)	-649	C3_07010W_A
ADR1_10min_peak_838	Ca22chr3B_C_albicans_SC5314	1602402	1602402	+	16.2991	NA	promoterSS (C3_07010W_B)	-promoterSS (C3_07010W_B)	-632	C3_07010W_B
ADR1_10min_peak_715	Ca22chr3A_C_albicans_SC5314	1701025	1701025	+	2.03806	NA	promoterSS (C3_07440W_A)	-promoterSS (C3_07440W_A)	527	C3_07430W_A
ADR1_10min_peak_843	Ca22chr3B_C_albicans_SC5314	1701248	1701248	+	10.9994	NA	promoterSS (C3_07440W_B)	-promoterSS (C3_07440W_B)	-687	C3_07440W_B
ADR1_10min_peak_718	Ca22chr3A_C_albicans_SC5314	1755817	1755817	+	17.0196	NA	promoterSS (C3_07710W_A)	-promoterSS (C3_07710W_A)	80	C3_07710W_A
ADR1_10min_peak_845	Ca22chr3B_C_albicans_SC5314	1755800	1755800	+	8.21038	NA	promoterSS (C3_07710W_B)	-promoterSS (C3_07710W_B)	92	C3_07710W_B
ADR1_10min_peak_719	Ca22chr3A_C_albicans_SC5314	1762800	1762800	+	9.94583	NA	promoterSS (C3_07740W_A)	-promoterSS (C3_07740W_A)	-410	C3_07740W_A
ADR1_10min_peak_847	Ca22chr3B_C_albicans_SC5314	1762761	1762761	+	9.28564	NA	promoterSS (C3_07740W_B)	-promoterSS (C3_07740W_B)	-420	C3_07740W_B
ADR1_10min_peak_720	Ca22chr3A_C_albicans_SC5314	1767466	1767466	+	28.8586	NA	promoterSS (C3_07760C_A)	-promoterSS (C3_07760C_A)	96	C3_07760C_A
ADR1_10min_peak_722	Ca22chr3A_C_albicans_SC5314	1775818	1775818	+	25.2599	NA	promoterSS (C3_07810C_A)	-promoterSS (C3_07810C_A)	-230	C3_07830W_A
ADR1_10min_peak_850	Ca22chr3B_C_albicans_SC5314	1775790	1775790	+	19.1518	NA	promoterSS (C3_07810C_B)	-promoterSS (C3_07810C_B)	-229	C3_07830W_B
ADR1_10min_peak_723	Ca22chr3A_C_albicans_SC5314	1777391	1777391	+	13.0309	NA	promoterSS (C3_07840C_A)	-promoterSS (C3_07840C_A)	273	C3_07850W_A
ADR1_10min_peak_851	Ca22chr3B_C_albicans_SC5314	1777368	1777368	+	19.2596	NA	promoterSS (C3_07840C_B)	-promoterSS (C3_07840C_B)	279	C3_07850W_B
ADR1_10min_peak_725	Ca22chr3A_C_albicans_SC5314	1780753	1780753	+	18.2089	NA	promoterSS (C3_07860C_A)	-promoterSS (C3_07860C_A)	-206	C3_07860C_A
ADR1_10min_peak_852	Ca22chr3B_C_albicans_SC5314	1780722	1780722	+	17.1904	NA	promoterSS (C3_07860C_B)	-promoterSS (C3_07860C_B)	-204	C3_07860C_B
ADR1_10min_peak_853	Ca22chr3B_C_albicans_SC5314	1781476	1781476	+	2.28452	NA	promoterSS (C3_07860C_B)	-promoterSS (C3_07860C_B)	425	C3_07890W_B
ADR1_10min_peak_724	Ca22chr3A_C_albicans_SC5314	1778210	1778210	+	5.49411	NA	promoterSS (C3_07870W_A)	-promoterSS (C3_07870W_A)	-334	C3_07870W_A
ADR1_10min_peak_726	Ca22chr3A_C_albicans_SC5314	1781565	1781565	+	3.90695	NA	promoterSS (C3_07880C_A)	-promoterSS (C3_07880C_A)	485	C3_07890W_A
ADR1_10min_peak_727	Ca22chr3A_C_albicans_SC5314	1782466	1782466	+	2.38882	NA	promoterSS (C3_07900C_A)	-promoterSS (C3_07900C_A)	-59	C3_07900C_A
ADR1_10min_peak_854	Ca22chr3B_C_albicans_SC5314	1782508	1782508	+	8.06826	NA	promoterSS (C3_07900C_B)	-promoterSS (C3_07900C_B)	-130	C3_07900C_B
ADR1_10min_peak_728	Ca22chr3A_C_albicans_SC5314	1784134	1784134	+	13.0791	NA	promoterSS (C3_07930C_A)	-promoterSS (C3_07930C_A)	-228	C3_07940W_A
ADR1_10min_peak_855	Ca22chr3B_C_albicans_SC5314	1784105	1784105	+	16.7079	NA	promoterSS (C3_07930C_B)	-promoterSS (C3_07930C_B)	-228	C3_07940W_B
ADR1_10min_peak_732	Ca22chr3A_C_albicans_SC5314	1797144	1797144	+	4.60661	NA	promoterSS (C3_07980C_A)	-promoterSS (C3_07980C_A)	-934	C3_07980C_A
ADR1_10min_peak_1056	Ca22chr4B_C_albicans_SC5314	788	788	+	25.027	NA	promoterSS (C4_00010W_B)	-promoterSS (C4_00010W_B)	-195	C4_00010W_B
ADR1_10min_peak_861	Ca22chr4A_C_albicans_SC5314	2657	2657	+	80.8666	NA	promoterSS (C4_00020W_A)	-promoterSS (C4_00020W_A)	-188	C4_00020W_A
ADR1_10min_peak_863	Ca22chr4A_C_albicans_SC5314	4853	4853	+	24.5514	NA	promoterSS (C4_00030C_A)	-promoterSS (C4_00030C_A)	51	C4_00030C_A
ADR1_10min_peak_864	Ca22chr4A_C_albicans_SC5314	7325	7325	+	45.9565	NA	promoterSS (C4_00050W_A)	-promoterSS (C4_00050W_A)	-182	C4_00050W_A
ADR1_10min_peak_866	Ca22chr4A_C_albicans_SC5314	11532	11532	+	28.8075	NA	promoterSS (C4_00070C_A)	-promoterSS (C4_00070C_A)	-217	C4_00070C_A
ADR1_10min_peak_1057	Ca22chr4B_C_albicans_SC5314	11228	11228	+	4.05484	NA	promoterSS (C4_00070C_B)	-promoterSS (C4_00070C_B)	89	C4_00070C_B
ADR1_10min_peak_867	Ca22chr4A_C_albicans_SC5314	12869	12869	+	62.1895	NA	promoterSS (C4_00080C_A)	-promoterSS (C4_00080C_A)	76	C4_00090W_A
ADR1_10min_peak_868	Ca22chr4A_C_albicans_SC5314	18024	18024	+	12.4494	NA	promoterSS (C4_00110C_A)	-promoterSS (C4_00110C_A)	221	C4_00120W_A
ADR1_10min_peak_1058	Ca22chr4B_C_albicans_SC5314	18354	18354	+	22.4654	NA	promoterSS (C4_00110C_B)	-promoterSS (C4_00110C_B)	549	C4_00120W_B
ADR1_10min_peak_869	Ca22chr4A_C_albicans_SC5314	19154	19154	+	8.24633	NA	promoterSS (C4_00130W_A)	-promoterSS (C4_00130W_A)	-559	C4_00130W_A
ADR1_10min_peak_870	Ca22chr4A_C_albicans_SC5314	26317	26317	+	1.65206	NA	promoterSS (C4_00150C_A)	-promoterSS (C4_00150C_A)	-686	C4_00150C_A
ADR1_10min_peak_871	Ca22chr4A_C_albicans_SC5314	27609	27609	+	2.53474	NA	promoterSS (C4_00160C_A)	-promoterSS (C4_00160C_A)	79	C4_00170W_A
ADR1_10min_peak_873	Ca22chr4A_C_albicans_SC5314	32962	32962	+	17.74	NA	promoterSS (C4_00200C_A)	-promoterSS (C4_00200C_A)	377	C4_00210W_A
ADR1_10min_peak_1060	Ca22chr4B_C_albicans_SC5314	32978	32978	+	23.138	NA	promoterSS (C4_00200C_B)	-promoterSS (C4_00200C_B)	388	C4_00210W_B
ADR1_10min_peak_874	Ca22chr4A_C_albicans_SC5314	35098	35098	+	14.1362	NA	promoterSS (C4_00220C_A)	-promoterSS (C4_00220C_A)	316	C4_00230W_A
ADR1_10min_peak_876	Ca22chr4A_C_albicans_SC5314	44890	44890	+	9.23882	NA	promoterSS (C4_00290C_A)	-promoterSS (C4_00290C_A)	-176	C4_00290C_A
ADR1_10min_peak_877	Ca22chr4A_C_albicans_SC5314	48052	48052	+	1.95014	NA	promoterSS (C4_00300C_A)	-promoterSS (C4_00300C_A)	47	C4_00300C_A
ADR1_10min_peak_878	Ca22chr4A_C_albicans_SC5314	50283	50283	+	8.49171	NA	promoterSS (C4_00310C_A)	-promoterSS (C4_00310C_A)	225	C4_00320C_A
ADR1_10min_peak_879	Ca22chr4A_C_albicans_SC5314	52769	52769	+	14.2591	NA	promoterSS (C4_00350W_A)	-promoterSS (C4_00350W_A)	92	C4_00350W_A
ADR1_10min_peak_1061	Ca22chr4B_C_albicans_SC5314	52778	52778	+	23.1567	NA	promoterSS (C4_00350W_B)	-promoterSS (C4_00350W_B)	92	C4_00350W_B
ADR1_10min_peak_886	Ca22chr4A_C_albicans_SC5314	123375	123375	+	11.7805	NA	promoterSS (C4_00720W_A)	-promoterSS (C4_00720W_A)	-668	C4_00720W_A
ADR1_10min_peak_887	Ca22chr4A_C_albicans_SC5314	125270	125270	+	26.5045	NA	promoterSS (C4_00740W_A)	-promoterSS (C4_00740W_A)	373	C4_00730C_A
ADR1_10min_peak_888	Ca22chr4A_C_albicans_SC5314	127709	127709	+	12.8969	NA	promoterSS (C4_00750C_A)	-promoterSS (C4_00750C_A)	-609	C4_00750C_A
ADR1_10min_peak_892	Ca22chr4A_C_albicans_SC5314	147644	147644	+	5.39915	NA	promoterSS (C4_00830W_A)	-promoterSS (C4_00830W_A)	-512	C4_00830W_A
ADR1_10min_peak_896	Ca22chr4A_C_albicans_SC5314	157313	157313	+	4.9304	NA	promoterSS (C4_00860C_A)	-promoterSS (C4_00860C_A)	11	C4_00880W_A
ADR1_10min_peak_895	Ca22chr4A_C_albicans_SC5314	156089	156089	+	4.63072	NA	promoterSS (C4_00870W_A)	-promoterSS (C4_00870W_A)	254	C4_00860C_A
ADR1_10min_peak_897	Ca22chr4A_C_albicans_SC5314	159014	159014	+	18.065	NA	promoterSS (C4_00890W_A)	-promoterSS (C4_00890W_A)	-216	C4_00890W_A
ADR1_10min_peak_898	Ca22chr4A_C_albicans_SC5314	171626	171626	+	88.6065	NA	promoterSS (C4_00950C_A)	-promoterSS (C4_00950C_A)	-151	C4_00950C_A
ADR1_10min_peak_915	Ca22chr4A_C_albicans_SC5314	432266	432266	+	22.7811	NA	promoterSS (C4_02170C_A)	-promoterSS (C4_02170C_A)	-488	C4_02170C_A
ADR1_10min_peak_918	Ca22chr4A_C_albicans_SC5314	462060	462060	+	38.7432	NA	promoterSS (C4_02320C_A)	-promoterSS (C4_02320C_A)	-416	C4_02320C_A
ADR1_10min_peak_919	Ca22chr4A_C_albicans_SC5314	471293	471293	+	3.41395	NA	promoterSS (C4_02370C_A)	-promoterSS (C4_02370C_A)	69	C4_02370C_A
ADR1_10min_peak_926	Ca22chr4A_C_albicans_SC5314	533523	533523	+	10.7299	NA	promoterSS (C4_02570C_A)	-promoterSS (C4_02570C_A)	23	C4_02570C_A
ADR1_10min_peak_929	Ca22chr4A_C_albicans_SC5314	554041	554041	+	2.53152	NA	promoterSS (C4_02680C_A)	-promoterSS (C4_02680C_A)	204	C4_02690W_A
ADR1_10min_peak_931	Ca22chr4A_C_albicans_SC5314	594195	594195	+	3.37737	NA	promoterSS (C4_02860W_A)	-promoterSS (C4_02860W_A)	-976	C4_02860W_A
ADR1_10min_peak_932	Ca22chr4A_C_albicans_SC5314	601530	601530	+	10.9901	NA	promoterSS (C4_02900C_A)	-promoterSS (C4_02900C_A)	-901	C4_02900C_A
ADR1_10min_peak_933	Ca22chr4A_C_albicans_SC5314	604914	604914	+	32.4258	NA	promoterSS (C4_02930W_A)	-promoterSS (C4_02930W_A)	-523	C4_02930W_A
ADR1_10min_peak_1075	Ca22chr4B_C_albicans_SC5314	604962	604962	+	23.093	NA	promoterSS (C4_02930W_B)	-promoterSS (C4_02930W_B)	-516	C4_02930W_B
ADR1_10min_peak_936	Ca22chr4A_C_albicans_SC5314	648533	648533	+	50.7574	NA	promoterSS (C4_03110W_A)	-promoterSS (C4_03110W_A)	-634	C4_03110W_A
ADR1_10min_peak_942	Ca22chr4A_C_albicans_SC5314	713721	713721	+	38.0091	NA	promoterSS (C4_03420C_A)	-promoterSS (C4_03420C_A)	-140	C4_03420C_A
ADR1_10min_peak_950	Ca22chr4A_C_albicans_SC5314	754480	754480	+	42.5159	NA	promoterSS (C4_03550W_A)	-promoterSS (C4_03550W_A)	149	C4_03540C_A
ADR1_10min_peak_954	Ca22chr4A_C_albicans_SC5314	844696	844696	+	76.6781	NA	promoterSS (C4_03960W_A)	-promoterSS (C4_03960W_A)	119	C4_03950C_A
ADR1_10min_peak_958	Ca22chr4A_C_albicans_SC5314	866822	866822	+	18.2348	NA	promoterSS (C4_04040W_A)	-promoterSS (C4_04040W_A)	44	C4_04040W_A
ADR1_10min_peak_962	Ca22chr4A_C_albicans_SC5314	908853	908853	+	21.1289	NA	promoterSS (C4_04250W_A)	-promoterSS (C4_04250W_A)	10	C4_04250W_A
ADR1_10min_peak_967	Ca22chr4A_C_albicans_SC5314	975747	975747	+	50.0664	NA	promoterSS (C4_04550C_A)	-promoterSS (C4_04550C_A)	-270	C4_04550C_A
ADR1_10min_peak_968	Ca22chr4A_C_albicans_SC5314	978211	978211	+	15.1452	NA	promoterSS (C4_04560C_A)	-promoterSS (C4_04560C_A)	-865	C4_04560C_A
ADR1_10min_peak_969	Ca22chr4A_C_albicans_SC5314	979325	979325	+	16.3742	NA	promoterSS (C4_04570W_A)	-promoterSS (C4_04570W_A)	29	C4_04570W_A
ADR1_10min_peak_971	Ca22chr4A_C_albicans_SC5314	986947	986947	+	12.1363	NA	promoterSS (C4_04590W_A)	-promoterSS (C4_04590W_A)	-816	C4_04590W_A
ADR1_10min_peak_1081	Ca22chr4B_C_albicans_SC5314	986972	986972	+	18.9187	NA	promoterSS (C4_04590W_B)	-promoterSS (C4_04590W_B)	-810	C4_04590W_B
ADR1_10min_peak_974	Ca22chr4A_C_albicans_SC5314	998394	998394	+	7.59079	NA	promoterSS (C4_04620C_A)	-promoterSS (C4_04620C_A)	745	C4_04630C_A
ADR1_10min_peak_1084	Ca22chr4B_C_albicans_SC5314	998409	998409	+	2.8608	NA	promoterSS (C4_04620C_B)	-promoterSS (C4_04620C_B)	749	C4_04630C_B
ADR1_10min_peak_975	Ca22chr4A_C_albicans_SC5314	1012344	1012344	+	15.3246	NA	promoterSS (C4_04730W_A)	-promoterSS (C4_04730W_A)	667	C4_04720W_A
ADR1_10min_peak_977	Ca22chr4A_C_albicans_SC5314	1026835	1026835	+	1.93727	NA	promoterSS (C4_04790W_A)	-promoterSS (C4_04790W_A)	-697	C4_04790W_A
ADR1_10min_peak_982	Ca22chr4A_C_albicans_SC5314	1035760	1035760	+	9.50676	NA	promoterSS (C4_04810C_A)	-promoterSS (C4_04810C_A)	8	C4_04810C_A
ADR1_10min_peak_984	Ca22chr4A_C_albicans_SC5314	1044934	1044934	+	1.30952	NA	promoterSS (C4_04850C_A)	-promoterSS (C4_04850C_A)	-913	C4_04850C_A
ADR1_10min_peak_987	Ca22chr4A_C_albicans_SC5314	1057427	1057427	+	1.40537	NA	promoterSS (C4_04910C_A)	-promoterSS (C4_04910C_A)	434	C4_04920W_A
ADR1_10min_peak_990	Ca22chr4A_C_albicans_SC5314	1096388	1096388	+	31.1685	NA	promoterSS (C4_05100C_A)	-promoterSS (C4_05100C_A)	-312	C4_05100C_A
ADR1_10min_peak_991	Ca22chr4A_C_albicans_SC5314	1096735	1096735	+	6.33778	NA	promoterSS (C4_05100C_A)	-promoterSS (C4_05100C_A)	-659	C4_05100C_A
ADR1_10min_peak_995	Ca22chr4A_C_albicans_SC5314	1105456	1105456	+	8.05206	NA	promoterSS (C4_05120C_A)	-promoterSS (C4_05120C_A)	-862	C4_05120C_A
ADR1_10min_peak_996	Ca22chr4A_C_albicans_SC5314	1107377	1107377	+	11.3309	NA	promoterSS (C4_05130C_A)	-promoterSS (C4_05130C_A)	-986	C4_05130C_A
ADR1_10min_peak_997	Ca22chr4A_C_albicans_SC5314	1127346	1127346	+	18.9338	NA	promoterSS (C4_05190C_A)	-promoterSS (C4_05190C_A)	131	C4_05200C_A
ADR1_10min_peak_999	Ca22chr4A_C_albicans_SC5314	1204229	1204229	+	22.4084	NA	promoterSS (C4_05530W_A)	-promoterSS (C4_05530W_A)	-400	C4_05530W_A
ADR1_10min_peak_1088	Ca22chr4B_C_albicans_SC5314	1203954	1203954	+	155.51	NA	promoterSS (C4_05530W_B)	-promoterSS (C4_05530W_B)	-697	C4_05530W_B
ADR1_10min_peak_1004	Ca22chr4A_C_albicans_SC5314	1239868	1239868	+	11.7154	NA	promoterSS (C4_05640C_A)	-promoterSS (C4_05640C_A)	29	C4_05640C_A
ADR1_10min_peak_1005	Ca22chr4A_C_albicans_SC5314	1244844	1244844	+	21.6226	NA	promoterSS (C4_05670W_A)	-promoterSS (C4_05670W_A)	-697	C4_05670W_A
ADR1_10min_peak_1007	Ca22chr4A_C_albicans_SC5314	1262709	1262709	+	7.70831	NA	promoterSS (C4_05720W_A)	-promoterSS (C4_05720W_A)	84	C4_05720W_A
ADR1_10min_peak_1090	Ca22chr4B_C_albicans_SC5314	1262743	1262743	+	14.9836	NA	promoterSS (C4_05720W_B)	-promoterSS (C4_05720W_B)	88	C4_05720W_B
ADR1_10min_peak_1012	Ca22chr4A_C_albicans_SC5314	1295339	1295339	+	17.2	NA	promoterSS (C4_05850C_A)	-promoterSS (C4_05850C_A)	-407	C4_05850C_A
ADR1_10min_peak_1013	Ca22chr4A_C_albicans_SC5314	1315480	1315480	+	31.4566	NA	promoterSS (C4_05920C_A)	-promoterSS (C4_05920C_A)	-472	C4_05920C_A
ADR1_10min_peak_1092	Ca22chr4B_C_albicans_SC5314	1315505	1315505	+	38.2493	NA	promoterSS (C4_05920C_B)	-promoterSS (C4_05920C_B)	-473	C4_05920C_B
ADR1_10min_peak_1018	Ca22chr4A_C_albicans_SC5314	1330919	1330919	+	11.5756	NA	promoterSS (C4_05990W_A)	-promoterSS (C4_05990W_A)	223	C4_05980C_A
ADR1_10min_peak_1019	Ca22chr4A_C_albicans_SC5314	1337735	1337735	+	2.51228	NA	promoterSS (C4_06020C_A)	-promoterSS (C4_06020C_A)	66	C4_06020C_A
ADR1_10min_peak_1023	Ca22chr4A_C_albicans_SC5314	1351854	1351854	+	40.7331	NA	promoterSS (C4_06080W_A)	-promoterSS (C4_06080W_A)	419	C4_06070C_A
ADR1_10min_peak_1028	Ca22chr4A_C_albicans_SC5314	1378840	1378840	+	10.4765	NA	promoterSS (C4_06150C_A)	-promoterSS (C4_06150C_A)	96	C4_06150C_A
ADR1_10min_peak_1029	Ca22chr4A_C_albicans_SC5314	1385231	1385231	+	12.1867	NA	promoterSS (C4_06200W_A)	-promoterSS (C4_06200W_A)	729	C4_06190C_A
ADR1_10min_peak_1030	Ca22chr4A_C_albicans_SC5314	1388584	1388584	+	1.30153	NA	promoterSS (C4_06210C_A)	-promoterSS (C4_06210C_A)	481	C4_06220C_A
ADR1_10min_peak_1031	Ca22chr4A_C_albicans_SC5314	1395362	1395362	+	15.0636	NA	promoterSS (C4_06260W_A)	-promoterSS (C4_06260W_A)	160	C4_06250C_A
ADR1_10min_peak_1034	Ca22chr4A_C_albicans_SC5314	1405038	1405038	+	114.345	NA	promoterSS (C4_06320C_A)	-promoterSS (C4_06320C_A)	-379	C4_06320C_A
ADR1_10min_peak_1094	Ca22chr4B_C_albicans_SC5314	1531922	1531922	+	24.3754	NA	promoterSS (C4_06850C_B)	-promoterSS (C4_06850C_B)	-306	C4_06850C_B
ADR1_10min_peak_1043	Ca22chr4A_C_albicans_SC5314	1547208	1547208	+	12.7414	NA	promoterSS (C4_06970C_A)	-promoterSS (C4_06970C_A)	78	C4_06980W_A
ADR1_10min_peak_1042	Ca22chr4A_C_albicans_SC5314	1546382	1546382	+	8.55883	NA	promoterSS (C4_06980W_A)	-promoterSS (C4_06980W_A)	239	C4_06970C_A
ADR1_10min_peak_1097	Ca22chr4B_C_albicans_SC5314	1546435	1546435	+	2.97615	NA	promoterSS (C4_06980W_B)	-promoterSS (C4_06980W_B)	239	C4_06970C_B
ADR1_10min_peak_1044	Ca22chr4A_C_albicans_SC5314	1547930	1547930	+	6.47756	NA	promoterSS (C4_06990W_A)	-promoterSS (C4_06990W_A)	-661	C4_06990W_A
ADR1_10min_peak_1048	Ca22chr4A_C_albicans_SC5314	1573928	1573928	+	26.8125	NA	promoterSS (C4_07100C_A)	-promoterSS (C4_07100C_A)	59	C4_07100C_A
ADR1_10min_peak_1050	Ca22chr4A_C_albicans_SC5314	1582687	1582687	+	14.4171	NA	promoterSS (C4_07140W_A)	-promoterSS (C4_07140W_A)	-348	C4_07140W_A
ADR1_10min_peak_1098	Ca22chr4B_C_albicans_SC5314	1582732	1582732	+	3.52975	NA	promoterSS (C4_07140W_B)	-promoterSS (C4_07140W_B)	-354	C4_07140W_B
ADR1_10min_peak_1051	Ca22chr4A_C_albicans_SC5314	1585183	1585183	+	18.1421	NA	promoterSS (C4_07170C_A)	-promoterSS (C4_07170C_A)	-140	C4_07180W_A
ADR1_10min_peak_1053	Ca22chr4A_C_albicans_SC5314	1593795	1593795	+	4.30734	NA	promoterSS (C4_07220C_A)	-promoterSS (C4_07220C_A)	-74	C4_07220C_A
ADR1_10min_peak_1054	Ca22chr4A_C_albicans_SC5314	1594540	1594540	+	2.61624	NA	promoterSS (C4_07220C_A)	-promoterSS (C4_07220C_A)	-819	C4_07220C_A
ADR1_10min_peak_1055	Ca22chr4A_C_albicans_SC5314	1596946	1596946	+	5.45281	NA	promoterSS (C4_07230C_A)	-promoterSS (C4_07230C_A)	394	C4_07240W_A
ADR1_10min_peak_1099	Ca22chr5A_C_albicans_SC5314	1362	1362	+	6.64622	NA	promoterSS (C5_00010W_A)	-promoterSS (C5_00010W_A)	-556	C5_00010W_A
ADR1_10min_peak_1163	Ca22chr5B_C_albicans_SC5314	1362	1362	+	8.29297	NA	promoterSS (C5_00010W_B)	-promoterSS (C5_00010W_B)	-556	C5_00010W_B
ADR1_10min_peak_1100	Ca22chr5A_C_albicans_SC5314	3015	3015	+	4.50085	NA	promoterSS (C5_00030W_A)	-promoterSS (C5_00030W_A)	-984	C5_00030W_A
ADR1_10min_peak_1101	Ca22chr5A_C_albicans_SC5314	5782	5782	+	2.80464	NA	promoterSS (C5_00050W_A)	-promoterSS (C5_00050W_A)	691	C5_00040C_A
ADR1_10min_peak_1102	Ca22chr5A_C_albicans_SC5314	8338	8338	+	8.9883	NA	promoterSS (C5_00070W_A)	-promoterSS (C5_00070W_A)	469	C5_00060C_A
ADR1_10min_peak_1103	Ca22chr5A_C_albicans_SC5314	11300	11300	+	18.2174	NA	promoterSS (C5_00080C_A)	-promoterSS (C5_00080C_A)	-214	C5_00080C_A
ADR1_10min_peak_1165	Ca22chr5B_C_albicans_SC5314	11300	11300	+	16.2792	NA	promoterSS (C5_00080C_B)	-promoterSS (C5_00080C_B)	-214	C5_00080C_B
ADR1_10min_peak_1104	Ca22chr5A_C_albicans_SC5314	12342	12342	+	27.9821	NA	promoterSS (C5_00090C_A)	-promoterSS (C5_00090C_A)	99	C5_00100C_A
ADR1_10min_peak_1166	Ca22chr5B_C_albicans_SC5314	12342	12342	+	32.6381	NA	promoterSS (C5_00090C_B)	-promoterSS (C5_00090C_B)	99	C5_00100C_B
ADR1_10min_peak_1105	Ca22chr5A_C_albicans_SC5314	15378	15378	+	3.26313	NA	promoterSS (C5_00110C_A)	-promoterSS (C5_00110C_A)	97	C5_00130C_A
ADR1_10min_peak_1167	Ca22chr5B_C_albicans_SC5314	15377	15377	+	4.79645	NA	promoterSS (C5_00110C_B)	-promoterSS (C5_00110C_B)	98	C5_00130C_B
ADR1_10min_peak_1106	Ca22chr5A_C_albicans_SC5314	15868	15868	+	12.4123	NA	promoterSS (C5_00130C_A)	-promoterSS (C5_00130C_A)	111	C5_00140C_A
ADR1_10min_peak_1168	Ca22chr5B_C_albicans_SC5314	15876	15876	+	7.07113	NA	promoterSS (C5_00130C_B)	-promoterSS (C5_00130C_B)	103	C5_00140C_B
ADR1_10min_peak_1108	Ca22chr5A_C_albicans_SC5314	39938	39938	+	5.34855	NA	promoterSS (C5_00240W_A)	-promoterSS (C5_00240W_A)	188	C5_00230C_A
ADR1_10min_peak_1171	Ca22chr5B_C_albicans_SC5314	39942	39942	+	5.62241	NA	promoterSS (C5_00240W_B)	-promoterSS (C5_00240W_B)	184	C5_00230C_B
ADR1_10min_peak_1173	Ca22chr5B_C_albicans_SC5314	47923	47923	+	18.1046	NA	promoterSS (C5_00280C_B)	-promoterSS (C5_00280C_B)	69	C5_00290W_B
ADR1_10min_peak_1109	Ca22chr5A_C_albicans_SC5314	46928	46928	+	9.63783	NA	promoterSS (C5_00290W_A)	-promoterSS (C5_00290W_A)	438	C5_00280C_A
ADR1_10min_peak_1172	Ca22chr5B_C_albicans_SC5314	46945	46945	+	8.65693	NA	promoterSS (C5_00290W_B)	-promoterSS (C5_00290W_B)	421	C5_00280C_B
ADR1_10min_peak_1115	Ca22chr5A_C_albicans_SC5314	174581	174581	+	3.90124	NA	promoterSS (C5_00740W_A)	-promoterSS (C5_00740W_A)	-964	C5_00740W_A
ADR1_10min_peak_1178	Ca22chr5B_C_albicans_SC5314	174608	174608	+	3.11782	NA	promoterSS (C5_00740W_B)	-promoterSS (C5_00740W_B)	-944	C5_00740W_B
ADR1_10min_peak_1116	Ca22chr5A_C_albicans_SC5314	186262	186262	+	19.9983	NA	promoterSS (C5_00780C_A)	-promoterSS (C5_00780C_A)	-550	C5_00780C_A
ADR1_10min_peak_1179	Ca22chr5B_C_albicans_SC5314	186293	186293	+	10.9701	NA	promoterSS (C5_00780C_B)	-promoterSS (C5_00780C_B)	-577	C5_00780C_B
ADR1_10min_peak_1117	Ca22chr5A_C_albicans_SC5314	191223	191223	+	7.6836	NA	promoterSS (C5_00800C_A)	-promoterSS (C5_00800C_A)	-396	C5_00800C_A
ADR1_10min_peak_1180	Ca22chr5B_C_albicans_SC5314	191084	191084	+	24.063	NA	promoterSS (C5_00800C_B)	-promoterSS (C5_00800C_B)	-252	C5_00800C_B
ADR1_10min_peak_1120	Ca22chr5A_C_albicans_SC5314	269048	269048	+	6.43663	NA	promoterSS (C5_01200W_A)	-promoterSS (C5_01200W_A)	-419	C5_01200W_A
ADR1_10min_peak_1183	Ca22chr5B_C_albicans_SC5314	269052	269052	+	9.65203	NA	promoterSS (C5_01200W_B)	-promoterSS (C5_01200W_B)	-411	C5_01200W_B
ADR1_10min_peak_1122	Ca22chr5A_C_albicans_SC5314	333399	333399	+	4.08722	NA	promoterSS (C5_01490C_A)	-promoterSS (C5_01490C_A)	-602	C5_01490C_A
ADR1_10min_peak_1124	Ca22chr5A_C_albicans_SC5314	453867	453867	+	10.9577	NA	promoterSS (C5_02010C_A)	-promoterSS (C5_02010C_A)	-336	C5_02010C_A
ADR1_10min_peak_1186	Ca22chr5B_C_albicans_SC5314	453964	453964	+	11.8658	NA	promoterSS (C5_02010C_B)	-promoterSS (C5_02010C_B)	-333	C5_02010C_B
ADR1_10min_peak_1127	Ca22chr5A_C_albicans_SC5314	473827	473827	+	31.6959	NA	promoterSS (C5_02130W_A)	-promoterSS (C5_02130W_A)	329	C5_02110W_A
ADR1_10min_peak_1189	Ca22chr5B_C_albicans_SC5314	473924	473924	+	31.1685	NA	promoterSS (C5_02130W_B)	-promoterSS (C5_02130W_B)	333	C5_02110W_B
ADR1_10min_peak_1129	Ca22chr5A_C_albicans_SC5314	484290	484290	+	3.51804	NA	promoterSS (C5_02170C_A)	-promoterSS (C5_02170C_A)	-338	C5_02170C_A
ADR1_10min_peak_1190	Ca22chr5B_C_albicans_SC5314	484541	484541	+	6.51096	NA	promoterSS (C5_02170C_B)	-promoterSS (C5_02170C_B)	-498	C5_02170C_B
ADR1_10min_peak_1130	Ca22chr5A_C_albicans_SC5314	491553	491553	+	3.905	NA	promoterSS (C5_02220C_A)	-promoterSS (C5_02220C_A)	100	C5_02220C_A
ADR1_10min_peak_1191	Ca22chr5B_C_albicans_SC5314	491510	491510	+	1.84696	NA	promoterSS (C5_02230W_B)	-promoterSS (C5_02230W_B)	235	C5_02220C_B
ADR1_10min_peak_1131	Ca22chr5A_C_albicans_SC5314	515413	515413	+	8.38113	NA	promoterSS (C5_02320C_A)	-promoterSS (C5_02320C_A)	-227	C5_02320C_A
ADR1_10min_peak_1192	Ca22chr5B_C_albicans_SC5314	515502	515502	+	11.6221	NA	promoterSS (C5_02320C_B)	-promoterSS (C5_02320C_B)	-227	C5_02320C_B
ADR1_10min_peak_1194	Ca22chr5B_C_albicans_SC5314	534966	534966	+	39.0106	NA	promoterSS (C5_02410C_B)	-promoterSS (C5_02410C_B)	-166	C5_02410C_B
ADR1_10min_peak_1196	Ca22chr5B_C_albicans_SC5314	543596	543596	+	2.85735	NA	promoterSS (C5_02460C_B)	-promoterSS (C5_02460C_B)	-775	C5_02460C_B
ADR1_10min_peak_1138	Ca22chr5A_C_albicans_SC5314	780716	780716	+	2.78538	NA	promoterSS (C5_03470C_A)	-promoterSS (C5_03470C_A)	-517	C5_03470C_A
ADR1_10min_peak_1143	Ca22chr5A_C_albicans_SC5314	810087	810087	+	1.42774	NA	promoterSS (C5_03630C_A)	-promoterSS (C5_03630C_A)	719	C5_03640W_A
ADR1_10min_peak_1206	Ca22chr5B_C_albicans_SC5314	809562	809562	+	6.88641	NA	promoterSS (C5_03630C_B)	-promoterSS (C5_03630C_B)	87	C5_03640W_B
ADR1_10min_peak_1207	Ca22chr5B_C_albicans_SC5314	810055	810055	+	1.48519	NA	promoterSS (C5_03630C_B)	-promoterSS (C5_03630C_B)	580	C5_03640W_B
ADR1_10min_peak_1142	Ca22chr5A_C_albicans_SC5314	809020	809020	+	11.9393	NA	promoterSS (C5_03640W_A)	-promoterSS (C5_03640W_A)	237	C5_03630C_A
ADR1_10min_peak_1212	Ca22chr5B_C_albicans_SC5314	993278	993278	+	3.98629	NA	promoterSS (C5_04560C_B)	-promoterSS (C5_04560C_B)	-670	C5_04560C_B
ADR1_10min_peak_1152	Ca22chr5A_C_albicans_SC5314	1110103	1110103	+	3.31832	NA	promoterSS (C5_05060C_A)	-promoterSS (C5_05060C_A)	274	C5_05070W_A
ADR1_10min_peak_1216	Ca22chr5B_C_albicans_SC5314	1110431	1110431	+	11.1537	NA	promoterSS (C5_05060C_B)	-promoterSS (C5_05060C_B)	477	C5_05070W_B
ADR1_10min_peak_1154	Ca22chr5A_C_albicans_SC5314	1148602	1148602	+	20.4118	NA	promoterSS (C5_05250C_A)	-promoterSS (C5_05250C_A)	70	C5_05260W_A
ADR1_10min_peak_1155	Ca22chr5A_C_albicans_SC5314	1150655	1150655	+	5.99892	NA	promoterSS (C5_05270C_A)	-promoterSS (C5_05270C_A)	88	C5_05280C_A
ADR1_10min_peak_1218	Ca22chr5B_C_albicans_SC5314	1150777	1150777	+	4.71466	NA	promoterSS (C5_05270C_B)	-promoterSS (C5_05270C_B)	95	C5_05280C_B
ADR1_10min_peak_1158	Ca22chr5A_C_albicans_SC5314	1171424	1171424	+	120.271	NA	promoterSS (C5_05410C_A)	-promoterSS (C5_05410C_A)	-198	C5_05410C_A
ADR1_10min_peak_1160	Ca22chr5A_C_albicans_SC5314	1175323	1175323	+	1.50914	NA	promoterSS (C5_05440C_A)	-promoterSS (C5_05440C_A)	-431	C5_05440C_A
ADR1_10min_peak_1161	Ca22chr5A_C_albicans_SC5314	1176256	1176256	+	42.4827	NA	promoterSS (C5_05450C_A)	-promoterSS (C5_05450C_A)	-100	C5_05470W_A
ADR1_10min_peak_1162	Ca22chr5A_C_albicans_SC5314	1178061	1178061	+	41.4814	NA	promoterSS (C5_05480W_A)	-promoterSS (C5_05480W_A)	-227	C5_05480W_A
ADR1_10min_peak_1302	Ca22chr6B_C_albicans_SC5314	4980	4980	+	42.7168	NA	promoterSS (C6_00030W_B)	-promoterSS (C6_00030W_B)	-565	C6_00030W_B
ADR1_10min_peak_1222	Ca22chr6A_C_albicans_SC5314	11627	11627	+	10.3912	NA	promoterSS (C6_00080C_A)	-promoterSS (C6_00080C_A)	47	C6_00090W_A
ADR1_10min_peak_1304	Ca22chr6B_C_albicans_SC5314	11663	11663	+	1.7608	NA	promoterSS (C6_00080C_B)	-promoterSS (C6_00080C_B)	82	C6_00090W_B
ADR1_10min_peak_1223	Ca22chr6A_C_albicans_SC5314	16288	16288	+	10.7539	NA	promoterSS (C6_00130C_A)	-promoterSS (C6_00130C_A)	-259	C6_00130C_A
ADR1_10min_peak_1305	Ca22chr6B_C_albicans_SC5314	16290	16290	+	14.3043	NA	promoterSS (C6_00130C_B)	-promoterSS (C6_00130C_B)	-260	C6_00130C_B
ADR1_10min_peak_1224	Ca22chr6A_C_albicans_SC5314	17328	17328	+	17.5075	NA	promoterSS (C6_00140C_A)	-promoterSS (C6_00140C_A)	45	C6_00150W_A
ADR1_10min_peak_1306	Ca22chr6B_C_albicans_SC5314	17329	17329	+	17.3338	NA	promoterSS (C6_00140C_B)	-promoterSS (C6_00140C_B)	45	C6_00150W_B
ADR1_10min_peak_1307	Ca22chr6B_C_albicans_SC5314	18089	18089	+	10.2182	NA	promoterSS (C6_00160W_B)	-promoterSS (C6_00160W_B)	-268	C6_00160W_B
ADR1_10min_peak_1225	Ca22chr6A_C_albicans_SC5314	23818	23818	+	6.2446	NA	promoterSS (C6_00200C_A)	-promoterSS (C6_00200C_A)	439	C6_00210W_A
ADR1_10min_peak_1309	Ca22chr6B_C_albicans_SC5314	23502	23502	+	2.35531	NA	promoterSS (C6_00200C_B)	-promoterSS (C6_00200C_B)	122	C6_00210W_B
ADR1_10min_peak_1227	Ca22chr6A_C_albicans_SC5314	60254	60254	+	44.122	NA	promoterSS (C6_00340C_A)	-promoterSS (C6_00340C_A)	-300	C6_00340C_A
ADR1_10min_peak_1310	Ca22chr6B_C_albicans_SC5314	60243	60243	+	44.6861	NA	promoterSS (C6_00340C_B)	-promoterSS (C6_00340C_B)	-283	C6_00340C_B
ADR1_10min_peak_1228	Ca22chr6A_C_albicans_SC5314	66647	66647	+	16.6505	NA	promoterSS (C6_00370C_A)	-promoterSS (C6_00370C_A)	-669	C6_00370C_A
ADR1_10min_peak_1311	Ca22chr6B_C_albicans_SC5314	66674	66674	+	17.1234	NA	promoterSS (C6_00370C_B)	-promoterSS (C6_00370C_B)	-691	C6_00370C_B
ADR1_10min_peak_1235	Ca22chr6A_C_albicans_SC5314	353643	353643	+	2.73179	NA	promoterSS (C6_01690W_A)	-promoterSS (C6_01690W_A)	144	C6_01680C_A
ADR1_10min_peak_1249	Ca22chr6A_C_albicans_SC5314	544064	544064	+	2.15914	NA	promoterSS (C6_02660C_A)	-promoterSS (C6_02660C_A)	-762	C6_02660C_A
ADR1_10min_peak_1327	Ca22chr6B_C_albicans_SC5314	544230	544230	+	6.98639	NA	promoterSS (C6_02660C_B)	-promoterSS (C6_02660C_B)	-979	C6_02660C_B
ADR1_10min_peak_1253	Ca22chr6A_C_albicans_SC5314	630028	630028	+	12.6138	NA	promoterSS (C6_03020W_A)	-promoterSS (C6_03020W_A)	-420	C6_03020W_A
ADR1_10min_peak_1331	Ca22chr6B_C_albicans_SC5314	629565	629565	+	11.1237	NA	promoterSS (C6_03020W_B)	-promoterSS (C6_03020W_B)	-841	C6_03020W_B
ADR1_10min_peak_1336	Ca22chr6B_C_albicans_SC5314	780729	780729	+	18.065	NA	promoterSS (C6_03670C_B)	-promoterSS (C6_03670C_B)	-220	C6_03670C_B
ADR1_10min_peak_1269	Ca22chr6A_C_albicans_SC5314	865008	865008	+	23.0104	NA	promoterSS (C6_03990C_A)	-promoterSS (C6_03990C_A)	-411	C6_03990C_A
ADR1_10min_peak_1287	Ca22chr6A_C_albicans_SC5314	991154	991154	+	55.531	NA	promoterSS (C6_04450W_A)	-promoterSS (C6_04450W_A)	145	C6_04440C_A
ADR1_10min_peak_1368	Ca22chr6B_C_albicans_SC5314	991085	991085	+	49.7097	NA	promoterSS (C6_04450W_B)	-promoterSS (C6_04450W_B)	141	C6_04440C_B
ADR1_10min_peak_1289	Ca22chr6A_C_albicans_SC5314	995416	995416	+	25.5815	NA	promoterSS (C6_04470C_A)	-promoterSS (C6_04470C_A)	-213	C6_04470C_A
ADR1_10min_peak_1370	Ca22chr6B_C_albicans_SC5314	995343	995343	+	28.0259	NA	promoterSS (C6_04470C_B)	-promoterSS (C6_04470C_B)	-213	C6_04470C_B
ADR1_10min_peak_1290	Ca22chr6A_C_albicans_SC5314	1003926	1003926	+	16.9802	NA	promoterSS (C6_04500C_A)	-promoterSS (C6_04500C_A)	-425	C6_04500C_A
ADR1_10min_peak_1371	Ca22chr6B_C_albicans_SC5314	1003838	1003838	+	10.7078	NA	promoterSS (C6_04500C_B)	-promoterSS (C6_04500C_B)	-411	C6_04500C_B
ADR1_10min_peak_1291	Ca22chr6A_C_albicans_SC5314	1005016	1005016	+	54.8688	NA	promoterSS (C6_04510C_A)	-promoterSS (C6_04510C_A)	39	C6_04510C_A
ADR1_10min_peak_1293	Ca22chr6A_C_albicans_SC5314	1015454	1015454	+	20.8154	NA	promoterSS (C6_04550C_A)	-promoterSS (C6_04550C_A)	57	C6_04550C_A
ADR1_10min_peak_1372	Ca22chr6B_C_albicans_SC5314	1015371	1015371	+	15.9326	NA	promoterSS (C6_04550C_B)	-promoterSS (C6_04550C_B)	60	C6_04550C_B
ADR1_10min_peak_1295	Ca22chr6A_C_albicans_SC5314	1022712	1022712	+	7.62298	NA	promoterSS (C6_04590C_A)	-promoterSS (C6_04590C_A)	725	C6_04600W_A
ADR1_10min_peak_1374	Ca22chr6B_C_albicans_SC5314	1022613	1022613	+	7.36743	NA	promoterSS (C6_04590C_B)	-promoterSS (C6_04590C_B)	708	C6_04600W_B
ADR1_10min_peak_1296	Ca22chr6A_C_albicans_SC5314	1025419	1025419	+	1.46086	NA	promoterSS (C6_04610C_A)	-promoterSS (C6_04610C_A)	-497	C6_04610C_A
ADR1_10min_peak_1375	Ca22chr6B_C_albicans_SC5314	1025667	1025667	+	3.56982	NA	promoterSS (C6_04610C_B)	-promoterSS (C6_04610C_B)	-827	C6_04610C_B
ADR1_10min_peak_1297	Ca22chr6A_C_albicans_SC5314	1027423	1027423	+	37.0228	NA	promoterSS (C6_04620C_A)	-promoterSS (C6_04620C_A)	-548	C6_04620C_A
ADR1_10min_peak_1376	Ca22chr6B_C_albicans_SC5314	1027061	1027061	+	31.3182	NA	promoterSS (C6_04620C_B)	-promoterSS (C6_04620C_B)	-266	C6_04620C_B
ADR1_10min_peak_1298	Ca22chr6A_C_albicans_SC5314	1027884	1027884	+	16.2669	NA	promoterSS (C6_04650W_A)	-promoterSS (C6_04650W_A)	-696	C6_04650W_A
ADR1_10min_peak_1377	Ca22chr6B_C_albicans_SC5314	1027805	1027805	+	16.2044	NA	promoterSS (C6_04650W_B)	-promoterSS (C6_04650W_B)	-695	C6_04650W_B
ADR1_10min_peak_1379	Ca22chr7A_C_albicans_SC5314	2814	2814	+	1.99942	NA	promoterSS (C7_00020C_A)	-promoterSS (C7_00020C_A)	536	C7_00030W_A
ADR1_10min_peak_1453	Ca22chr7B_C_albicans_SC5314	2650	2650	+	6.22795	NA	promoterSS (C7_00020C_B)	-promoterSS (C7_00020C_B)	372	C7_00030W_B
ADR1_10min_peak_1381	Ca22chr7A_C_albicans_SC5314	6659	6659	+	24.8092	NA	promoterSS (C7_00050C_A)	-promoterSS (C7_00050C_A)	-192	C7_00060C_A
ADR1_10min_peak_1455	Ca22chr7B_C_albicans_SC5314	6659	6659	+	34.6476	NA	promoterSS (C7_00050C_B)	-promoterSS (C7_00050C_B)	-192	C7_00060C_B
ADR1_10min_peak_1382	Ca22chr7A_C_albicans_SC5314	7694	7694	+	12.099	NA	promoterSS (C7_00070C_A)	-promoterSS (C7_00070C_A)	-218	C7_00070C_A
ADR1_10min_peak_1384	Ca22chr7A_C_albicans_SC5314	9460	9460	+	31.939	NA	promoterSS (C7_00080C_A)	-promoterSS (C7_00080C_A)	-30	C7_00080C_A
ADR1_10min_peak_1457	Ca22chr7B_C_albicans_SC5314	9465	9465	+	31.4566	NA	promoterSS (C7_00080C_B)	-promoterSS (C7_00080C_B)	-35	C7_00080C_B
ADR1_10min_peak_1458	Ca22chr7B_C_albicans_SC5314	10073	10073	+	8.89262	NA	promoterSS (C7_00080C_B)	-promoterSS (C7_00080C_B)	-643	C7_00080C_B
ADR1_10min_peak_1386	Ca22chr7A_C_albicans_SC5314	17070	17070	+	20.8879	NA	promoterSS (C7_00130W_A)	-promoterSS (C7_00130W_A)	-185	C7_00130W_A
ADR1_10min_peak_1459	Ca22chr7B_C_albicans_SC5314	17080	17080	+	14.4495	NA	promoterSS (C7_00130W_B)	-promoterSS (C7_00130W_B)	-175	C7_00130W_B
ADR1_10min_peak_1460	Ca22chr7B_C_albicans_SC5314	18415	18415	+	5.9551	NA	promoterSS (C7_00150W_B)	-promoterSS (C7_00150W_B)	436	C7_00140C_B
ADR1_10min_peak_1387	Ca22chr7A_C_albicans_SC5314	21278	21278	+	11.7256	NA	promoterSS (C7_00160C_A)	-promoterSS (C7_00160C_A)	206	C7_00170W_A
ADR1_10min_peak_1461	Ca22chr7B_C_albicans_SC5314	21305	21305	+	3.71656	NA	promoterSS (C7_00160C_B)	-promoterSS (C7_00160C_B)	233	C7_00170W_B
ADR1_10min_peak_1389	Ca22chr7A_C_albicans_SC5314	25489	25489	+	1.79487	NA	promoterSS (C7_00190W_A)	-promoterSS (C7_00190W_A)	-573	C7_00190W_A
ADR1_10min_peak_1463	Ca22chr7B_C_albicans_SC5314	25562	25562	+	5.04729	NA	promoterSS (C7_00190W_B)	-promoterSS (C7_00190W_B)	-500	C7_00190W_B
ADR1_10min_peak_1391	Ca22chr7A_C_albicans_SC5314	26730	26730	+	8.21712	NA	promoterSS (C7_00200W_A)	-promoterSS (C7_00200W_A)	-408	C7_00200W_A
ADR1_10min_peak_1390	Ca22chr7A_C_albicans_SC5314	26373	26373	+	4.9304	NA	promoterSS (C7_00200W_A)	-promoterSS (C7_00200W_A)	311	C7_00190W_A
ADR1_10min_peak_1465	Ca22chr7B_C_albicans_SC5314	26730	26730	+	5.43814	NA	promoterSS (C7_00200W_B)	-promoterSS (C7_00200W_B)	-408	C7_00200W_B
ADR1_10min_peak_1464	Ca22chr7B_C_albicans_SC5314	26196	26196	+	3.91061	NA	promoterSS (C7_00200W_B)	-promoterSS (C7_00200W_B)	134	C7_00190W_B
ADR1_10min_peak_1392	Ca22chr7A_C_albicans_SC5314	31484	31484	+	8.08432	NA	promoterSS (C7_00210C_A)	-promoterSS (C7_00210C_A)	-295	C7_00230W_A
ADR1_10min_peak_1466	Ca22chr7B_C_albicans_SC5314	31484	31484	+	11.5889	NA	promoterSS (C7_00210C_B)	-promoterSS (C7_00210C_B)	-295	C7_00230W_B
ADR1_10min_peak_1393	Ca22chr7A_C_albicans_SC5314	46109	46109	+	25.6867	NA	promoterSS (C7_00300W_A)	-promoterSS (C7_00300W_A)	-200	C7_00300W_A
ADR1_10min_peak_1467	Ca22chr7B_C_albicans_SC5314	46109	46109	+	20.8154	NA	promoterSS (C7_00300W_B)	-promoterSS (C7_00300W_B)	-200	C7_00300W_B
ADR1_10min_peak_1468	Ca22chr7B_C_albicans_SC5314	59721	59721	+	11.3966	NA	promoterSS (C7_00370W_B)	-promoterSS (C7_00370W_B)	-558	C7_00370W_B
ADR1_10min_peak_1394	Ca22chr7A_C_albicans_SC5314	62148	62148	+	10.0251	NA	promoterSS (C7_00390W_A)	-promoterSS (C7_00390W_A)	-330	C7_00390W_A
ADR1_10min_peak_1470	Ca22chr7B_C_albicans_SC5314	62160	62160	+	23.0035	NA	promoterSS (C7_00390W_B)	-promoterSS (C7_00390W_B)	-318	C7_00390W_B
ADR1_10min_peak_1469	Ca22chr7B_C_albicans_SC5314	61725	61725	+	1.82312	NA	promoterSS (C7_00390W_B)	-promoterSS (C7_00390W_B)	288	C7_00380W_B
ADR1_10min_peak_1397	Ca22chr7A_C_albicans_SC5314	82734	82734	+	8.94448	NA	promoterSS (C7_00490C_A)	-promoterSS (C7_00490C_A)	150	C7_00510W_A
ADR1_10min_peak_1474	Ca22chr7B_C_albicans_SC5314	82733	82733	+	11.4397	NA	promoterSS (C7_00490C_B)	-promoterSS (C7_00490C_B)	149	C7_00510W_B
ADR1_10min_peak_1473	Ca22chr7B_C_albicans_SC5314	82144	82144	+	6.3148	NA	promoterSS (C7_00490C_B)	-promoterSS (C7_00490C_B)	-239	C7_00490C_B
ADR1_10min_peak_1395	Ca22chr7A_C_albicans_SC5314	80583	80583	+	20.1076	NA	promoterSS (C7_00500W_A)	-promoterSS (C7_00500W_A)	-763	C7_00500W_A
ADR1_10min_peak_1471	Ca22chr7B_C_albicans_SC5314	80583	80583	+	20.2966	NA	promoterSS (C7_00500W_B)	-promoterSS (C7_00500W_B)	-763	C7_00500W_B
ADR1_10min_peak_1396	Ca22chr7A_C_albicans_SC5314	81675	81675	+	8.65693	NA	promoterSS (C7_00510W_A)	-promoterSS (C7_00510W_A)	230	C7_00490C_A
ADR1_10min_peak_1472	Ca22chr7B_C_albicans_SC5314	81676	81676	+	7.70831	NA	promoterSS (C7_00510W_B)	-promoterSS (C7_00510W_B)	229	C7_00490C_B
ADR1_10min_peak_1480	Ca22chr7B_C_albicans_SC5314	233152	233152	+	23.8766	NA	promoterSS (C7_01100C_B)	-promoterSS (C7_01100C_B)	-740	C7_01100C_B
ADR1_10min_peak_1412	Ca22chr7A_C_albicans_SC5314	410158	410158	+	20.5054	NA	promoterSS (C7_01910C_A)	-promoterSS (C7_01910C_A)	-895	C7_01920W_A
ADR1_10min_peak_1411	Ca22chr7A_C_albicans_SC5314	409749	409749	+	3.63541	NA	promoterSS (C7_01910C_A)	-promoterSS (C7_01910C_A)	-500	C7_01910C_A
ADR1_10min_peak_1485	Ca22chr7B_C_albicans_SC5314	409760	409760	+	1.48632	NA	promoterSS (C7_01910C_B)	-promoterSS (C7_01910C_B)	-508	C7_01910C_B
ADR1_10min_peak_1419	Ca22chr7A_C_albicans_SC5314	439163	439163	+	56.4381	NA	promoterSS (C7_02030W_A)	-promoterSS (C7_02030W_A)	-362	C7_02030W_A
ADR1_10min_peak_1493	Ca22chr7B_C_albicans_SC5314	439174	439174	+	70.8843	NA	promoterSS (C7_02030W_B)	-promoterSS (C7_02030W_B)	-360	C7_02030W_B
ADR1_10min_peak_1420	Ca22chr7A_C_albicans_SC5314	450836	450836	+	18.1431	NA	promoterSS (C7_02040C_A)	-promoterSS (C7_02040C_A)	68	C7_02040C_A
ADR1_10min_peak_1494	Ca22chr7B_C_albicans_SC5314	450840	450840	+	14.7123	NA	promoterSS (C7_02040C_B)	-promoterSS (C7_02040C_B)	69	C7_02040C_B
ADR1_10min_peak_1423	Ca22chr7A_C_albicans_SC5314	460812	460812	+	23.3049	NA	promoterSS (C7_02070W_A)	-promoterSS (C7_02070W_A)	-182	C7_02070W_A
ADR1_10min_peak_1497	Ca22chr7B_C_albicans_SC5314	460820	460820	+	22.2524	NA	promoterSS (C7_02070W_B)	-promoterSS (C7_02070W_B)	-180	C7_02070W_B
ADR1_10min_peak_1424	Ca22chr7A_C_albicans_SC5314	468714	468714	+	3.45764	NA	promoterSS (C7_02120C_A)	-promoterSS (C7_02120C_A)	593	C7_02130W_A
ADR1_10min_peak_1498	Ca22chr7B_C_albicans_SC5314	468717	468717	+	2.21753	NA	promoterSS (C7_02120C_B)	-promoterSS (C7_02120C_B)	593	C7_02130W_B
ADR1_10min_peak_1425	Ca22chr7A_C_albicans_SC5314	477594	477594	+	6.55916	NA	promoterSS (C7_02170C_A)	-promoterSS (C7_02170C_A)	205	C7_02180C_A
ADR1_10min_peak_1500	Ca22chr7B_C_albicans_SC5314	477595	477595	+	6.43663	NA	promoterSS (C7_02170C_B)	-promoterSS (C7_02170C_B)	207	C7_02180C_B
ADR1_10min_peak_1426	Ca22chr7A_C_albicans_SC5314	482388	482388	+	15.2647	NA	promoterSS (C7_02210W_A)	-promoterSS (C7_02210W_A)	-844	C7_02210W_A
ADR1_10min_peak_1501	Ca22chr7B_C_albicans_SC5314	482394	482394	+	9.97143	NA	promoterSS (C7_02210W_B)	-promoterSS (C7_02210W_B)	-837	C7_02210W_B
ADR1_10min_peak_1502	Ca22chr7B_C_albicans_SC5314	567790	567790	+	26.8017	NA	promoterSS (C7_02660C_B)	-promoterSS (C7_02660C_B)	-241	C7_02670W_B
ADR1_10min_peak_1430	Ca22chr7A_C_albicans_SC5314	585037	585037	+	51.4929	NA	promoterSS (C7_02750W_A)	-promoterSS (C7_02750W_A)	-412	C7_02750W_A
ADR1_10min_peak_1431	Ca22chr7A_C_albicans_SC5314	589563	589563	+	10.4858	NA	promoterSS (C7_02760W_A)	-promoterSS (C7_02760W_A)	-782	C7_02760W_A
ADR1_10min_peak_1507	Ca22chr7B_C_albicans_SC5314	589542	589542	+	17.1116	NA	promoterSS (C7_02760W_B)	-promoterSS (C7_02760W_B)	-812	C7_02760W_B
ADR1_10min_peak_1432	Ca22chr7A_C_albicans_SC5314	601322	601322	+	59.4806	NA	promoterSS (C7_02790C_A)	-promoterSS (C7_02790C_A)	-199	C7_02800W_A
ADR1_10min_peak_1434	Ca22chr7A_C_albicans_SC5314	614239	614239	+	36.6716	NA	promoterSS (C7_02840C_A)	-promoterSS (C7_02840C_A)	-548	C7_02840C_A
ADR1_10min_peak_1509	Ca22chr7B_C_albicans_SC5314	614255	614255	+	35.6538	NA	promoterSS (C7_02840C_B)	-promoterSS (C7_02840C_B)	-544	C7_02840C_B
ADR1_10min_peak_1435	Ca22chr7A_C_albicans_SC5314	639657	639657	+	2.33705	NA	promoterSS (C7_02940C_A)	-promoterSS (C7_02940C_A)	-626	C7_02940C_A
ADR1_10min_peak_1510	Ca22chr7B_C_albicans_SC5314	639693	639693	+	2.30104	NA	promoterSS (C7_02940C_B)	-promoterSS (C7_02940C_B)	-638	C7_02940C_B
ADR1_10min_peak_1439	Ca22chr7A_C_albicans_SC5314	761481	761481	+	10.5538	NA	promoterSS (C7_03460W_A)	-promoterSS (C7_03460W_A)	-831	C7_03460W_A
ADR1_10min_peak_1441	Ca22chr7A_C_albicans_SC5314	857425	857425	+	7.74996	NA	promoterSS (C7_03880C_A)	-promoterSS (C7_03880C_A)	-462	C7_03880C_A
ADR1_10min_peak_1514	Ca22chr7B_C_albicans_SC5314	857456	857456	+	7.27349	NA	promoterSS (C7_03880C_B)	-promoterSS (C7_03880C_B)	-462	C7_03880C_B
ADR1_10min_peak_1442	Ca22chr7A_C_albicans_SC5314	871901	871901	+	9.33072	NA	promoterSS (C7_04010W_A)	-promoterSS (C7_04010W_A)	-384	C7_04010W_A
ADR1_10min_peak_1515	Ca22chr7B_C_albicans_SC5314	871932	871932	+	8.32243	NA	promoterSS (C7_04010W_B)	-promoterSS (C7_04010W_B)	-384	C7_04010W_B
ADR1_10min_peak_1447	Ca22chr7A_C_albicans_SC5314	930343	930343	+	29.0844	NA	promoterSS (C7_04260W_A)	-promoterSS (C7_04260W_A)	-204	C7_04260W_A
ADR1_10min_peak_1520	Ca22chr7B_C_albicans_SC5314	930372	930372	+	32.6773	NA	promoterSS (C7_04260W_B)	-promoterSS (C7_04260W_B)	-206	C7_04260W_B
ADR1_10min_peak_1449	Ca22chr7A_C_albicans_SC5314	934548	934548	+	32.6579	NA	promoterSS (C7_04270C_A)	-promoterSS (C7_04270C_A)	88	C7_04290W_A
ADR1_10min_peak_1448	Ca22chr7A_C_albicans_SC5314	933523	933523	+	21.9777	NA	promoterSS (C7_04270C_A)	-promoterSS (C7_04270C_A)	68	C7_04270C_A
ADR1_10min_peak_1521	Ca22chr7B_C_albicans_SC5314	933551	933551	+	20.0241	NA	promoterSS (C7_04270C_B)	-promoterSS (C7_04270C_B)	71	C7_04270C_B
ADR1_10min_peak_1522	Ca22chr7B_C_albicans_SC5314	934611	934611	+	8.39346	NA	promoterSS (C7_04270C_B)	-promoterSS (C7_04270C_B)	120	C7_04290W_B
ADR1_10min_peak_1524	Ca22chr7B_C_albicans_SC5314	943174	943174	+	3.29296	NA	promoterSS (C7_04340C_B)	-promoterSS (C7_04340C_B)	209	C7_04360C_B
ADR1_10min_peak_1451	Ca22chr7A_C_albicans_SC5314	943930	943930	+	3.75352	NA	promoterSS (C7_04360C_A)	-promoterSS (C7_04360C_A)	-578	C7_04360C_A
ADR1_10min_peak_1450	Ca22chr7A_C_albicans_SC5314	943331	943331	+	2.09853	NA	promoterSS (C7_04360C_A)	-promoterSS (C7_04360C_A)	21	C7_04360C_A
ADR1_10min_peak_1525	Ca22chr7B_C_albicans_SC5314	943961	943961	+	8.83507	NA	promoterSS (C7_04360C_B)	-promoterSS (C7_04360C_B)	-578	C7_04360C_B
ADR1_10min_peak_1531	Ca22chrM_C_albicans_SC5314	2847	2847	+	150.762	NA	promoterSS (CM_00020W)	-promoterSS (CM_00020W)	-325	CM_00020W
ADR1_10min_peak_1530	Ca22chrM_C_albicans_SC5314	2512	2512	+	63.0209	NA	promoterSS (CM_00020W)	-promoterSS (CM_00020W)	-660	CM_00020W
ADR1_10min_peak_1532	Ca22chrM_C_albicans_SC5314	3908	3908	+	76.0825	NA	promoterSS (CM_00040W)	-promoterSS (CM_00040W)	-94	CM_00040W
ADR1_10min_peak_1541	Ca22chrM_C_albicans_SC5314	11675	11675	+	120.29	NA	promoterSS (CM_00070C)	-promoterSS (CM_00070C)	-29	CM_00110W
ADR1_10min_peak_1540	Ca22chrM_C_albicans_SC5314	11247	11247	+	54.359	NA	promoterSS (CM_00070C)	-promoterSS (CM_00070C)	-278	CM_00090W
ADR1_10min_peak_1542	Ca22chrM_C_albicans_SC5314	12614	12614	+	87.8315	NA	promoterSS (CM_00140C)	-promoterSS (CM_00140C)	85	CM_00140C
ADR1_10min_peak_1543	Ca22chrM_C_albicans_SC5314	14195	14195	+	103.163	NA	promoterSS (CM_00160C)	-promoterSS (CM_00160C)	-21	CM_00190C
ADR1_10min_peak_1544	Ca22chrM_C_albicans_SC5314	15110	15110	+	92.5096	NA	promoterSS (CM_00190C)	-promoterSS (CM_00190C)	339	CM_00220W
ADR1_10min_peak_1548	Ca22chrM_C_albicans_SC5314	20686	20686	+	26.2014	NA	promoterSS (CM_00260W)	-promoterSS (CM_00260W)	-380	CM_00260W
ADR1_10min_peak_1549	Ca22chrM_C_albicans_SC5314	21338	21338	+	174.519	NA	promoterSS (CM_00290W)	-promoterSS (CM_00290W)	39	CM_00290W
ADR1_10min_peak_1550	Ca22chrM_C_albicans_SC5314	23786	23786	+	49.2314	NA	promoterSS (CM_00330W)	-promoterSS (CM_00330W)	-211	CM_00330W
ADR1_10min_peak_1552	Ca22chrM_C_albicans_SC5314	26877	26877	+	66.7677	NA	promoterSS (CM_00350W)	-promoterSS (CM_00350W)	-58	CM_00350W
ADR1_10min_peak_1555	Ca22chrM_C_albicans_SC5314	29117	29117	+	97.6544	NA	promoterSS (CM_00370W)	-promoterSS (CM_00370W)	-453	CM_00370W
ADR1_10min_peak_1556	Ca22chrM_C_albicans_SC5314	31625	31625	+	78.6003	NA	promoterSS (CM_00400W)	-promoterSS (CM_00400W)	-21	CM_00410W
ADR1_10min_peak_1557	Ca22chrM_C_albicans_SC5314	34285	34285	+	111.421	NA	promoterSS (CM_00460C)	-promoterSS (CM_00460C)	-29	CM_00480C
ADR1_10min_peak_1567	Ca22chrRA_C_albicans_SC5314	7153	7153	+	4.85521	NA	promoterSS (CR_00010C_A)	-promoterSS (CR_00010C_A)	-263	CR_00010C_A
ADR1_10min_peak_1715	Ca22chrRB_C_albicans_SC5314	7153	7153	+	2.01879	NA	promoterSS (CR_00010C_B)	-promoterSS (CR_00010C_B)	-263	CR_00010C_B
ADR1_10min_peak_1568	Ca22chrRA_C_albicans_SC5314	8932	8932	+	14.1254	NA	promoterSS (CR_00020W_A)	-promoterSS (CR_00020W_A)	-179	CR_00020W_A
ADR1_10min_peak_1717	Ca22chrRB_C_albicans_SC5314	8933	8933	+	15.0695	NA	promoterSS (CR_00020W_B)	-promoterSS (CR_00020W_B)	-178	CR_00020W_B
ADR1_10min_peak_1716	Ca22chrRB_C_albicans_SC5314	8134	8134	+	10.7029	NA	promoterSS (CR_00020W_B)	-promoterSS (CR_00020W_B)	-977	CR_00020W_B
ADR1_10min_peak_1569	Ca22chrRA_C_albicans_SC5314	16482	16482	+	3.56381	NA	promoterSS (CR_00070W_A)	-promoterSS (CR_00070W_A)	345	CR_00060C_A
ADR1_10min_peak_1720	Ca22chrRB_C_albicans_SC5314	16487	16487	+	6.14081	NA	promoterSS (CR_00070W_B)	-promoterSS (CR_00070W_B)	340	CR_00060C_B
ADR1_10min_peak_1570	Ca22chrRA_C_albicans_SC5314	21260	21260	+	34.398	NA	promoterSS (CR_00080W_A)	-promoterSS (CR_00080W_A)	-125	CR_00080W_A
ADR1_10min_peak_1721	Ca22chrRB_C_albicans_SC5314	21259	21259	+	42.0197	NA	promoterSS (CR_00080W_B)	-promoterSS (CR_00080W_B)	-126	CR_00080W_B
ADR1_10min_peak_1571	Ca22chrRA_C_albicans_SC5314	28069	28069	+	30.978	NA	promoterSS (CR_00100C_A)	-promoterSS (CR_00100C_A)	-438	CR_00110W_A
ADR1_10min_peak_1722	Ca22chrRB_C_albicans_SC5314	28091	28091	+	39.2676	NA	promoterSS (CR_00100C_B)	-promoterSS (CR_00100C_B)	-416	CR_00110W_B
ADR1_10min_peak_1575	Ca22chrRA_C_albicans_SC5314	48683	48683	+	25.7698	NA	promoterSS (CR_00200W_A)	-promoterSS (CR_00200W_A)	-972	CR_00200W_A
ADR1_10min_peak_1727	Ca22chrRB_C_albicans_SC5314	48662	48662	+	37.9457	NA	promoterSS (CR_00200W_B)	-promoterSS (CR_00200W_B)	-993	CR_00200W_B
ADR1_10min_peak_1579	Ca22chrRA_C_albicans_SC5314	163820	163820	+	1.70912	NA	promoterSS (CR_00660W_A)	-promoterSS (CR_00660W_A)	-695	CR_00660W_A
ADR1_10min_peak_1731	Ca22chrRB_C_albicans_SC5314	163808	163808	+	2.50418	NA	promoterSS (CR_00660W_B)	-promoterSS (CR_00660W_B)	-706	CR_00660W_B
ADR1_10min_peak_1581	Ca22chrRA_C_albicans_SC5314	175527	175527	+	6.07383	NA	promoterSS (CR_00740C_A)	-promoterSS (CR_00740C_A)	-900	CR_00740C_A
ADR1_10min_peak_1583	Ca22chrRA_C_albicans_SC5314	215326	215326	+	56.8121	NA	promoterSS (CR_00970W_A)	-promoterSS (CR_00970W_A)	-295	CR_00970W_A
ADR1_10min_peak_1734	Ca22chrRB_C_albicans_SC5314	215060	215060	+	17.8742	NA	promoterSS (CR_00970W_B)	-promoterSS (CR_00970W_B)	-560	CR_00970W_B
ADR1_10min_peak_1584	Ca22chrRA_C_albicans_SC5314	219917	219917	+	3.12421	NA	promoterSS (CR_00980C_A)	-promoterSS (CR_00980C_A)	-946	CR_00980C_A
ADR1_10min_peak_1585	Ca22chrRA_C_albicans_SC5314	253802	253802	+	8.07589	NA	promoterSS (CR_01130W_A)	-promoterSS (CR_01130W_A)	193	CR_01120C_A
ADR1_10min_peak_1735	Ca22chrRB_C_albicans_SC5314	253818	253818	+	12.2664	NA	promoterSS (CR_01130W_B)	-promoterSS (CR_01130W_B)	176	CR_01120C_B
ADR1_10min_peak_1590	Ca22chrRA_C_albicans_SC5314	331660	331660	+	8.10897	NA	promoterSS (CR_01400W_A)	-promoterSS (CR_01400W_A)	-362	CR_01400W_A
ADR1_10min_peak_1739	Ca22chrRB_C_albicans_SC5314	331659	331659	+	6.68272	NA	promoterSS (CR_01400W_B)	-promoterSS (CR_01400W_B)	-364	CR_01400W_B
ADR1_10min_peak_1591	Ca22chrRA_C_albicans_SC5314	395982	395982	+	25.0738	NA	promoterSS (CR_01740W_A)	-promoterSS (CR_01740W_A)	-489	CR_01740W_A
ADR1_10min_peak_1592	Ca22chrRA_C_albicans_SC5314	400829	400829	+	13.0761	NA	promoterSS (CR_01760C_A)	-promoterSS (CR_01760C_A)	-365	CR_01760C_A
ADR1_10min_peak_1595	Ca22chrRA_C_albicans_SC5314	462906	462906	+	3.26856	NA	promoterSS (CR_02130W_A)	-promoterSS (CR_02130W_A)	211	CR_02120C_A
ADR1_10min_peak_1742	Ca22chrRB_C_albicans_SC5314	462845	462845	+	3.73217	NA	promoterSS (CR_02130W_B)	-promoterSS (CR_02130W_B)	252	CR_02120C_B
ADR1_10min_peak_1596	Ca22chrRA_C_albicans_SC5314	469674	469674	+	28.2033	NA	promoterSS (CR_02160W_A)	-promoterSS (CR_02160W_A)	-860	CR_02160W_A
ADR1_10min_peak_1744	Ca22chrRB_C_albicans_SC5314	469654	469654	+	27.6914	NA	promoterSS (CR_02160W_B)	-promoterSS (CR_02160W_B)	-860	CR_02160W_B
ADR1_10min_peak_1599	Ca22chrRA_C_albicans_SC5314	517800	517800	+	9.94506	NA	promoterSS (CR_02330C_A)	-promoterSS (CR_02330C_A)	62	CR_02330C_A
ADR1_10min_peak_1600	Ca22chrRA_C_albicans_SC5314	541623	541623	+	2.88201	NA	promoterSS (CR_02440W_A)	-promoterSS (CR_02440W_A)	614	CR_02430C_A
ADR1_10min_peak_1747	Ca22chrRB_C_albicans_SC5314	541616	541616	+	3.30615	NA	promoterSS (CR_02440W_B)	-promoterSS (CR_02440W_B)	587	CR_02430C_B
ADR1_10min_peak_1603	Ca22chrRA_C_albicans_SC5314	655196	655196	+	11.4648	NA	promoterSS (CR_02870W_A)	-promoterSS (CR_02870W_A)	33	CR_02870W_A
ADR1_10min_peak_1749	Ca22chrRB_C_albicans_SC5314	655142	655142	+	10.0929	NA	promoterSS (CR_02870W_B)	-promoterSS (CR_02870W_B)	28	CR_02870W_B
ADR1_10min_peak_1750	Ca22chrRB_C_albicans_SC5314	710359	710359	+	1.82817	NA	promoterSS (CR_03150W_B)	-promoterSS (CR_03150W_B)	561	CR_03140C_B
ADR1_10min_peak_1607	Ca22chrRA_C_albicans_SC5314	792063	792063	+	1.48213	NA	promoterSS (CR_03570C_A)	-promoterSS (CR_03570C_A)	654	CR_03580C_A
ADR1_10min_peak_1754	Ca22chrRB_C_albicans_SC5314	791574	791574	+	4.86668	NA	promoterSS (CR_03570C_B)	-promoterSS (CR_03570C_B)	-537	CR_03570C_B
ADR1_10min_peak_1608	Ca22chrRA_C_albicans_SC5314	792951	792951	+	4.25108	NA	promoterSS (CR_03580C_A)	-promoterSS (CR_03580C_A)	-234	CR_03580C_A
ADR1_10min_peak_1756	Ca22chrRB_C_albicans_SC5314	792885	792885	+	6.35852	NA	promoterSS (CR_03580C_B)	-promoterSS (CR_03580C_B)	-230	CR_03580C_B
ADR1_10min_peak_1613	Ca22chrRA_C_albicans_SC5314	926667	926667	+	10.3067	NA	promoterSS (CR_04120C_A)	-promoterSS (CR_04120C_A)	-312	CR_04120C_A
ADR1_10min_peak_1760	Ca22chrRB_C_albicans_SC5314	926598	926598	+	16.5486	NA	promoterSS (CR_04120C_B)	-promoterSS (CR_04120C_B)	-315	CR_04120C_B
ADR1_10min_peak_1761	Ca22chrRB_C_albicans_SC5314	927361	927361	+	3.3083	NA	promoterSS (CR_04140W_B)	-promoterSS (CR_04140W_B)	535	CR_04130C_B
ADR1_10min_peak_1614	Ca22chrRA_C_albicans_SC5314	938516	938516	+	7.97434	NA	promoterSS (CR_04200W_A)	-promoterSS (CR_04200W_A)	-739	CR_04200W_A
ADR1_10min_peak_1762	Ca22chrRB_C_albicans_SC5314	938460	938460	+	4.71363	NA	promoterSS (CR_04200W_B)	-promoterSS (CR_04200W_B)	-725	CR_04200W_B
ADR1_10min_peak_1616	Ca22chrRA_C_albicans_SC5314	945319	945319	+	1.60387	NA	promoterSS (CR_04220C_A)	-promoterSS (CR_04220C_A)	64	CR_04220C_A
ADR1_10min_peak_1617	Ca22chrRA_C_albicans_SC5314	987591	987591	+	6.59998	NA	promoterSS (CR_04460C_A)	-promoterSS (CR_04460C_A)	43	CR_04460C_A
ADR1_10min_peak_1765	Ca22chrRB_C_albicans_SC5314	987526	987526	+	5.34549	NA	promoterSS (CR_04460C_B)	-promoterSS (CR_04460C_B)	42	CR_04460C_B
ADR1_10min_peak_1619	Ca22chrRA_C_albicans_SC5314	1025493	1025493	+	13.3783	NA	promoterSS (CR_04720C_A)	-promoterSS (CR_04720C_A)	80	CR_04720C_A
ADR1_10min_peak_1766	Ca22chrRB_C_albicans_SC5314	1025415	1025415	+	2.92634	NA	promoterSS (CR_04720C_B)	-promoterSS (CR_04720C_B)	92	CR_04720C_B
ADR1_10min_peak_1623	Ca22chrRA_C_albicans_SC5314	1133087	1133087	+	34.4656	NA	promoterSS (CR_05240C_A)	-promoterSS (CR_05240C_A)	-374	CR_05240C_A
ADR1_10min_peak_1770	Ca22chrRB_C_albicans_SC5314	1133002	1133002	+	21.0038	NA	promoterSS (CR_05240C_B)	-promoterSS (CR_05240C_B)	-357	CR_05240C_B
ADR1_10min_peak_1626	Ca22chrRA_C_albicans_SC5314	1156379	1156379	+	9.50676	NA	promoterSS (CR_05380C_A)	-promoterSS (CR_05380C_A)	73	CR_05380C_A
ADR1_10min_peak_1627	Ca22chrRA_C_albicans_SC5314	1182017	1182017	+	17.3528	NA	promoterSS (CR_05540C_A)	-promoterSS (CR_05540C_A)	-851	CR_05540C_A
ADR1_10min_peak_1776	Ca22chrRB_C_albicans_SC5314	1181946	1181946	+	6.49284	NA	promoterSS (CR_05540C_B)	-promoterSS (CR_05540C_B)	-852	CR_05540C_B
ADR1_10min_peak_1628	Ca22chrRA_C_albicans_SC5314	1203432	1203432	+	12.6069	NA	promoterSS (CR_05640C_A)	-promoterSS (CR_05640C_A)	170	CR_05650W_A
ADR1_10min_peak_1632	Ca22chrRA_C_albicans_SC5314	1274254	1274254	+	6.95226	NA	promoterSS (CR_06000W_A)	-promoterSS (CR_06000W_A)	95	CR_06000W_A
ADR1_10min_peak_1779	Ca22chrRB_C_albicans_SC5314	1336872	1336872	+	4.19829	NA	promoterSS (CR_06290C_B)	-promoterSS (CR_06290C_B)	431	CR_06300C_B
ADR1_10min_peak_1633	Ca22chrRA_C_albicans_SC5314	1346254	1346254	+	70.1868	NA	promoterSS (CR_06350C_A)	-promoterSS (CR_06350C_A)	93	CR_06350C_A
ADR1_10min_peak_1780	Ca22chrRB_C_albicans_SC5314	1346229	1346229	+	8.27769	NA	promoterSS (CR_06350C_B)	-promoterSS (CR_06350C_B)	38	CR_06350C_B
ADR1_10min_peak_1642	Ca22chrRA_C_albicans_SC5314	1582176	1582176	+	13.9143	NA	promoterSS (CR_07250C_A)	-promoterSS (CR_07250C_A)	448	CR_07260C_A
ADR1_10min_peak_1790	Ca22chrRB_C_albicans_SC5314	1582083	1582083	+	11.4648	NA	promoterSS (CR_07250C_B)	-promoterSS (CR_07250C_B)	457	CR_07260C_B
ADR1_10min_peak_1791	Ca22chrRB_C_albicans_SC5314	1591093	1591093	+	35.15	NA	promoterSS (CR_07310W_B)	-promoterSS (CR_07310W_B)	-957	CR_07310W_B
ADR1_10min_peak_1647	Ca22chrRA_C_albicans_SC5314	1689108	1689108	+	4.50085	NA	promoterSS (CR_07790C_A)	-promoterSS (CR_07790C_A)	-999	CR_07790C_A
ADR1_10min_peak_1648	Ca22chrRA_C_albicans_SC5314	1712295	1712295	+	30.0647	NA	promoterSS (CR_07870W_A)	-promoterSS (CR_07870W_A)	-127	CR_07870W_A
ADR1_10min_peak_1796	Ca22chrRB_C_albicans_SC5314	1711713	1711713	+	26.9167	NA	promoterSS (CR_07870W_B)	-promoterSS (CR_07870W_B)	-114	CR_07870W_B
ADR1_10min_peak_1652	Ca22chrRA_C_albicans_SC5314	1743162	1743162	+	13.9219	NA	promoterSS (CR_07970C_A)	-promoterSS (CR_07970C_A)	27	CR_07970C_A
ADR1_10min_peak_1799	Ca22chrRB_C_albicans_SC5314	1742558	1742558	+	12.7386	NA	promoterSS (CR_07970C_B)	-promoterSS (CR_07970C_B)	47	CR_07970C_B
ADR1_10min_peak_1656	Ca22chrRA_C_albicans_SC5314	1753401	1753401	+	4.56818	NA	promoterSS (CR_08020C_A)	-promoterSS (CR_08020C_A)	-555	CR_08020C_A
ADR1_10min_peak_1802	Ca22chrRB_C_albicans_SC5314	1752801	1752801	+	10.6936	NA	promoterSS (CR_08020C_B)	-promoterSS (CR_08020C_B)	-491	CR_08020C_B
ADR1_10min_peak_1657	Ca22chrRA_C_albicans_SC5314	1759444	1759444	+	45.4562	NA	promoterSS (CR_08060C_A)	-promoterSS (CR_08060C_A)	-516	CR_08060C_A
ADR1_10min_peak_1659	Ca22chrRA_C_albicans_SC5314	1766138	1766138	+	12.2205	NA	promoterSS (CR_08100C_A)	-promoterSS (CR_08100C_A)	231	CR_08110W_A
ADR1_10min_peak_1804	Ca22chrRB_C_albicans_SC5314	1765600	1765600	+	13.912	NA	promoterSS (CR_08100C_B)	-promoterSS (CR_08100C_B)	230	CR_08110W_B
ADR1_10min_peak_1660	Ca22chrRA_C_albicans_SC5314	1777190	1777190	+	2.81886	NA	promoterSS (CR_08170C_A)	-promoterSS (CR_08170C_A)	-281	CR_08170C_A
ADR1_10min_peak_1805	Ca22chrRB_C_albicans_SC5314	1776709	1776709	+	2.3405	NA	promoterSS (CR_08170C_B)	-promoterSS (CR_08170C_B)	-339	CR_08170C_B
ADR1_10min_peak_1661	Ca22chrRA_C_albicans_SC5314	1792795	1792795	+	11.2676	NA	promoterSS (CR_08260C_A)	-promoterSS (CR_08260C_A)	512	CR_08270W_A
ADR1_10min_peak_1807	Ca22chrRB_C_albicans_SC5314	1792260	1792260	+	11.6305	NA	promoterSS (CR_08260C_B)	-promoterSS (CR_08260C_B)	512	CR_08270W_B
ADR1_10min_peak_1663	Ca22chrRA_C_albicans_SC5314	1794325	1794325	+	14.1544	NA	promoterSS (CR_08290W_A)	-promoterSS (CR_08290W_A)	-349	CR_08290W_A
ADR1_10min_peak_1662	Ca22chrRA_C_albicans_SC5314	1793933	1793933	+	8.00586	NA	promoterSS (CR_08290W_A)	-promoterSS (CR_08290W_A)	565	CR_08280W_A
ADR1_10min_peak_1808	Ca22chrRB_C_albicans_SC5314	1793783	1793783	+	13.6807	NA	promoterSS (CR_08290W_B)	-promoterSS (CR_08290W_B)	-356	CR_08290W_B
ADR1_10min_peak_1664	Ca22chrRA_C_albicans_SC5314	1801272	1801272	+	4.01417	NA	promoterSS (CR_08300C_A)	-promoterSS (CR_08300C_A)	-683	CR_08300C_A
ADR1_10min_peak_1666	Ca22chrRA_C_albicans_SC5314	1804034	1804034	+	10.8459	NA	promoterSS (CR_08330W_A)	-promoterSS (CR_08330W_A)	22	CR_08330W_A
ADR1_10min_peak_1665	Ca22chrRA_C_albicans_SC5314	1803465	1803465	+	3.83469	NA	promoterSS (CR_08330W_A)	-promoterSS (CR_08330W_A)	-547	CR_08330W_A
ADR1_10min_peak_1811	Ca22chrRB_C_albicans_SC5314	1803517	1803517	+	7.42994	NA	promoterSS (CR_08330W_B)	-promoterSS (CR_08330W_B)	43	CR_08330W_B
ADR1_10min_peak_1810	Ca22chrRB_C_albicans_SC5314	1802850	1802850	+	1.59075	NA	promoterSS (CR_08330W_B)	-promoterSS (CR_08330W_B)	-624	CR_08330W_B
ADR1_10min_peak_1815	Ca22chrRB_C_albicans_SC5314	1838315	1838315	+	2.37715	NA	promoterSS (CR_08510W_B)	-promoterSS (CR_08510W_B)	90	CR_08510W_B
ADR1_10min_peak_1670	Ca22chrRA_C_albicans_SC5314	1857450	1857450	+	18.6401	NA	promoterSS (CR_08620C_A)	-promoterSS (CR_08620C_A)	42	CR_08620C_A
ADR1_10min_peak_1676	Ca22chrRA_C_albicans_SC5314	1890980	1890980	+	27.2131	NA	promoterSS (CR_08770W_A)	-promoterSS (CR_08770W_A)	-256	CR_08770W_A
ADR1_10min_peak_1821	Ca22chrRB_C_albicans_SC5314	1890439	1890439	+	22.2121	NA	promoterSS (CR_08770W_B)	-promoterSS (CR_08770W_B)	-256	CR_08770W_B
ADR1_10min_peak_1677	Ca22chrRA_C_albicans_SC5314	1892673	1892673	+	8.124	NA	promoterSS (CR_08780W_A)	-promoterSS (CR_08780W_A)	-350	CR_08780W_A
ADR1_10min_peak_1822	Ca22chrRB_C_albicans_SC5314	1892132	1892132	+	5.31613	NA	promoterSS (CR_08780W_B)	-promoterSS (CR_08780W_B)	-350	CR_08780W_B
ADR1_10min_peak_1678	Ca22chrRA_C_albicans_SC5314	1893946	1893946	+	21.6196	NA	promoterSS (CR_08820C_A)	-promoterSS (CR_08820C_A)	-24	CR_08820C_A
ADR1_10min_peak_1679	Ca22chrRA_C_albicans_SC5314	1894649	1894649	+	10.2606	NA	promoterSS (CR_08820C_A)	-promoterSS (CR_08820C_A)	-727	CR_08820C_A
ADR1_10min_peak_1823	Ca22chrRB_C_albicans_SC5314	1893405	1893405	+	15.4718	NA	promoterSS (CR_08820C_B)	-promoterSS (CR_08820C_B)	-24	CR_08820C_B
ADR1_10min_peak_1824	Ca22chrRB_C_albicans_SC5314	1894108	1894108	+	10.4444	NA	promoterSS (CR_08820C_B)	-promoterSS (CR_08820C_B)	-727	CR_08820C_B
ADR1_10min_peak_1682	Ca22chrRA_C_albicans_SC5314	1909780	1909780	+	28.6037	NA	promoterSS (CR_08900C_A)	-promoterSS (CR_08900C_A)	-467	CR_08900C_A
ADR1_10min_peak_1827	Ca22chrRB_C_albicans_SC5314	1909245	1909245	+	34.2561	NA	promoterSS (CR_08900C_B)	-promoterSS (CR_08900C_B)	-473	CR_08900C_B
ADR1_10min_peak_1687	Ca22chrRA_C_albicans_SC5314	2029259	2029259	+	27.5876	NA	promoterSS (CR_09510C_A)	-promoterSS (CR_09510C_A)	-640	CR_09510C_A
ADR1_10min_peak_1832	Ca22chrRB_C_albicans_SC5314	2028710	2028710	+	19.5688	NA	promoterSS (CR_09510C_B)	-promoterSS (CR_09510C_B)	-632	CR_09510C_B
ADR1_10min_peak_1689	Ca22chrRA_C_albicans_SC5314	2035192	2035192	+	27.1552	NA	promoterSS (CR_09530C_A)	-promoterSS (CR_09530C_A)	-683	CR_09530C_A
ADR1_10min_peak_1690	Ca22chrRA_C_albicans_SC5314	2036597	2036597	+	27.3545	NA	promoterSS (CR_09550C_A)	-promoterSS (CR_09550C_A)	-302	CR_09550C_A
ADR1_10min_peak_1834	Ca22chrRB_C_albicans_SC5314	2036054	2036054	+	25.7323	NA	promoterSS (CR_09550C_B)	-promoterSS (CR_09550C_B)	-300	CR_09550C_B
ADR1_10min_peak_1692	Ca22chrRA_C_albicans_SC5314	2101195	2101195	+	8.10897	NA	promoterSS (CR_09850C_A)	-promoterSS (CR_09850C_A)	494	CR_09860W_A
ADR1_10min_peak_1694	Ca22chrRA_C_albicans_SC5314	2154632	2154632	+	39.5758	NA	promoterSS (CR_10070C_A)	-promoterSS (CR_10070C_A)	-559	CR_10070C_A
ADR1_10min_peak_1839	Ca22chrRB_C_albicans_SC5314	2154078	2154078	+	54.6261	NA	promoterSS (CR_10070C_B)	-promoterSS (CR_10070C_B)	-545	CR_10070C_B
ADR1_10min_peak_1700	Ca22chrRA_C_albicans_SC5314	2245494	2245494	+	26.3531	NA	promoterSS (CR_10570C_A)	-promoterSS (CR_10570C_A)	-219	CR_10580W_A
ADR1_10min_peak_1845	Ca22chrRB_C_albicans_SC5314	2244954	2244954	+	24.5915	NA	promoterSS (CR_10570C_B)	-promoterSS (CR_10570C_B)	-219	CR_10580W_B
ADR1_10min_peak_1701	Ca22chrRA_C_albicans_SC5314	2250861	2250861	+	48.0826	NA	promoterSS (CR_10600C_A)	-promoterSS (CR_10600C_A)	95	CR_10610C_A
ADR1_10min_peak_1846	Ca22chrRB_C_albicans_SC5314	2250308	2250308	+	45.7137	NA	promoterSS (CR_10600C_B)	-promoterSS (CR_10600C_B)	108	CR_10610C_B
ADR1_10min_peak_1847	Ca22chrRB_C_albicans_SC5314	2253193	2253193	+	5.15117	NA	promoterSS (CR_10620C_B)	-promoterSS (CR_10620C_B)	-438	CR_10640W_B
ADR1_10min_peak_1703	Ca22chrRA_C_albicans_SC5314	2258344	2258344	+	16.0353	NA	promoterSS (CR_10670W_A)	-promoterSS (CR_10670W_A)	-322	CR_10670W_A
ADR1_10min_peak_1849	Ca22chrRB_C_albicans_SC5314	2257804	2257804	+	17.8732	NA	promoterSS (CR_10670W_B)	-promoterSS (CR_10670W_B)	-322	CR_10670W_B
ADR1_10min_peak_1705	Ca22chrRA_C_albicans_SC5314	2265454	2265454	+	45.968	NA	promoterSS (CR_10690W_A)	-promoterSS (CR_10690W_A)	-143	CR_10690W_A
ADR1_10min_peak_1704	Ca22chrRA_C_albicans_SC5314	2264723	2264723	+	2.53008	NA	promoterSS (CR_10690W_A)	-promoterSS (CR_10690W_A)	-874	CR_10690W_A
ADR1_10min_peak_1850	Ca22chrRB_C_albicans_SC5314	2264733	2264733	+	25.8936	NA	promoterSS (CR_10690W_B)	-promoterSS (CR_10690W_B)	-324	CR_10690W_B
ADR1_10min_peak_1706	Ca22chrRA_C_albicans_SC5314	2269166	2269166	+	13.9143	NA	promoterSS (CR_10710C_A)	-promoterSS (CR_10710C_A)	85	CR_10720W_A
ADR1_10min_peak_1707	Ca22chrRA_C_albicans_SC5314	2272351	2272351	+	4.9304	NA	promoterSS (CR_10730C_A)	-promoterSS (CR_10730C_A)	254	CR_10740W_A
ADR1_10min_peak_1708	Ca22chrRA_C_albicans_SC5314	2273356	2273356	+	18.8335	NA	promoterSS (CR_10750C_A)	-promoterSS (CR_10750C_A)	-174	CR_10750C_A
ADR1_10min_peak_1851	Ca22chrRB_C_albicans_SC5314	2272812	2272812	+	16.7526	NA	promoterSS (CR_10750C_B)	-promoterSS (CR_10750C_B)	-170	CR_10750C_B
ADR1_10min_peak_1852	Ca22chrRB_C_albicans_SC5314	2276391	2276391	+	12.5413	NA	promoterSS (CR_10780C_B)	-promoterSS (CR_10780C_B)	186	CR_10790W_B
ADR1_10min_peak_1709	Ca22chrRA_C_albicans_SC5314	2281167	2281167	+	13.0761	NA	promoterSS (CR_10800C_A)	-promoterSS (CR_10800C_A)	69	CR_10800C_A
ADR1_10min_peak_1710	Ca22chrRA_C_albicans_SC5314	2282223	2282223	+	1.84988	NA	promoterSS (CR_10800C_A)	-promoterSS (CR_10800C_A)	101	CR_10810C_A
ADR1_10min_peak_1853	Ca22chrRB_C_albicans_SC5314	2280632	2280632	+	17.8266	NA	promoterSS (CR_10800C_B)	-promoterSS (CR_10800C_B)	64	CR_10800C_B
ADR1_10min_peak_1854	Ca22chrRB_C_albicans_SC5314	2281690	2281690	+	1.70726	NA	promoterSS (CR_10800C_B)	-promoterSS (CR_10800C_B)	94	CR_10810C_B
ADR1_10min_peak_1711	Ca22chrRA_C_albicans_SC5314	2282676	2282676	+	19.1999	NA	promoterSS (CR_10810C_A)	-promoterSS (CR_10810C_A)	261	CR_10820W_A
ADR1_10min_peak_1855	Ca22chrRB_C_albicans_SC5314	2282159	2282159	+	7.98396	NA	promoterSS (CR_10810C_B)	-promoterSS (CR_10810C_B)	284	CR_10820W_B
ADR1_10min_peak_1856	Ca22chrRB_C_albicans_SC5314	2285283	2285283	+	9.86709	NA	promoterSS (CR_10850C_B)	-promoterSS (CR_10850C_B)	375	CR_10860C_B
ADR1_10min_peak_4	Ca22chr1A_C_albicans_SC5314	4534	4534	+	21.3667	NA	TTS (C1_00010W_A)	TS (C1_00010W_A)	186	C1_00020C_A
ADR1_10min_peak_15	Ca22chr1A_C_albicans_SC5314	74295	74295	+	4.9479	NA	TTS (C1_00460W_A)	TS (C1_00460W_A)	715	C1_00460W_A
ADR1_10min_peak_159	Ca22chr1B_C_albicans_SC5314	74298	74298	+	4.60832	NA	TTS (C1_00460W_B)	TS (C1_00460W_B)	715	C1_00460W_B
ADR1_10min_peak_18	Ca22chr1A_C_albicans_SC5314	206581	206581	+	5.10285	NA	TTS (C1_01030W_A)	TS (C1_01030W_A)	104	C1_01040W_A
ADR1_10min_peak_163	Ca22chr1B_C_albicans_SC5314	206591	206591	+	10.5748	NA	TTS (C1_01030W_B)	TS (C1_01030W_B)	104	C1_01040W_B
ADR1_10min_peak_19	Ca22chr1A_C_albicans_SC5314	246857	246857	+	3.7461	NA	TTS (C1_01210W_A)	TS (C1_01210W_A)	556	C1_01220C_A
ADR1_10min_peak_166	Ca22chr1B_C_albicans_SC5314	246872	246872	+	3.64497	NA	TTS (C1_01210W_B)	TS (C1_01210W_B)	553	C1_01220C_B
ADR1_10min_peak_167	Ca22chr1B_C_albicans_SC5314	317525	317525	+	4.91907	NA	TTS (C1_01570C_B)	TS (C1_01570C_B)	967	C1_01570C_B
ADR1_10min_peak_29	Ca22chr1A_C_albicans_SC5314	551963	551963	+	1.30532	NA	TTS (C1_02640C_A)	TS (C1_02640C_A)	413	C1_02630C_A
ADR1_10min_peak_176	Ca22chr1B_C_albicans_SC5314	552012	552012	+	2.55119	NA	TTS (C1_02640C_B)	TS (C1_02640C_B)	398	C1_02630C_B
ADR1_10min_peak_30	Ca22chr1A_C_albicans_SC5314	604803	604803	+	2.04677	NA	TTS (C1_02880C_A)	TS (C1_02880C_A)	127	C1_02870W_A
ADR1_10min_peak_177	Ca22chr1B_C_albicans_SC5314	604821	604821	+	1.35559	NA	TTS (C1_02880C_B)	TS (C1_02880C_B)	113	C1_02870W_B
ADR1_10min_peak_34	Ca22chr1A_C_albicans_SC5314	688336	688336	+	7.95689	NA	TTS (C1_03300C_A)	TS (C1_03300C_A)	1684	C1_03300C_A
ADR1_10min_peak_181	Ca22chr1B_C_albicans_SC5314	688362	688362	+	5.61909	NA	TTS (C1_03300C_B)	TS (C1_03300C_B)	1691	C1_03290W_B
ADR1_10min_peak_188	Ca22chr1B_C_albicans_SC5314	805304	805304	+	10.1542	NA	TTS (C1_03840W_B)	TS (C1_03840W_B)	1051	C1_03840W_B
ADR1_10min_peak_39	Ca22chr1A_C_albicans_SC5314	896302	896302	+	45.1068	NA	TTS (C1_04320W_A)	TS (C1_04320W_A)	1210	C1_04320W_A
ADR1_10min_peak_190	Ca22chr1B_C_albicans_SC5314	896342	896342	+	48.3645	NA	TTS (C1_04320W_B)	TS (C1_04320W_B)	1209	C1_04320W_B
ADR1_10min_peak_43	Ca22chr1A_C_albicans_SC5314	1127946	1127946	+	13.539	NA	TTS (C1_05380C_A)	TS (C1_05380C_A)	163	C1_05370C_A
ADR1_10min_peak_46	Ca22chr1A_C_albicans_SC5314	1150442	1150442	+	9.21105	NA	TTS (C1_05470W_A)	TS (C1_05470W_A)	976	C1_05480C_A
ADR1_10min_peak_195	Ca22chr1B_C_albicans_SC5314	1150442	1150442	+	11.341	NA	TTS (C1_05470W_B)	TS (C1_05470W_B)	976	C1_05480C_B
ADR1_10min_peak_55	Ca22chr1A_C_albicans_SC5314	1463925	1463925	+	3.49709	NA	TTS (C1_06870C_A)	TS (C1_06870C_A)	712	C1_06870C_A
ADR1_10min_peak_205	Ca22chr1B_C_albicans_SC5314	1463950	1463950	+	2.56986	NA	TTS (C1_06870C_B)	TS (C1_06870C_B)	713	C1_06870C_B
ADR1_10min_peak_57	Ca22chr1A_C_albicans_SC5314	1494403	1494403	+	2.02671	NA	TTS (C1_07010W_A)	TS (C1_07010W_A)	1339	C1_07010W_A
ADR1_10min_peak_207	Ca22chr1B_C_albicans_SC5314	1494431	1494431	+	1.621	NA	TTS (C1_07010W_B)	TS (C1_07010W_B)	1342	C1_07010W_B
ADR1_10min_peak_59	Ca22chr1A_C_albicans_SC5314	1509975	1509975	+	3.16227	NA	TTS (C1_07070C_A)	TS (C1_07070C_A)	1572	C1_07070C_A
ADR1_10min_peak_60	Ca22chr1A_C_albicans_SC5314	1521908	1521908	+	11.256	NA	TTS (C1_07110W_A)	TS (C1_07110W_A)	3720	C1_07110W_A
ADR1_10min_peak_210	Ca22chr1B_C_albicans_SC5314	1521936	1521936	+	13.2512	NA	TTS (C1_07110W_B)	TS (C1_07110W_B)	3723	C1_07110W_B
ADR1_10min_peak_216	Ca22chr1B_C_albicans_SC5314	1571466	1571466	+	8.6862	NA	TTS (C1_07320W_B)	TS (C1_07320W_B)	606	C1_07320W_B
ADR1_10min_peak_76	Ca22chr1A_C_albicans_SC5314	1784784	1784784	+	4.55371	NA	TTS (C1_08180C_A)	TS (C1_08180C_A)	-1911	C1_08170C_A
ADR1_10min_peak_226	Ca22chr1B_C_albicans_SC5314	1784793	1784793	+	1.52092	NA	TTS (C1_08180C_B)	TS (C1_08180C_B)	-1907	C1_08170C_B
ADR1_10min_peak_78	Ca22chr1A_C_albicans_SC5314	1794927	1794927	+	11.4397	NA	TTS (C1_08210C_A)	TS (C1_08210C_A)	793	C1_08200W_A
ADR1_10min_peak_228	Ca22chr1B_C_albicans_SC5314	1794937	1794937	+	10.0433	NA	TTS (C1_08210C_B)	TS (C1_08210C_B)	793	C1_08200W_B
ADR1_10min_peak_79	Ca22chr1A_C_albicans_SC5314	1804414	1804414	+	4.45766	NA	TTS (C1_08220W_A)	TS (C1_08220W_A)	1939	C1_08230C_A
ADR1_10min_peak_229	Ca22chr1B_C_albicans_SC5314	1804425	1804425	+	8.88402	NA	TTS (C1_08220W_B)	TS (C1_08220W_B)	1938	C1_08230C_B
ADR1_10min_peak_83	Ca22chr1A_C_albicans_SC5314	1844268	1844268	+	1.38486	NA	TTS (C1_08380W_A)	TS (C1_08380W_A)	1520	C1_08390C_A
ADR1_10min_peak_234	Ca22chr1B_C_albicans_SC5314	1844206	1844206	+	1.39105	NA	TTS (C1_08380W_B)	TS (C1_08380W_B)	1603	C1_08390C_B
ADR1_10min_peak_85	Ca22chr1A_C_albicans_SC5314	1863726	1863726	+	27.0265	NA	TTS (C1_08500C_A)	TS (C1_08500C_A)	1215	C1_08490W_A
ADR1_10min_peak_236	Ca22chr1B_C_albicans_SC5314	1863740	1863740	+	32.1823	NA	TTS (C1_08500C_B)	TS (C1_08500C_B)	1215	C1_08490W_B
ADR1_10min_peak_86	Ca22chr1A_C_albicans_SC5314	1870444	1870444	+	18.2098	NA	TTS (C1_08550C_A)	TS (C1_08550C_A)	111	C1_08540C_A
ADR1_10min_peak_237	Ca22chr1B_C_albicans_SC5314	1870447	1870447	+	14.3376	NA	TTS (C1_08550C_B)	TS (C1_08550C_B)	125	C1_08540C_B
ADR1_10min_peak_241	Ca22chr1B_C_albicans_SC5314	2026924	2026924	+	7.27423	NA	TTS (C1_09230C_B)	TS (C1_09230C_B)	1066	C1_09220W_B
ADR1_10min_peak_91	Ca22chr1A_C_albicans_SC5314	2167112	2167112	+	2.59661	NA	TTS (C1_09910C_A)	TS (C1_09910C_A)	1104	C1_09900W_A
ADR1_10min_peak_244	Ca22chr1B_C_albicans_SC5314	2167149	2167149	+	3.84801	NA	TTS (C1_09910C_B)	TS (C1_09910C_B)	1107	C1_09900W_B
ADR1_10min_peak_94	Ca22chr1A_C_albicans_SC5314	2215955	2215955	+	16.3966	NA	TTS (C1_10120C_A)	TS (C1_10120C_A)	1257	C1_10120C_A
ADR1_10min_peak_245	Ca22chr1B_C_albicans_SC5314	2215974	2215974	+	16.8757	NA	TTS (C1_10120C_B)	TS (C1_10120C_B)	1261	C1_10120C_B
ADR1_10min_peak_102	Ca22chr1A_C_albicans_SC5314	2356628	2356628	+	5.37565	NA	TTS (C1_10640C_A)	TS (C1_10640C_A)	172	C1_10630C_A
ADR1_10min_peak_104	Ca22chr1A_C_albicans_SC5314	2375230	2375230	+	13.4699	NA	TTS (C1_10690W_A)	TS (C1_10690W_A)	601	C1_10700C_A
ADR1_10min_peak_254	Ca22chr1B_C_albicans_SC5314	2375248	2375248	+	19.3322	NA	TTS (C1_10690W_B)	TS (C1_10690W_B)	603	C1_10700C_B
ADR1_10min_peak_105	Ca22chr1A_C_albicans_SC5314	2383790	2383790	+	11.8883	NA	TTS (C1_10730W_A)	TS (C1_10730W_A)	786	C1_10740C_A
ADR1_10min_peak_255	Ca22chr1B_C_albicans_SC5314	2383841	2383841	+	3.02119	NA	TTS (C1_10730W_B)	TS (C1_10730W_B)	754	C1_10740C_B
ADR1_10min_peak_258	Ca22chr1B_C_albicans_SC5314	2413611	2413611	+	6.59128	NA	TTS (C1_10930C_B)	TS (C1_10930C_B)	1065	C1_10920W_B
ADR1_10min_peak_108	Ca22chr1A_C_albicans_SC5314	2443377	2443377	+	10.9997	NA	TTS (C1_11080W_A)	TS (C1_11080W_A)	1488	C1_11080W_A
ADR1_10min_peak_260	Ca22chr1B_C_albicans_SC5314	2443424	2443424	+	20.0164	NA	TTS (C1_11080W_B)	TS (C1_11080W_B)	1507	C1_11080W_B
ADR1_10min_peak_110	Ca22chr1A_C_albicans_SC5314	2478833	2478833	+	1.78638	NA	TTS (C1_11300C_A)	TS (C1_11300C_A)	865	C1_11290W_A
ADR1_10min_peak_262	Ca22chr1B_C_albicans_SC5314	2478875	2478875	+	1.59484	NA	TTS (C1_11300C_B)	TS (C1_11300C_B)	869	C1_11290W_B
ADR1_10min_peak_111	Ca22chr1A_C_albicans_SC5314	2531629	2531629	+	15.2287	NA	TTS (C1_11530C_A)	TS (C1_11530C_A)	158	C1_11520C_A
ADR1_10min_peak_116	Ca22chr1A_C_albicans_SC5314	2800965	2800965	+	7.7106	NA	TTS (C1_12850W_A)	TS (C1_12850W_A)	1228	C1_12850W_A
ADR1_10min_peak_268	Ca22chr1B_C_albicans_SC5314	2800936	2800936	+	41.9852	NA	TTS (C1_12850W_B)	TS (C1_12850W_B)	1137	C1_12850W_B
ADR1_10min_peak_269	Ca22chr1B_C_albicans_SC5314	2809919	2809919	+	4.22136	NA	TTS (C1_12900W_B)	TS (C1_12900W_B)	-1958	C1_12910W_B
ADR1_10min_peak_120	Ca22chr1A_C_albicans_SC5314	2905086	2905086	+	3.08649	NA	TTS (C1_13310W_A)	TS (C1_13310W_A)	1429	C1_13320C_A
ADR1_10min_peak_272	Ca22chr1B_C_albicans_SC5314	2905163	2905163	+	3.72333	NA	TTS (C1_13310W_B)	TS (C1_13310W_B)	1426	C1_13320C_B
ADR1_10min_peak_274	Ca22chr1B_C_albicans_SC5314	2926250	2926250	+	9.99468	NA	TTS (C1_13410W_B)	TS (C1_13410W_B)	845	C1_13410W_B
ADR1_10min_peak_122	Ca22chr1A_C_albicans_SC5314	3043876	3043876	+	1.38583	NA	TTS (C1_13840W_A)	TS (C1_13840W_A)	1088	C1_13850C_A
ADR1_10min_peak_276	Ca22chr1B_C_albicans_SC5314	3044022	3044022	+	4.82262	NA	TTS (C1_13840W_B)	TS (C1_13840W_B)	995	C1_13850C_B
ADR1_10min_peak_277	Ca22chr1B_C_albicans_SC5314	3090033	3090033	+	1.40496	NA	TTS (C1_14020W_B)	TS (C1_14020W_B)	134	C1_14030W_B
ADR1_10min_peak_280	Ca22chr1B_C_albicans_SC5314	3141140	3141140	+	5.72455	NA	TTS (C1_14240W_B)	TS (C1_14240W_B)	2080	C1_14240W_B
ADR1_10min_peak_285	Ca22chr1B_C_albicans_SC5314	3155832	3155832	+	8.20451	NA	TTS (C1_14320C_B)	TS (C1_14320C_B)	749	C1_14310W_B
ADR1_10min_peak_131	Ca22chr1A_C_albicans_SC5314	3158207	3158207	+	10.3912	NA	TTS (C1_14330W_A)	TS (C1_14330W_A)	1184	C1_14330W_A
ADR1_10min_peak_287	Ca22chr1B_C_albicans_SC5314	3158260	3158260	+	12.6795	NA	TTS (C1_14330W_B)	TS (C1_14330W_B)	1184	C1_14330W_B
ADR1_10min_peak_138	Ca22chr1A_C_albicans_SC5314	3171475	3171475	+	18.9718	NA	TTS (C1_14420W_A)	TS (C1_14420W_A)	102	C1_14430C_A
ADR1_10min_peak_293	Ca22chr1B_C_albicans_SC5314	3171179	3171179	+	1.87402	NA	TTS (C1_14420W_B)	TS (C1_14420W_B)	451	C1_14430C_B
ADR1_10min_peak_142	Ca22chr1A_C_albicans_SC5314	3182146	3182146	+	8.12826	NA	TTS (C1_14530W_A)	TS (C1_14530W_A)	771	C1_14550C_A
ADR1_10min_peak_306	Ca22chr2A_C_albicans_SC5314	22931	22931	+	1.89686	NA	TTS (C2_00150W_A)	TS (C2_00150W_A)	492	C2_00160C_A
ADR1_10min_peak_308	Ca22chr2A_C_albicans_SC5314	24700	24700	+	1.85431	NA	TTS (C2_00180C_A)	TS (C2_00180C_A)	107	C2_00170C_A
ADR1_10min_peak_310	Ca22chr2A_C_albicans_SC5314	31719	31719	+	2.99548	NA	TTS (C2_00230W_A)	TS (C2_00230W_A)	854	C2_00240C_A
ADR1_10min_peak_503	Ca22chr2B_C_albicans_SC5314	32298	32298	+	2.9327	NA	TTS (C2_00230W_B)	TS (C2_00230W_B)	286	C2_00240C_B
ADR1_10min_peak_313	Ca22chr2A_C_albicans_SC5314	34259	34259	+	19.0958	NA	TTS (C2_00250W_A)	TS (C2_00250W_A)	586	C2_00260C_A
ADR1_10min_peak_312	Ca22chr2A_C_albicans_SC5314	33802	33802	+	7.14743	NA	TTS (C2_00250W_A)	TS (C2_00250W_A)	462	C2_00250W_A
ADR1_10min_peak_504	Ca22chr2B_C_albicans_SC5314	34475	34475	+	6.95379	NA	TTS (C2_00250W_B)	TS (C2_00250W_B)	378	C2_00260C_B
ADR1_10min_peak_505	Ca22chr2B_C_albicans_SC5314	53023	53023	+	8.94774	NA	TTS (C2_00380C_B)	TS (C2_00380C_B)	2209	C2_00380C_B
ADR1_10min_peak_320	Ca22chr2A_C_albicans_SC5314	120118	120118	+	14.0136	NA	TTS (C2_00700W_A)	TS (C2_00700W_A)	310	C2_00710W_A
ADR1_10min_peak_330	Ca22chr2A_C_albicans_SC5314	178107	178107	+	57.671	NA	TTS (C2_01110C_A)	TS (C2_01110C_A)	-1199	C2_01090C_A
ADR1_10min_peak_335	Ca22chr2A_C_albicans_SC5314	244929	244929	+	3.63719	NA	TTS (C2_01400C_A)	TS (C2_01400C_A)	938	C2_01390W_A
ADR1_10min_peak_339	Ca22chr2A_C_albicans_SC5314	333246	333246	+	24.5444	NA	TTS (C2_01800W_A)	TS (C2_01800W_A)	260	C2_01800W_A
ADR1_10min_peak_511	Ca22chr2B_C_albicans_SC5314	333219	333219	+	18.8372	NA	TTS (C2_01800W_B)	TS (C2_01800W_B)	264	C2_01800W_B
ADR1_10min_peak_352	Ca22chr2A_C_albicans_SC5314	494379	494379	+	9.5785	NA	TTS (C2_02460W_A)	TS (C2_02460W_A)	702	C2_02470C_A
ADR1_10min_peak_355	Ca22chr2A_C_albicans_SC5314	515209	515209	+	1.40703	NA	TTS (C2_02540W_A)	TS (C2_02540W_A)	1798	C2_02550C_A
ADR1_10min_peak_359	Ca22chr2A_C_albicans_SC5314	526289	526289	+	15.9829	NA	TTS (C2_02610C_A)	TS (C2_02610C_A)	121	C2_02600C_A
ADR1_10min_peak_361	Ca22chr2A_C_albicans_SC5314	532328	532328	+	10.5995	NA	TTS (C2_02630W_A)	TS (C2_02630W_A)	1085	C2_02640C_A
ADR1_10min_peak_364	Ca22chr2A_C_albicans_SC5314	553715	553715	+	6.34566	NA	TTS (C2_02760W_A)	TS (C2_02760W_A)	269	C2_02770W_A
ADR1_10min_peak_369	Ca22chr2A_C_albicans_SC5314	583509	583509	+	6.95774	NA	TTS (C2_02930C_A)	TS (C2_02930C_A)	305	C2_02920W_A
ADR1_10min_peak_372	Ca22chr2A_C_albicans_SC5314	594760	594760	+	8.65693	NA	TTS (C2_02980C_A)	TS (C2_02980C_A)	-1858	C2_02970C_A
ADR1_10min_peak_375	Ca22chr2A_C_albicans_SC5314	601211	601211	+	2.29168	NA	TTS (C2_03000C_A)	TS (C2_03000C_A)	177	C2_02990C_A
ADR1_10min_peak_381	Ca22chr2A_C_albicans_SC5314	627109	627109	+	40.1893	NA	TTS (C2_03100W_A)	TS (C2_03100W_A)	-1076	C2_03110W_A
ADR1_10min_peak_385	Ca22chr2A_C_albicans_SC5314	633270	633270	+	12.5266	NA	TTS (C2_03120W_A)	TS (C2_03120W_A)	222	C2_03130W_A
ADR1_10min_peak_393	Ca22chr2A_C_albicans_SC5314	706747	706747	+	21.0065	NA	TTS (C2_03390C_A)	TS (C2_03390C_A)	2765	C2_03390C_A
ADR1_10min_peak_399	Ca22chr2A_C_albicans_SC5314	765538	765538	+	34.3136	NA	TTS (C2_03610W_A)	TS (C2_03610W_A)	-1003	C2_03620W_A
ADR1_10min_peak_403	Ca22chr2A_C_albicans_SC5314	832885	832885	+	1.69945	NA	TTS (C2_03960W_A)	TS (C2_03960W_A)	183	C2_03970W_A
ADR1_10min_peak_404	Ca22chr2A_C_albicans_SC5314	836908	836908	+	4.22406	NA	TTS (C2_04000C_A)	TS (C2_04000C_A)	827	C2_03990W_A
ADR1_10min_peak_409	Ca22chr2A_C_albicans_SC5314	867363	867363	+	7.54179	NA	TTS (C2_04120C_A)	TS (C2_04120C_A)	2111	C2_04120C_A
ADR1_10min_peak_411	Ca22chr2A_C_albicans_SC5314	885312	885312	+	13.4091	NA	TTS (C2_04220C_A)	TS (C2_04220C_A)	897	C2_04210W_A
ADR1_10min_peak_412	Ca22chr2A_C_albicans_SC5314	888357	888357	+	1.38711	NA	TTS (C2_04240C_A)	TS (C2_04240C_A)	581	C2_04230W_A
ADR1_10min_peak_413	Ca22chr2A_C_albicans_SC5314	893232	893232	+	3.41827	NA	TTS (C2_04250W_A)	TS (C2_04250W_A)	202	C2_04260W_A
ADR1_10min_peak_415	Ca22chr2A_C_albicans_SC5314	930655	930655	+	12.5451	NA	TTS (C2_04450W_A)	TS (C2_04450W_A)	762	C2_04450W_A
ADR1_10min_peak_421	Ca22chr2A_C_albicans_SC5314	1060802	1060802	+	6.43663	NA	TTS (C2_05130W_A)	TS (C2_05130W_A)	531	C2_05140W_A
ADR1_10min_peak_425	Ca22chr2A_C_albicans_SC5314	1123612	1123612	+	3.81619	NA	TTS (C2_05500W_A)	TS (C2_05500W_A)	964	C2_05500W_A
ADR1_10min_peak_531	Ca22chr2B_C_albicans_SC5314	1123625	1123625	+	4.72744	NA	TTS (C2_05500W_B)	TS (C2_05500W_B)	959	C2_05500W_B
ADR1_10min_peak_430	Ca22chr2A_C_albicans_SC5314	1181520	1181520	+	3.45785	NA	TTS (C2_05790C_A)	TS (C2_05790C_A)	202	C2_05780C_A
ADR1_10min_peak_433	Ca22chr2A_C_albicans_SC5314	1210386	1210386	+	6.38591	NA	TTS (C2_05920C_A)	TS (C2_05920C_A)	995	C2_05920C_A
ADR1_10min_peak_438	Ca22chr2A_C_albicans_SC5314	1225703	1225703	+	7.88763	NA	TTS (C2_06000W_A)	TS (C2_06000W_A)	401	C2_06010W_A
ADR1_10min_peak_451	Ca22chr2A_C_albicans_SC5314	1566090	1566090	+	3.03369	NA	TTS (C2_07660W_A)	TS (C2_07660W_A)	1387	C2_07670C_A
ADR1_10min_peak_541	Ca22chr2B_C_albicans_SC5314	1566331	1566331	+	2.76825	NA	TTS (C2_07660W_B)	TS (C2_07660W_B)	1173	C2_07670C_B
ADR1_10min_peak_452	Ca22chr2A_C_albicans_SC5314	1613056	1613056	+	10.1392	NA	TTS (C2_07920W_A)	TS (C2_07920W_A)	958	C2_07920W_A
ADR1_10min_peak_542	Ca22chr2B_C_albicans_SC5314	1613074	1613074	+	8.75138	NA	TTS (C2_07920W_B)	TS (C2_07920W_B)	954	C2_07920W_B
ADR1_10min_peak_454	Ca22chr2A_C_albicans_SC5314	1632389	1632389	+	17.1085	NA	TTS (C2_08040C_A)	TS (C2_08040C_A)	232	C2_08030W_A
ADR1_10min_peak_544	Ca22chr2B_C_albicans_SC5314	1632401	1632401	+	9.43703	NA	TTS (C2_08040C_B)	TS (C2_08040C_B)	225	C2_08030W_B
ADR1_10min_peak_457	Ca22chr2A_C_albicans_SC5314	1674887	1674887	+	30.3006	NA	TTS (C2_08280W_A)	TS (C2_08280W_A)	1563	C2_08290C_A
ADR1_10min_peak_466	Ca22chr2A_C_albicans_SC5314	1890258	1890258	+	8.86962	NA	TTS (C2_09210W_A)	TS (C2_09210W_A)	389	C2_09220W_A
ADR1_10min_peak_555	Ca22chr2B_C_albicans_SC5314	1890172	1890172	+	9.401	NA	TTS (C2_09210W_B)	TS (C2_09210W_B)	389	C2_09220W_B
ADR1_10min_peak_467	Ca22chr2A_C_albicans_SC5314	1891039	1891039	+	2.37664	NA	TTS (C2_09220W_A)	TS (C2_09220W_A)	1170	C2_09220W_A
ADR1_10min_peak_556	Ca22chr2B_C_albicans_SC5314	1891050	1891050	+	1.8651	NA	TTS (C2_09220W_B)	TS (C2_09220W_B)	1110	C2_09230C_B
ADR1_10min_peak_470	Ca22chr2A_C_albicans_SC5314	1923338	1923338	+	3.22098	NA	TTS (C2_09430W_A)	TS (C2_09430W_A)	1506	C2_09430W_A
ADR1_10min_peak_559	Ca22chr2B_C_albicans_SC5314	1923256	1923256	+	4.6524	NA	TTS (C2_09430W_B)	TS (C2_09430W_B)	1509	C2_09430W_B
ADR1_10min_peak_472	Ca22chr2A_C_albicans_SC5314	1929876	1929876	+	45.5244	NA	TTS (C2_09460C_A)	TS (C2_09460C_A)	3536	C2_09460C_A
ADR1_10min_peak_564	Ca22chr2B_C_albicans_SC5314	1961505	1961505	+	2.94414	NA	TTS (C2_09590C_B)	TS (C2_09590C_B)	909	C2_09580W_B
ADR1_10min_peak_476	Ca22chr2A_C_albicans_SC5314	1983399	1983399	+	7.71382	NA	TTS (C2_09710C_A)	TS (C2_09710C_A)	791	C2_09700W_A
ADR1_10min_peak_477	Ca22chr2A_C_albicans_SC5314	1988718	1988718	+	4.18924	NA	TTS (C2_09720W_A)	TS (C2_09720W_A)	181	C2_09730C_A
ADR1_10min_peak_566	Ca22chr2B_C_albicans_SC5314	1988453	1988453	+	2.81159	NA	TTS (C2_09720W_B)	TS (C2_09720W_B)	362	C2_09730C_B
ADR1_10min_peak_478	Ca22chr2A_C_albicans_SC5314	2011769	2011769	+	14.3472	NA	TTS (C2_09820W_A)	TS (C2_09820W_A)	1092	C2_09830C_A
ADR1_10min_peak_567	Ca22chr2B_C_albicans_SC5314	2011701	2011701	+	19.6491	NA	TTS (C2_09820W_B)	TS (C2_09820W_B)	1077	C2_09830C_B
ADR1_10min_peak_480	Ca22chr2A_C_albicans_SC5314	2122246	2122246	+	13.5208	NA	TTS (C2_10300C_A)	TS (C2_10300C_A)	1411	C2_10290W_A
ADR1_10min_peak_568	Ca22chr2B_C_albicans_SC5314	2122182	2122182	+	15.0083	NA	TTS (C2_10300C_B)	TS (C2_10300C_B)	1414	C2_10290W_B
ADR1_10min_peak_484	Ca22chr2A_C_albicans_SC5314	2155648	2155648	+	27.8745	NA	TTS (C2_10430C_A)	TS (C2_10430C_A)	3279	C2_10430C_A
ADR1_10min_peak_572	Ca22chr2B_C_albicans_SC5314	2155511	2155511	+	15.6493	NA	TTS (C2_10430C_B)	TS (C2_10430C_B)	3286	C2_10430C_B
ADR1_10min_peak_486	Ca22chr2A_C_albicans_SC5314	2185267	2185267	+	20.0072	NA	TTS (C2_10570W_A)	TS (C2_10570W_A)	371	C2_10580W_A
ADR1_10min_peak_573	Ca22chr2B_C_albicans_SC5314	2185132	2185132	+	12.93	NA	TTS (C2_10570W_B)	TS (C2_10570W_B)	369	C2_10580W_B
ADR1_10min_peak_487	Ca22chr2A_C_albicans_SC5314	2190797	2190797	+	11.9532	NA	TTS (C2_10620W_A)	TS (C2_10620W_A)	107	C2_10630W_A
ADR1_10min_peak_575	Ca22chr2B_C_albicans_SC5314	2190663	2190663	+	12.3248	NA	TTS (C2_10620W_B)	TS (C2_10620W_B)	106	C2_10630W_B
ADR1_10min_peak_494	Ca22chr2A_C_albicans_SC5314	2225419	2225419	+	3.57507	NA	TTS (C2_10860C_A)	TS (C2_10860C_A)	102	C2_10850C_A
ADR1_10min_peak_586	Ca22chr3A_C_albicans_SC5314	14779	14779	+	7.54892	NA	TTS (C3_00060W_A)	TS (C3_00060W_A)	1023	C3_00060W_A
ADR1_10min_peak_590	Ca22chr3A_C_albicans_SC5314	24724	24724	+	7.97434	NA	TTS (C3_00190W_A)	TS (C3_00190W_A)	247	C3_00180C_A
ADR1_10min_peak_739	Ca22chr3B_C_albicans_SC5314	24721	24721	+	8.24456	NA	TTS (C3_00190W_B)	TS (C3_00190W_B)	250	C3_00180C_B
ADR1_10min_peak_592	Ca22chr3A_C_albicans_SC5314	29885	29885	+	3.18854	NA	TTS (C3_00240C_A)	TS (C3_00240C_A)	320	C3_00230C_A
ADR1_10min_peak_741	Ca22chr3B_C_albicans_SC5314	29912	29912	+	2.6356	NA	TTS (C3_00240C_B)	TS (C3_00240C_B)	293	C3_00230C_B
ADR1_10min_peak_594	Ca22chr3A_C_albicans_SC5314	51837	51837	+	1.58359	NA	TTS (C3_00370C_A)	TS (C3_00370C_A)	131	C3_00360W_A
ADR1_10min_peak_743	Ca22chr3B_C_albicans_SC5314	51837	51837	+	4.56078	NA	TTS (C3_00370C_B)	TS (C3_00370C_B)	131	C3_00360W_B
ADR1_10min_peak_595	Ca22chr3A_C_albicans_SC5314	63706	63706	+	13.213	NA	TTS (C3_00430W_A)	TS (C3_00430W_A)	424	C3_00440W_A
ADR1_10min_peak_744	Ca22chr3B_C_albicans_SC5314	63734	63734	+	36.4583	NA	TTS (C3_00430W_B)	TS (C3_00430W_B)	452	C3_00440W_B
ADR1_10min_peak_597	Ca22chr3A_C_albicans_SC5314	92284	92284	+	7.89788	NA	TTS (C3_00590W_A)	TS (C3_00590W_A)	1333	C3_00590W_A
ADR1_10min_peak_747	Ca22chr3B_C_albicans_SC5314	92279	92279	+	4.82668	NA	TTS (C3_00590W_B)	TS (C3_00590W_B)	1328	C3_00590W_B
ADR1_10min_peak_608	Ca22chr3A_C_albicans_SC5314	318551	318551	+	4.55856	NA	TTS (C3_01490W_A)	TS (C3_01490W_A)	1221	C3_01490W_A
ADR1_10min_peak_757	Ca22chr3B_C_albicans_SC5314	318437	318437	+	3.67493	NA	TTS (C3_01490W_B)	TS (C3_01490W_B)	1080	C3_01490W_B
ADR1_10min_peak_610	Ca22chr3A_C_albicans_SC5314	347815	347815	+	26.3531	NA	TTS (C3_01570W_A)	TS (C3_01570W_A)	137	C3_01580W_A
ADR1_10min_peak_759	Ca22chr3B_C_albicans_SC5314	347860	347860	+	16.8072	NA	TTS (C3_01570W_B)	TS (C3_01570W_B)	150	C3_01580W_B
ADR1_10min_peak_612	Ca22chr3A_C_albicans_SC5314	446359	446359	+	3.54927	NA	TTS (C3_02020W_A)	TS (C3_02020W_A)	803	C3_02030W_A
ADR1_10min_peak_762	Ca22chr3B_C_albicans_SC5314	446416	446416	+	7.38164	NA	TTS (C3_02020W_B)	TS (C3_02020W_B)	806	C3_02030W_B
ADR1_10min_peak_615	Ca22chr3A_C_albicans_SC5314	569185	569185	+	7.31649	NA	TTS (C3_02640C_A)	TS (C3_02640C_A)	778	C3_02630C_A
ADR1_10min_peak_765	Ca22chr3B_C_albicans_SC5314	569202	569202	+	3.57128	NA	TTS (C3_02640C_B)	TS (C3_02640C_B)	773	C3_02630C_B
ADR1_10min_peak_627	Ca22chr3A_C_albicans_SC5314	680939	680939	+	2.01858	NA	TTS (C3_03210W_A)	TS (C3_03210W_A)	327	C3_03220C_A
ADR1_10min_peak_778	Ca22chr3B_C_albicans_SC5314	680957	680957	+	7.02858	NA	TTS (C3_03210W_B)	TS (C3_03210W_B)	307	C3_03220C_B
ADR1_10min_peak_629	Ca22chr3A_C_albicans_SC5314	701528	701528	+	10.7524	NA	TTS (C3_03340C_A)	TS (C3_03340C_A)	204	C3_03330C_A
ADR1_10min_peak_780	Ca22chr3B_C_albicans_SC5314	701507	701507	+	15.4822	NA	TTS (C3_03340C_B)	TS (C3_03340C_B)	219	C3_03330C_B
ADR1_10min_peak_632	Ca22chr3A_C_albicans_SC5314	757610	757610	+	18.7406	NA	TTS (C3_03560W_A)	TS (C3_03560W_A)	1125	C3_03570C_A
ADR1_10min_peak_784	Ca22chr3B_C_albicans_SC5314	757622	757622	+	4.51343	NA	TTS (C3_03560W_B)	TS (C3_03560W_B)	1102	C3_03570C_B
ADR1_10min_peak_785	Ca22chr3B_C_albicans_SC5314	762169	762169	+	5.98071	NA	TTS (C3_03600C_B)	TS (C3_03600C_B)	682	C3_03590W_B
ADR1_10min_peak_639	Ca22chr3A_C_albicans_SC5314	808240	808240	+	10.9994	NA	TTS (C3_03860W_A)	TS (C3_03860W_A)	438	C3_03860W_A
ADR1_10min_peak_791	Ca22chr3B_C_albicans_SC5314	808802	808802	+	4.51264	NA	TTS (C3_03860W_B)	TS (C3_03860W_B)	1016	C3_03860W_B
ADR1_10min_peak_640	Ca22chr3A_C_albicans_SC5314	811559	811559	+	13.6681	NA	TTS (C3_03880C_A)	TS (C3_03880C_A)	-1271	C3_03870C_A
ADR1_10min_peak_642	Ca22chr3A_C_albicans_SC5314	819971	819971	+	21.7807	NA	TTS (C3_03910W_A)	TS (C3_03910W_A)	231	C3_03930W_A
ADR1_10min_peak_793	Ca22chr3B_C_albicans_SC5314	819959	819959	+	22.7898	NA	TTS (C3_03910W_B)	TS (C3_03910W_B)	233	C3_03930W_B
ADR1_10min_peak_643	Ca22chr3A_C_albicans_SC5314	822019	822019	+	1.47637	NA	TTS (C3_03940C_A)	TS (C3_03940C_A)	260	C3_03940C_A
ADR1_10min_peak_794	Ca22chr3B_C_albicans_SC5314	822002	822002	+	4.59665	NA	TTS (C3_03940C_B)	TS (C3_03940C_B)	262	C3_03940C_B
ADR1_10min_peak_644	Ca22chr3A_C_albicans_SC5314	826953	826953	+	5.42667	NA	TTS (C3_03970W_A)	TS (C3_03970W_A)	887	C3_03970W_A
ADR1_10min_peak_795	Ca22chr3B_C_albicans_SC5314	826938	826938	+	5.83401	NA	TTS (C3_03970W_B)	TS (C3_03970W_B)	892	C3_03970W_B
ADR1_10min_peak_658	Ca22chr3A_C_albicans_SC5314	903944	903944	+	1.30317	NA	TTS (C3_04340W_A)	TS (C3_04340W_A)	411	C3_04350C_A
ADR1_10min_peak_661	Ca22chr3A_C_albicans_SC5314	934570	934570	+	8.86246	NA	TTS (C3_04470W_A)	TS (C3_04470W_A)	831	C3_04480C_A
ADR1_10min_peak_800	Ca22chr3B_C_albicans_SC5314	934558	934558	+	1.40455	NA	TTS (C3_04470W_B)	TS (C3_04470W_B)	821	C3_04480C_B
ADR1_10min_peak_662	Ca22chr3A_C_albicans_SC5314	966398	966398	+	17.9777	NA	TTS (C3_04560W_A)	TS (C3_04560W_A)	1409	C3_04570C_A
ADR1_10min_peak_801	Ca22chr3B_C_albicans_SC5314	966359	966359	+	24.131	NA	TTS (C3_04560W_B)	TS (C3_04560W_B)	1426	C3_04570C_B
ADR1_10min_peak_664	Ca22chr3A_C_albicans_SC5314	993704	993704	+	29.3134	NA	TTS (C3_04680W_A)	TS (C3_04680W_A)	693	C3_04680W_A
ADR1_10min_peak_804	Ca22chr3B_C_albicans_SC5314	993681	993681	+	15.3445	NA	TTS (C3_04680W_B)	TS (C3_04680W_B)	692	C3_04680W_B
ADR1_10min_peak_666	Ca22chr3A_C_albicans_SC5314	1009065	1009065	+	2.04718	NA	TTS (C3_04750W_A)	TS (C3_04750W_A)	2197	C3_04750W_A
ADR1_10min_peak_669	Ca22chr3A_C_albicans_SC5314	1038092	1038092	+	2.64103	NA	TTS (C3_04850C_A)	TS (C3_04850C_A)	483	C3_04840C_A
ADR1_10min_peak_809	Ca22chr3B_C_albicans_SC5314	1038067	1038067	+	1.79626	NA	TTS (C3_04850C_B)	TS (C3_04850C_B)	486	C3_04840C_B
ADR1_10min_peak_673	Ca22chr3A_C_albicans_SC5314	1104661	1104661	+	5.7351	NA	TTS (C3_05160C_A)	TS (C3_05160C_A)	1226	C3_05150W_A
ADR1_10min_peak_677	Ca22chr3A_C_albicans_SC5314	1158004	1158004	+	45.8803	NA	TTS (C3_05270C_A)	TS (C3_05270C_A)	-1796	C3_05250C_A
ADR1_10min_peak_680	Ca22chr3A_C_albicans_SC5314	1262275	1262275	+	9.78572	NA	TTS (C3_05640W_A)	TS (C3_05640W_A)	-1445	C3_05650W_A
ADR1_10min_peak_815	Ca22chr3B_C_albicans_SC5314	1262260	1262260	+	7.69121	NA	TTS (C3_05640W_B)	TS (C3_05640W_B)	-1438	C3_05650W_B
ADR1_10min_peak_682	Ca22chr3A_C_albicans_SC5314	1279551	1279551	+	6.26907	NA	TTS (C3_05720C_A)	TS (C3_05720C_A)	470	C3_05710W_A
ADR1_10min_peak_817	Ca22chr3B_C_albicans_SC5314	1279531	1279531	+	2.93257	NA	TTS (C3_05720C_B)	TS (C3_05720C_B)	472	C3_05710W_B
ADR1_10min_peak_818	Ca22chr3B_C_albicans_SC5314	1300969	1300969	+	1.58003	NA	TTS (C3_05800W_B)	TS (C3_05800W_B)	1486	C3_05810C_B
ADR1_10min_peak_684	Ca22chr3A_C_albicans_SC5314	1336714	1336714	+	7.45956	NA	TTS (C3_05940C_A)	TS (C3_05940C_A)	889	C3_05940C_A
ADR1_10min_peak_820	Ca22chr3B_C_albicans_SC5314	1336686	1336686	+	6.77581	NA	TTS (C3_05940C_B)	TS (C3_05940C_B)	893	C3_05940C_B
ADR1_10min_peak_685	Ca22chr3A_C_albicans_SC5314	1349462	1349462	+	9.36281	NA	TTS (C3_05990C_A)	TS (C3_05990C_A)	-1595	C3_05980C_A
ADR1_10min_peak_821	Ca22chr3B_C_albicans_SC5314	1349223	1349223	+	13.4086	NA	TTS (C3_05990C_B)	TS (C3_05990C_B)	-1380	C3_05980C_B
ADR1_10min_peak_689	Ca22chr3A_C_albicans_SC5314	1385188	1385188	+	2.05385	NA	TTS (C3_06090C_A)	TS (C3_06090C_A)	1476	C3_06090C_A
ADR1_10min_peak_823	Ca22chr3B_C_albicans_SC5314	1385160	1385160	+	2.31697	NA	TTS (C3_06090C_B)	TS (C3_06090C_B)	1478	C3_06090C_B
ADR1_10min_peak_824	Ca22chr3B_C_albicans_SC5314	1402448	1402448	+	7.99077	NA	TTS (C3_06150W_B)	TS (C3_06150W_B)	687	C3_06160C_B
ADR1_10min_peak_699	Ca22chr3A_C_albicans_SC5314	1454455	1454455	+	35.0645	NA	TTS (C3_06340W_A)	TS (C3_06340W_A)	589	C3_06350W_A
ADR1_10min_peak_836	Ca22chr3B_C_albicans_SC5314	1560358	1560358	+	2.03756	NA	TTS (C3_06840C_B)	TS (C3_06840C_B)	181	C3_06830C_B
ADR1_10min_peak_706	Ca22chr3A_C_albicans_SC5314	1585436	1585436	+	3.96693	NA	TTS (C3_06920W_A)	TS (C3_06920W_A)	160	C3_06940W_A
ADR1_10min_peak_837	Ca22chr3B_C_albicans_SC5314	1585423	1585423	+	5.00943	NA	TTS (C3_06920W_B)	TS (C3_06920W_B)	173	C3_06940W_B
ADR1_10min_peak_848	Ca22chr3B_C_albicans_SC5314	1767411	1767411	+	28.8586	NA	TTS (C3_07750W_B)	TS (C3_07750W_B)	122	C3_07760C_B
ADR1_10min_peak_721	Ca22chr3A_C_albicans_SC5314	1772664	1772664	+	14.9664	NA	TTS (C3_07800C_A)	TS (C3_07800C_A)	458	C3_07790W_A
ADR1_10min_peak_849	Ca22chr3B_C_albicans_SC5314	1772635	1772635	+	17.5319	NA	TTS (C3_07800C_B)	TS (C3_07800C_B)	458	C3_07790W_B
ADR1_10min_peak_729	Ca22chr3A_C_albicans_SC5314	1784969	1784969	+	3.69198	NA	TTS (C3_07920W_A)	TS (C3_07920W_A)	607	C3_07940W_A
ADR1_10min_peak_856	Ca22chr3B_C_albicans_SC5314	1784940	1784940	+	5.12123	NA	TTS (C3_07920W_B)	TS (C3_07920W_B)	607	C3_07940W_B
ADR1_10min_peak_857	Ca22chr3B_C_albicans_SC5314	1787351	1787351	+	1.50802	NA	TTS (C3_07970C_B)	TS (C3_07970C_B)	734	C3_07970C_B
ADR1_10min_peak_860	Ca22chr3B_C_albicans_SC5314	1795770	1795770	+	76.4892	NA	TTS (C3_07980C_B)	TS (C3_07980C_B)	411	C3_07980C_B
ADR1_10min_peak_862	Ca22chr4A_C_albicans_SC5314	4031	4031	+	9.45824	NA	TTS (C4_00020W_A)	TS (C4_00020W_A)	873	C4_00030C_A
ADR1_10min_peak_865	Ca22chr4A_C_albicans_SC5314	8647	8647	+	11.1024	NA	TTS (C4_00050W_A)	TS (C4_00050W_A)	278	C4_00060W_A
ADR1_10min_peak_872	Ca22chr4A_C_albicans_SC5314	28364	28364	+	2.81924	NA	TTS (C4_00170W_A)	TS (C4_00170W_A)	217	C4_00180W_A
ADR1_10min_peak_1059	Ca22chr4B_C_albicans_SC5314	31252	31252	+	4.50085	NA	TTS (C4_00190W_B)	TS (C4_00190W_B)	735	C4_00200C_B
ADR1_10min_peak_875	Ca22chr4A_C_albicans_SC5314	43272	43272	+	1.80563	NA	TTS (C4_00280W_A)	TS (C4_00280W_A)	1442	C4_00290C_A
ADR1_10min_peak_880	Ca22chr4A_C_albicans_SC5314	54929	54929	+	4.33761	NA	TTS (C4_00350W_A)	TS (C4_00350W_A)	382	C4_00360C_A
ADR1_10min_peak_881	Ca22chr4A_C_albicans_SC5314	69315	69315	+	17.0331	NA	TTS (C4_00440C_A)	TS (C4_00440C_A)	1327	C4_00430W_A
ADR1_10min_peak_1063	Ca22chr4B_C_albicans_SC5314	68804	68804	+	1.80945	NA	TTS (C4_00440C_B)	TS (C4_00440C_B)	809	C4_00430W_B
ADR1_10min_peak_883	Ca22chr4A_C_albicans_SC5314	101647	101647	+	4.71964	NA	TTS (C4_00580W_A)	TS (C4_00580W_A)	669	C4_00580W_A
ADR1_10min_peak_885	Ca22chr4A_C_albicans_SC5314	117956	117956	+	25.7513	NA	TTS (C4_00680W_A)	TS (C4_00680W_A)	1210	C4_00690C_A
ADR1_10min_peak_1064	Ca22chr4B_C_albicans_SC5314	117837	117837	+	10.861	NA	TTS (C4_00680W_B)	TS (C4_00680W_B)	1329	C4_00690C_B
ADR1_10min_peak_891	Ca22chr4A_C_albicans_SC5314	140109	140109	+	41.9095	NA	TTS (C4_00790C_A)	TS (C4_00790C_A)	-1348	C4_00780C_A
ADR1_10min_peak_1066	Ca22chr4B_C_albicans_SC5314	152486	152486	+	16.7	NA	TTS (C4_00840W_B)	TS (C4_00840W_B)	2119	C4_00850C_B
ADR1_10min_peak_894	Ca22chr4A_C_albicans_SC5314	151979	151979	+	8.70671	NA	TTS (C4_00850C_A)	TS (C4_00850C_A)	1641	C4_00840W_A
ADR1_10min_peak_1067	Ca22chr4B_C_albicans_SC5314	163438	163438	+	1.45987	NA	TTS (C4_00900C_B)	TS (C4_00900C_B)	728	C4_00900C_B
ADR1_10min_peak_899	Ca22chr4A_C_albicans_SC5314	197377	197377	+	3.68519	NA	TTS (C4_00990W_A)	TS (C4_00990W_A)	380	C4_01000C_A
ADR1_10min_peak_900	Ca22chr4A_C_albicans_SC5314	222104	222104	+	5.70976	NA	TTS (C4_01090C_A)	TS (C4_01090C_A)	1414	C4_01090C_A
ADR1_10min_peak_908	Ca22chr4A_C_albicans_SC5314	339911	339911	+	8.80035	NA	TTS (C4_01710C_A)	TS (C4_01710C_A)	988	C4_01710C_A
ADR1_10min_peak_909	Ca22chr4A_C_albicans_SC5314	346037	346037	+	17.0495	NA	TTS (C4_01740W_A)	TS (C4_01740W_A)	661	C4_01740W_A
ADR1_10min_peak_910	Ca22chr4A_C_albicans_SC5314	357665	357665	+	56.9901	NA	TTS (C4_01800W_A)	TS (C4_01800W_A)	1167	C4_01820C_A
ADR1_10min_peak_1069	Ca22chr4B_C_albicans_SC5314	357722	357722	+	52.1435	NA	TTS (C4_01800W_B)	TS (C4_01800W_B)	1167	C4_01820C_B
ADR1_10min_peak_922	Ca22chr4A_C_albicans_SC5314	480684	480684	+	5.67296	NA	TTS (C4_02380W_A)	TS (C4_02380W_A)	149	C4_02390W_A
ADR1_10min_peak_930	Ca22chr4A_C_albicans_SC5314	588044	588044	+	12.4361	NA	TTS (C4_02830C_A)	TS (C4_02830C_A)	1719	C4_02820W_A
ADR1_10min_peak_1074	Ca22chr4B_C_albicans_SC5314	588085	588085	+	17.5844	NA	TTS (C4_02830C_B)	TS (C4_02830C_B)	1719	C4_02820W_B
ADR1_10min_peak_1076	Ca22chr4B_C_albicans_SC5314	614854	614854	+	2.76825	NA	TTS (C4_02970C_B)	TS (C4_02970C_B)	5443	C4_02960W_B
ADR1_10min_peak_940	Ca22chr4A_C_albicans_SC5314	672284	672284	+	5.27979	NA	TTS (C4_03200C_A)	TS (C4_03200C_A)	997	C4_03190W_A
ADR1_10min_peak_939	Ca22chr4A_C_albicans_SC5314	671851	671851	+	4.60857	NA	TTS (C4_03200C_A)	TS (C4_03200C_A)	564	C4_03190W_A
ADR1_10min_peak_949	Ca22chr4A_C_albicans_SC5314	753091	753091	+	7.58797	NA	TTS (C4_03530W_A)	TS (C4_03530W_A)	1538	C4_03540C_A
ADR1_10min_peak_951	Ca22chr4A_C_albicans_SC5314	790636	790636	+	4.43242	NA	TTS (C4_03700W_A)	TS (C4_03700W_A)	1279	C4_03710C_A
ADR1_10min_peak_952	Ca22chr4A_C_albicans_SC5314	824314	824314	+	5.79717	NA	TTS (C4_03880W_A)	TS (C4_03880W_A)	-1782	C4_03890W_A
ADR1_10min_peak_953	Ca22chr4A_C_albicans_SC5314	843624	843624	+	3.5929	NA	TTS (C4_03950C_A)	TS (C4_03950C_A)	1191	C4_03950C_A
ADR1_10min_peak_959	Ca22chr4A_C_albicans_SC5314	869558	869558	+	10.9994	NA	TTS (C4_04060W_A)	TS (C4_04060W_A)	432	C4_04060W_A
ADR1_10min_peak_1079	Ca22chr4B_C_albicans_SC5314	925871	925871	+	25.1471	NA	TTS (C4_04320W_B)	TS (C4_04320W_B)	747	C4_04330C_B
ADR1_10min_peak_963	Ca22chr4A_C_albicans_SC5314	952099	952099	+	3.11702	NA	TTS (C4_04440W_A)	TS (C4_04440W_A)	1670	C4_04450C_A
ADR1_10min_peak_964	Ca22chr4A_C_albicans_SC5314	962173	962173	+	16.1716	NA	TTS (C4_04470W_A)	TS (C4_04470W_A)	1238	C4_04490C_A
ADR1_10min_peak_965	Ca22chr4A_C_albicans_SC5314	970733	970733	+	2.27401	NA	TTS (C4_04520W_A)	TS (C4_04520W_A)	1233	C4_04520W_A
ADR1_10min_peak_973	Ca22chr4A_C_albicans_SC5314	995561	995561	+	20.8421	NA	TTS (C4_04620C_A)	TS (C4_04620C_A)	2048	C4_04620C_A
ADR1_10min_peak_1083	Ca22chr4B_C_albicans_SC5314	995600	995600	+	31.2166	NA	TTS (C4_04620C_B)	TS (C4_04620C_B)	2028	C4_04620C_B
ADR1_10min_peak_980	Ca22chr4A_C_albicans_SC5314	1030604	1030604	+	27.864	NA	TTS (C4_04790W_A)	TS (C4_04790W_A)	-2637	C4_04800W_A
ADR1_10min_peak_981	Ca22chr4A_C_albicans_SC5314	1034140	1034140	+	8.1578	NA	TTS (C4_04810C_A)	TS (C4_04810C_A)	899	C4_04800W_A
ADR1_10min_peak_986	Ca22chr4A_C_albicans_SC5314	1053505	1053505	+	18.0689	NA	TTS (C4_04890C_A)	TS (C4_04890C_A)	584	C4_04880W_A
ADR1_10min_peak_989	Ca22chr4A_C_albicans_SC5314	1070094	1070094	+	14.5645	NA	TTS (C4_05000W_A)	TS (C4_05000W_A)	534	C4_05010W_A
ADR1_10min_peak_1086	Ca22chr4B_C_albicans_SC5314	1072207	1072207	+	2.10483	NA	TTS (C4_05020W_B)	TS (C4_05020W_B)	899	C4_05020W_B
ADR1_10min_peak_1001	Ca22chr4A_C_albicans_SC5314	1214705	1214705	+	21.1355	NA	TTS (C4_05570C_A)	TS (C4_05570C_A)	277	C4_05560C_A
ADR1_10min_peak_1003	Ca22chr4A_C_albicans_SC5314	1233258	1233258	+	3.99068	NA	TTS (C4_05610C_A)	TS (C4_05610C_A)	2684	C4_05600W_A
ADR1_10min_peak_1006	Ca22chr4A_C_albicans_SC5314	1248098	1248098	+	21.1871	NA	TTS (C4_05670W_A)	TS (C4_05670W_A)	-1307	C4_05680W_A
ADR1_10min_peak_1011	Ca22chr4A_C_albicans_SC5314	1293275	1293275	+	14.2565	NA	TTS (C4_05850C_A)	TS (C4_05850C_A)	1657	C4_05850C_A
ADR1_10min_peak_1091	Ca22chr4B_C_albicans_SC5314	1293302	1293302	+	16.5684	NA	TTS (C4_05850C_B)	TS (C4_05850C_B)	1657	C4_05850C_B
ADR1_10min_peak_1017	Ca22chr4A_C_albicans_SC5314	1327121	1327121	+	10.1619	NA	TTS (C4_05960W_A)	TS (C4_05960W_A)	265	C4_05970W_A
ADR1_10min_peak_1020	Ca22chr4A_C_albicans_SC5314	1339301	1339301	+	19.6556	NA	TTS (C4_06030W_A)	TS (C4_06030W_A)	182	C4_06040W_A
ADR1_10min_peak_1024	Ca22chr4A_C_albicans_SC5314	1357756	1357756	+	21.0181	NA	TTS (C4_06100W_A)	TS (C4_06100W_A)	2299	C4_06110C_A
ADR1_10min_peak_1026	Ca22chr4A_C_albicans_SC5314	1375918	1375918	+	18.0644	NA	TTS (C4_06130W_A)	TS (C4_06130W_A)	1661	C4_06140C_A
ADR1_10min_peak_1025	Ca22chr4A_C_albicans_SC5314	1375247	1375247	+	1.35219	NA	TTS (C4_06140C_A)	TS (C4_06140C_A)	2332	C4_06140C_A
ADR1_10min_peak_1027	Ca22chr4A_C_albicans_SC5314	1377445	1377445	+	39.5736	NA	TTS (C4_06150C_A)	TS (C4_06150C_A)	134	C4_06140C_A
ADR1_10min_peak_1032	Ca22chr4A_C_albicans_SC5314	1401056	1401056	+	15.7344	NA	TTS (C4_06290W_A)	TS (C4_06290W_A)	324	C4_06300C_A
ADR1_10min_peak_1038	Ca22chr4A_C_albicans_SC5314	1516469	1516469	+	11.2473	NA	TTS (C4_06800W_A)	TS (C4_06800W_A)	1687	C4_06800W_A
ADR1_10min_peak_1041	Ca22chr4A_C_albicans_SC5314	1540052	1540052	+	2.32985	NA	TTS (C4_06910W_A)	TS (C4_06910W_A)	341	C4_06920C_A
ADR1_10min_peak_1096	Ca22chr4B_C_albicans_SC5314	1540105	1540105	+	2.47589	NA	TTS (C4_06910W_B)	TS (C4_06910W_B)	341	C4_06920C_B
ADR1_10min_peak_1040	Ca22chr4A_C_albicans_SC5314	1539424	1539424	+	12.1992	NA	TTS (C4_06920C_A)	TS (C4_06920C_A)	969	C4_06920C_A
ADR1_10min_peak_1095	Ca22chr4B_C_albicans_SC5314	1539473	1539473	+	17.8955	NA	TTS (C4_06920C_B)	TS (C4_06920C_B)	973	C4_06920C_B
ADR1_10min_peak_1046	Ca22chr4A_C_albicans_SC5314	1563083	1563083	+	17.1984	NA	TTS (C4_07060W_A)	TS (C4_07060W_A)	808	C4_07070W_A
ADR1_10min_peak_1052	Ca22chr4A_C_albicans_SC5314	1588637	1588637	+	10.8112	NA	TTS (C4_07190W_A)	TS (C4_07190W_A)	998	C4_07200C_A
ADR1_10min_peak_1164	Ca22chr5B_C_albicans_SC5314	2636	2636	+	1.76795	NA	TTS (C5_00010W_B)	TS (C5_00010W_B)	718	C5_00010W_B
ADR1_10min_peak_1107	Ca22chr5A_C_albicans_SC5314	19231	19231	+	9.63902	NA	TTS (C5_00160W_A)	TS (C5_00160W_A)	220	C5_00170W_A
ADR1_10min_peak_1169	Ca22chr5B_C_albicans_SC5314	19231	19231	+	5.88914	NA	TTS (C5_00160W_B)	TS (C5_00160W_B)	220	C5_00170W_B
ADR1_10min_peak_1170	Ca22chr5B_C_albicans_SC5314	22704	22704	+	11.2964	NA	TTS (C5_00190C_B)	TS (C5_00190C_B)	1407	C5_00180W_B
ADR1_10min_peak_1111	Ca22chr5A_C_albicans_SC5314	106092	106092	+	8.85205	NA	TTS (C5_00520W_A)	TS (C5_00520W_A)	466	C5_00530W_A
ADR1_10min_peak_1174	Ca22chr5B_C_albicans_SC5314	106092	106092	+	9.38263	NA	TTS (C5_00520W_B)	TS (C5_00520W_B)	466	C5_00530W_B
ADR1_10min_peak_1114	Ca22chr5A_C_albicans_SC5314	136457	136457	+	6.30864	NA	TTS (C5_00590W_A)	TS (C5_00590W_A)	1722	C5_00590W_A
ADR1_10min_peak_1121	Ca22chr5A_C_albicans_SC5314	310331	310331	+	19.6347	NA	TTS (C5_01390C_A)	TS (C5_01390C_A)	1390	C5_01390C_A
ADR1_10min_peak_1184	Ca22chr5B_C_albicans_SC5314	310286	310286	+	16.3513	NA	TTS (C5_01390C_B)	TS (C5_01390C_B)	1425	C5_01390C_B
ADR1_10min_peak_1125	Ca22chr5A_C_albicans_SC5314	466432	466432	+	10.6363	NA	TTS (C5_02080C_A)	TS (C5_02080C_A)	288	C5_02080C_A
ADR1_10min_peak_1187	Ca22chr5B_C_albicans_SC5314	466534	466534	+	15.1939	NA	TTS (C5_02080C_B)	TS (C5_02080C_B)	283	C5_02080C_B
ADR1_10min_peak_1126	Ca22chr5A_C_albicans_SC5314	468020	468020	+	11.3239	NA	TTS (C5_02090W_A)	TS (C5_02090W_A)	559	C5_02090W_A
ADR1_10min_peak_1188	Ca22chr5B_C_albicans_SC5314	468150	468150	+	41.9148	NA	TTS (C5_02090W_B)	TS (C5_02090W_B)	592	C5_02090W_B
ADR1_10min_peak_1128	Ca22chr5A_C_albicans_SC5314	481435	481435	+	1.58005	NA	TTS (C5_02170C_A)	TS (C5_02170C_A)	1199	C5_02160W_A
ADR1_10min_peak_1132	Ca22chr5A_C_albicans_SC5314	517446	517446	+	7.18756	NA	TTS (C5_02340C_A)	TS (C5_02340C_A)	1800	C5_02330W_A
ADR1_10min_peak_1193	Ca22chr5B_C_albicans_SC5314	517563	517563	+	7.70831	NA	TTS (C5_02340C_B)	TS (C5_02340C_B)	1828	C5_02330W_B
ADR1_10min_peak_1197	Ca22chr5B_C_albicans_SC5314	554627	554627	+	33.1109	NA	TTS (C5_02490C_B)	TS (C5_02490C_B)	803	C5_02480W_B
ADR1_10min_peak_1134	Ca22chr5A_C_albicans_SC5314	557706	557706	+	9.80637	NA	TTS (C5_02500C_A)	TS (C5_02500C_A)	-1244	C5_02490C_A
ADR1_10min_peak_1199	Ca22chr5B_C_albicans_SC5314	608055	608055	+	5.5777	NA	TTS (C5_02690W_B)	TS (C5_02690W_B)	159	C5_02700W_B
ADR1_10min_peak_1139	Ca22chr5A_C_albicans_SC5314	781798	781798	+	3.28717	NA	TTS (C5_03490C_A)	TS (C5_03490C_A)	416	C5_03480C_A
ADR1_10min_peak_1204	Ca22chr5B_C_albicans_SC5314	781907	781907	+	5.59565	NA	TTS (C5_03490C_B)	TS (C5_03490C_B)	415	C5_03480C_B
ADR1_10min_peak_1141	Ca22chr5A_C_albicans_SC5314	798503	798503	+	28.3954	NA	TTS (C5_03560W_A)	TS (C5_03560W_A)	146	C5_03570W_A
ADR1_10min_peak_1144	Ca22chr5A_C_albicans_SC5314	821614	821614	+	2.18477	NA	TTS (C5_03690W_A)	TS (C5_03690W_A)	581	C5_03700C_A
ADR1_10min_peak_1208	Ca22chr5B_C_albicans_SC5314	821587	821587	+	2.52757	NA	TTS (C5_03690W_B)	TS (C5_03690W_B)	715	C5_03700C_B
ADR1_10min_peak_1146	Ca22chr5A_C_albicans_SC5314	945095	945095	+	9.06798	NA	TTS (C5_04270C_A)	TS (C5_04270C_A)	857	C5_04260W_A
ADR1_10min_peak_1149	Ca22chr5A_C_albicans_SC5314	1005842	1005842	+	12.7008	NA	TTS (C5_04630W_A)	TS (C5_04630W_A)	958	C5_04630W_A
ADR1_10min_peak_1213	Ca22chr5B_C_albicans_SC5314	1005975	1005975	+	24.9839	NA	TTS (C5_04630W_B)	TS (C5_04630W_B)	967	C5_04630W_B
ADR1_10min_peak_1156	Ca22chr5A_C_albicans_SC5314	1158847	1158847	+	7.15379	NA	TTS (C5_05350W_A)	TS (C5_05350W_A)	1668	C5_05350W_A
ADR1_10min_peak_1157	Ca22chr5A_C_albicans_SC5314	1166881	1166881	+	7.97434	NA	TTS (C5_05380W_A)	TS (C5_05380W_A)	374	C5_05390C_A
ADR1_10min_peak_1159	Ca22chr5A_C_albicans_SC5314	1172472	1172472	+	27.8528	NA	TTS (C5_05440C_A)	TS (C5_05440C_A)	387	C5_05430W_A
ADR1_10min_peak_1221	Ca22chr6A_C_albicans_SC5314	7395	7395	+	6.89644	NA	TTS (C6_00060W_A)	TS (C6_00060W_A)	467	C6_00060W_A
ADR1_10min_peak_1303	Ca22chr6B_C_albicans_SC5314	7400	7400	+	2.73239	NA	TTS (C6_00060W_B)	TS (C6_00060W_B)	472	C6_00060W_B
ADR1_10min_peak_1308	Ca22chr6B_C_albicans_SC5314	19202	19202	+	2.0465	NA	TTS (C6_00160W_B)	TS (C6_00160W_B)	845	C6_00160W_B
ADR1_10min_peak_1234	Ca22chr6A_C_albicans_SC5314	182832	182832	+	3.60074	NA	TTS (C6_00930C_A)	TS (C6_00930C_A)	142	C6_00920W_A
ADR1_10min_peak_1315	Ca22chr6B_C_albicans_SC5314	201392	201392	+	18.454	NA	TTS (C6_01040C_B)	TS (C6_01040C_B)	900	C6_01030W_B
ADR1_10min_peak_1236	Ca22chr6A_C_albicans_SC5314	366557	366557	+	6.10652	NA	TTS (C6_01730W_A)	TS (C6_01730W_A)	588	C6_01730W_A
ADR1_10min_peak_1317	Ca22chr6B_C_albicans_SC5314	366510	366510	+	12.0035	NA	TTS (C6_01730W_B)	TS (C6_01730W_B)	588	C6_01730W_B
ADR1_10min_peak_1238	Ca22chr6A_C_albicans_SC5314	402047	402047	+	2.80992	NA	TTS (C6_01970C_A)	TS (C6_01970C_A)	1129	C6_01960W_A
ADR1_10min_peak_1241	Ca22chr6A_C_albicans_SC5314	411055	411055	+	2.21118	NA	TTS (C6_02010C_A)	TS (C6_02010C_A)	1549	C6_02010C_A
ADR1_10min_peak_1321	Ca22chr6B_C_albicans_SC5314	411016	411016	+	5.16297	NA	TTS (C6_02010C_B)	TS (C6_02010C_B)	1548	C6_02010C_B
ADR1_10min_peak_1243	Ca22chr6A_C_albicans_SC5314	415416	415416	+	3.12745	NA	TTS (C6_02030C_A)	TS (C6_02030C_A)	557	C6_02020C_A
ADR1_10min_peak_1244	Ca22chr6A_C_albicans_SC5314	421051	421051	+	16.9954	NA	TTS (C6_02050W_A)	TS (C6_02050W_A)	-1207	C6_02060W_A
ADR1_10min_peak_1323	Ca22chr6B_C_albicans_SC5314	420999	420999	+	25.768	NA	TTS (C6_02050W_B)	TS (C6_02050W_B)	-1219	C6_02060W_B
ADR1_10min_peak_1324	Ca22chr6B_C_albicans_SC5314	424191	424191	+	1.77338	NA	TTS (C6_02070C_B)	TS (C6_02070C_B)	-1278	C6_02080W_B
ADR1_10min_peak_1325	Ca22chr6B_C_albicans_SC5314	447348	447348	+	11.449	NA	TTS (C6_02150C_B)	TS (C6_02150C_B)	1618	C6_02150C_B
ADR1_10min_peak_1247	Ca22chr6A_C_albicans_SC5314	490936	490936	+	5.64485	NA	TTS (C6_02350C_A)	TS (C6_02350C_A)	1131	C6_02340W_A
ADR1_10min_peak_1248	Ca22chr6A_C_albicans_SC5314	531412	531412	+	2.38048	NA	TTS (C6_02610C_A)	TS (C6_02610C_A)	1866	C6_02600W_A
ADR1_10min_peak_1326	Ca22chr6B_C_albicans_SC5314	531362	531362	+	2.53395	NA	TTS (C6_02610C_B)	TS (C6_02610C_B)	1866	C6_02600W_B
ADR1_10min_peak_1250	Ca22chr6A_C_albicans_SC5314	546654	546654	+	25.7786	NA	TTS (C6_02670C_A)	TS (C6_02670C_A)	2148	C6_02670C_A
ADR1_10min_peak_1328	Ca22chr6B_C_albicans_SC5314	546597	546597	+	18.0532	NA	TTS (C6_02670C_B)	TS (C6_02670C_B)	2150	C6_02670C_B
ADR1_10min_peak_1329	Ca22chr6B_C_albicans_SC5314	557291	557291	+	37.9602	NA	TTS (C6_02710C_B)	TS (C6_02710C_B)	-1460	C6_02690C_B
ADR1_10min_peak_1252	Ca22chr6A_C_albicans_SC5314	586667	586667	+	7.56416	NA	TTS (C6_02830W_A)	TS (C6_02830W_A)	1328	C6_02840C_A
ADR1_10min_peak_1330	Ca22chr6B_C_albicans_SC5314	586618	586618	+	5.67519	NA	TTS (C6_02830W_B)	TS (C6_02830W_B)	1325	C6_02840C_B
ADR1_10min_peak_1256	Ca22chr6A_C_albicans_SC5314	650413	650413	+	1.40857	NA	TTS (C6_03090W_A)	TS (C6_03090W_A)	-1755	C6_03100W_A
ADR1_10min_peak_1333	Ca22chr6B_C_albicans_SC5314	650373	650373	+	2.70793	NA	TTS (C6_03090W_B)	TS (C6_03090W_B)	-1754	C6_03100W_B
ADR1_10min_peak_1257	Ca22chr6A_C_albicans_SC5314	666480	666480	+	20.8154	NA	TTS (C6_03170C_A)	TS (C6_03170C_A)	-1323	C6_03160C_A
ADR1_10min_peak_1258	Ca22chr6A_C_albicans_SC5314	776375	776375	+	8.57219	NA	TTS (C6_03660C_A)	TS (C6_03660C_A)	213	C6_03650C_A
ADR1_10min_peak_1335	Ca22chr6B_C_albicans_SC5314	776333	776333	+	1.64055	NA	TTS (C6_03660C_B)	TS (C6_03660C_B)	213	C6_03650C_B
ADR1_10min_peak_1339	Ca22chr6B_C_albicans_SC5314	787262	787262	+	18.771	NA	TTS (C6_03690W_B)	TS (C6_03690W_B)	-3989	C6_03700W_B
ADR1_10min_peak_1264	Ca22chr6A_C_albicans_SC5314	842170	842170	+	12.7534	NA	TTS (C6_03870C_A)	TS (C6_03870C_A)	329	C6_03860C_A
ADR1_10min_peak_1346	Ca22chr6B_C_albicans_SC5314	842113	842113	+	10.1897	NA	TTS (C6_03870C_B)	TS (C6_03870C_B)	344	C6_03860C_B
ADR1_10min_peak_1265	Ca22chr6A_C_albicans_SC5314	844696	844696	+	3.5929	NA	TTS (C6_03880W_A)	TS (C6_03880W_A)	723	C6_03880W_A
ADR1_10min_peak_1266	Ca22chr6A_C_albicans_SC5314	860260	860260	+	14.5553	NA	TTS (C6_03960W_A)	TS (C6_03960W_A)	2871	C6_03960W_A
ADR1_10min_peak_1347	Ca22chr6B_C_albicans_SC5314	860163	860163	+	15.3848	NA	TTS (C6_03960W_B)	TS (C6_03960W_B)	2816	C6_03960W_B
ADR1_10min_peak_1267	Ca22chr6A_C_albicans_SC5314	862367	862367	+	16.3851	NA	TTS (C6_03990C_A)	TS (C6_03990C_A)	2230	C6_03990C_A
ADR1_10min_peak_1271	Ca22chr6A_C_albicans_SC5314	893617	893617	+	6.04766	NA	TTS (C6_04120C_A)	TS (C6_04120C_A)	1008	C6_04110W_A
ADR1_10min_peak_1350	Ca22chr6B_C_albicans_SC5314	893583	893583	+	9.21978	NA	TTS (C6_04120C_B)	TS (C6_04120C_B)	1015	C6_04110W_B
ADR1_10min_peak_1365	Ca22chr6B_C_albicans_SC5314	978460	978460	+	18.5723	NA	TTS (C6_04380W_B)	TS (C6_04380W_B)	-5251	C6_04400W_B
ADR1_10min_peak_1286	Ca22chr6A_C_albicans_SC5314	988246	988246	+	3.14748	NA	TTS (C6_04440C_A)	TS (C6_04440C_A)	583	C6_04430W_A
ADR1_10min_peak_1367	Ca22chr6B_C_albicans_SC5314	988102	988102	+	2.87559	NA	TTS (C6_04440C_B)	TS (C6_04440C_B)	512	C6_04430W_B
ADR1_10min_peak_1288	Ca22chr6A_C_albicans_SC5314	992962	992962	+	9.25833	NA	TTS (C6_04450W_A)	TS (C6_04450W_A)	266	C6_04460W_A
ADR1_10min_peak_1369	Ca22chr6B_C_albicans_SC5314	992892	992892	+	13.7448	NA	TTS (C6_04450W_B)	TS (C6_04450W_B)	270	C6_04460W_B
ADR1_10min_peak_1292	Ca22chr6A_C_albicans_SC5314	1008665	1008665	+	3.66678	NA	TTS (C6_04520W_A)	TS (C6_04520W_A)	2680	C6_04530C_A
ADR1_10min_peak_1294	Ca22chr6A_C_albicans_SC5314	1020831	1020831	+	3.96055	NA	TTS (C6_04580W_A)	TS (C6_04580W_A)	915	C6_04590C_A
ADR1_10min_peak_1373	Ca22chr6B_C_albicans_SC5314	1020746	1020746	+	5.73263	NA	TTS (C6_04580W_B)	TS (C6_04580W_B)	917	C6_04590C_B
ADR1_10min_peak_1300	Ca22chr6A_C_albicans_SC5314	1031571	1031571	+	11.9425	NA	TTS (C6_04650W_A)	TS (C6_04650W_A)	2991	C6_04650W_A
ADR1_10min_peak_1299	Ca22chr6A_C_albicans_SC5314	1031135	1031135	+	9.7367	NA	TTS (C6_04650W_A)	TS (C6_04650W_A)	2555	C6_04650W_A
ADR1_10min_peak_1378	Ca22chr6B_C_albicans_SC5314	1031322	1031322	+	3.3172	NA	TTS (C6_04650W_B)	TS (C6_04650W_B)	2822	C6_04650W_B
ADR1_10min_peak_1380	Ca22chr7A_C_albicans_SC5314	3300	3300	+	7.27373	NA	TTS (C7_00030W_A)	TS (C7_00030W_A)	121	C7_00040C_A
ADR1_10min_peak_1454	Ca22chr7B_C_albicans_SC5314	3285	3285	+	4.19673	NA	TTS (C7_00030W_B)	TS (C7_00030W_B)	136	C7_00040C_B
ADR1_10min_peak_1388	Ca22chr7A_C_albicans_SC5314	23781	23781	+	4.23342	NA	TTS (C7_00170W_A)	TS (C7_00170W_A)	245	C7_00180W_A
ADR1_10min_peak_1462	Ca22chr7B_C_albicans_SC5314	23810	23810	+	6.48883	NA	TTS (C7_00170W_B)	TS (C7_00170W_B)	274	C7_00180W_B
ADR1_10min_peak_1398	Ca22chr7A_C_albicans_SC5314	95348	95348	+	1.36962	NA	TTS (C7_00580C_A)	TS (C7_00580C_A)	1375	C7_00580C_A
ADR1_10min_peak_1475	Ca22chr7B_C_albicans_SC5314	95323	95323	+	1.53223	NA	TTS (C7_00580C_B)	TS (C7_00580C_B)	1400	C7_00580C_B
ADR1_10min_peak_1399	Ca22chr7A_C_albicans_SC5314	104670	104670	+	11.1577	NA	TTS (C7_00620W_A)	TS (C7_00620W_A)	1146	C7_00630C_A
ADR1_10min_peak_1476	Ca22chr7B_C_albicans_SC5314	104671	104671	+	10.8131	NA	TTS (C7_00620W_B)	TS (C7_00620W_B)	1145	C7_00630C_B
ADR1_10min_peak_1407	Ca22chr7A_C_albicans_SC5314	235495	235495	+	34.5029	NA	TTS (C7_01130C_A)	TS (C7_01130C_A)	1067	C7_01130C_A
ADR1_10min_peak_1408	Ca22chr7A_C_albicans_SC5314	336085	336085	+	27.3984	NA	TTS (C7_01560C_A)	TS (C7_01560C_A)	1812	C7_01560C_A
ADR1_10min_peak_1483	Ca22chr7B_C_albicans_SC5314	336087	336087	+	19.8059	NA	TTS (C7_01560C_B)	TS (C7_01560C_B)	1813	C7_01560C_B
ADR1_10min_peak_1409	Ca22chr7A_C_albicans_SC5314	348445	348445	+	1.5211	NA	TTS (C7_01610W_A)	TS (C7_01610W_A)	1200	C7_01610W_A
ADR1_10min_peak_1484	Ca22chr7B_C_albicans_SC5314	348468	348468	+	6.05291	NA	TTS (C7_01610W_B)	TS (C7_01610W_B)	1220	C7_01610W_B
ADR1_10min_peak_1413	Ca22chr7A_C_albicans_SC5314	420185	420185	+	11.8615	NA	TTS (C7_01950W_A)	TS (C7_01950W_A)	257	C7_01960W_A
ADR1_10min_peak_1486	Ca22chr7B_C_albicans_SC5314	420207	420207	+	22.2524	NA	TTS (C7_01950W_B)	TS (C7_01950W_B)	272	C7_01960W_B
ADR1_10min_peak_1422	Ca22chr7A_C_albicans_SC5314	454787	454787	+	32.0722	NA	TTS (C7_02050C_A)	TS (C7_02050C_A)	2575	C7_02050C_A
ADR1_10min_peak_1496	Ca22chr7B_C_albicans_SC5314	454800	454800	+	19.3313	NA	TTS (C7_02050C_B)	TS (C7_02050C_B)	2569	C7_02050C_B
ADR1_10min_peak_1499	Ca22chr7B_C_albicans_SC5314	471008	471008	+	4.71363	NA	TTS (C7_02140W_B)	TS (C7_02140W_B)	715	C7_02150C_B
ADR1_10min_peak_1436	Ca22chr7A_C_albicans_SC5314	640500	640500	+	19.6158	NA	TTS (C7_02960C_A)	TS (C7_02960C_A)	213	C7_02950C_A
ADR1_10min_peak_1511	Ca22chr7B_C_albicans_SC5314	640541	640541	+	23.5172	NA	TTS (C7_02960C_B)	TS (C7_02960C_B)	196	C7_02950C_B
ADR1_10min_peak_1437	Ca22chr7A_C_albicans_SC5314	651749	651749	+	1.65206	NA	TTS (C7_03000C_A)	TS (C7_03000C_A)	834	C7_03000C_A
ADR1_10min_peak_1523	Ca22chr7B_C_albicans_SC5314	938997	938997	+	11.7787	NA	TTS (C7_04310C_B)	TS (C7_04310C_B)	1337	C7_04310C_B
ADR1_10min_peak_1533	Ca22chrM_C_albicans_SC5314	4915	4915	+	120.642	NA	TTS (CM_00030W)	TS (CM_00030W)	344	CM_00060W
ADR1_10min_peak_1534	Ca22chrM_C_albicans_SC5314	5760	5760	+	182.853	NA	TTS (CM_00060W)	TS (CM_00060W)	1189	CM_00060W
ADR1_10min_peak_1535	Ca22chrM_C_albicans_SC5314	6432	6432	+	131.764	NA	TTS (CM_00060W)	TS (CM_00060W)	1861	CM_00060W
ADR1_10min_peak_1539	Ca22chrM_C_albicans_SC5314	9888	9888	+	83.6741	NA	TTS (CM_00070C)	TS (CM_00070C)	850	CM_00070C
ADR1_10min_peak_1545	Ca22chrM_C_albicans_SC5314	16612	16612	+	80.2153	NA	TTS (CM_00220W)	TS (CM_00220W)	1841	CM_00220W
ADR1_10min_peak_1546	Ca22chrM_C_albicans_SC5314	17819	17819	+	69.8567	NA	TTS (CM_00230W)	TS (CM_00230W)	3048	CM_00220W
ADR1_10min_peak_1547	Ca22chrM_C_albicans_SC5314	19104	19104	+	48.6255	NA	TTS (CM_00240W)	TS (CM_00240W)	-1962	CM_00260W
ADR1_10min_peak_1553	Ca22chrM_C_albicans_SC5314	27706	27706	+	38.4932	NA	TTS (CM_00330W)	TS (CM_00330W)	684	CM_00360W
ADR1_10min_peak_1551	Ca22chrM_C_albicans_SC5314	25634	25634	+	101.998	NA	TTS (CM_00340W)	TS (CM_00340W)	-1301	CM_00350W
ADR1_10min_peak_1558	Ca22chrM_C_albicans_SC5314	36073	36073	+	72.3938	NA	TTS (CM_00510W)	TS (CM_00510W)	851	CM_00520W
ADR1_10min_peak_1718	Ca22chrRB_C_albicans_SC5314	10739	10739	+	30.399	NA	TTS (CR_00020W_B)	TS (CR_00020W_B)	431	CR_00030W_B
ADR1_10min_peak_1719	Ca22chrRB_C_albicans_SC5314	14458	14458	+	2.26611	NA	TTS (CR_00060C_B)	TS (CR_00060C_B)	774	CR_00050W_B
ADR1_10min_peak_1574	Ca22chrRA_C_albicans_SC5314	39073	39073	+	7.8409	NA	TTS (CR_00140W_A)	TS (CR_00140W_A)	1154	CR_00150C_A
ADR1_10min_peak_1725	Ca22chrRB_C_albicans_SC5314	39073	39073	+	6.76679	NA	TTS (CR_00140W_B)	TS (CR_00140W_B)	1154	CR_00150C_B
ADR1_10min_peak_1573	Ca22chrRA_C_albicans_SC5314	38557	38557	+	1.38178	NA	TTS (CR_00150C_A)	TS (CR_00150C_A)	1670	CR_00150C_A
ADR1_10min_peak_1724	Ca22chrRB_C_albicans_SC5314	38541	38541	+	1.52919	NA	TTS (CR_00150C_B)	TS (CR_00150C_B)	1686	CR_00150C_B
ADR1_10min_peak_1726	Ca22chrRB_C_albicans_SC5314	43593	43593	+	9.01953	NA	TTS (CR_00170W_B)	TS (CR_00170W_B)	1146	CR_00180C_B
ADR1_10min_peak_1576	Ca22chrRA_C_albicans_SC5314	67126	67126	+	1.81453	NA	TTS (CR_00270C_A)	TS (CR_00270C_A)	740	CR_00270C_A
ADR1_10min_peak_1728	Ca22chrRB_C_albicans_SC5314	67126	67126	+	3.44746	NA	TTS (CR_00270C_B)	TS (CR_00270C_B)	740	CR_00270C_B
ADR1_10min_peak_1578	Ca22chrRA_C_albicans_SC5314	149982	149982	+	4.38046	NA	TTS (CR_00610W_A)	TS (CR_00610W_A)	1138	CR_00620C_A
ADR1_10min_peak_1730	Ca22chrRB_C_albicans_SC5314	150126	150126	+	6.88105	NA	TTS (CR_00610W_B)	TS (CR_00610W_B)	993	CR_00620C_B
ADR1_10min_peak_1580	Ca22chrRA_C_albicans_SC5314	165466	165466	+	2.06276	NA	TTS (CR_00670C_A)	TS (CR_00670C_A)	951	CR_00660W_A
ADR1_10min_peak_1732	Ca22chrRB_C_albicans_SC5314	165463	165463	+	2.78843	NA	TTS (CR_00670C_B)	TS (CR_00670C_B)	949	CR_00660W_B
ADR1_10min_peak_1582	Ca22chrRA_C_albicans_SC5314	179083	179083	+	4.20583	NA	TTS (CR_00770W_A)	TS (CR_00770W_A)	934	CR_00770W_A
ADR1_10min_peak_1733	Ca22chrRB_C_albicans_SC5314	179067	179067	+	2.54246	NA	TTS (CR_00770W_B)	TS (CR_00770W_B)	919	CR_00770W_B
ADR1_10min_peak_1589	Ca22chrRA_C_albicans_SC5314	323780	323780	+	1.39587	NA	TTS (CR_01350C_A)	TS (CR_01350C_A)	1295	CR_01340W_A
ADR1_10min_peak_1738	Ca22chrRB_C_albicans_SC5314	323781	323781	+	2.93855	NA	TTS (CR_01350C_B)	TS (CR_01350C_B)	1296	CR_01340W_B
ADR1_10min_peak_1594	Ca22chrRA_C_albicans_SC5314	453336	453336	+	1.3762	NA	TTS (CR_02070C_A)	TS (CR_02070C_A)	379	CR_02060W_A
ADR1_10min_peak_1741	Ca22chrRB_C_albicans_SC5314	453465	453465	+	3.62407	NA	TTS (CR_02070C_B)	TS (CR_02070C_B)	532	CR_02060W_B
ADR1_10min_peak_1743	Ca22chrRB_C_albicans_SC5314	466152	466152	+	15.8185	NA	TTS (CR_02140W_B)	TS (CR_02140W_B)	721	CR_02140W_B
ADR1_10min_peak_1597	Ca22chrRA_C_albicans_SC5314	511995	511995	+	4.11295	NA	TTS (CR_02280W_A)	TS (CR_02280W_A)	224	CR_02290W_A
ADR1_10min_peak_1746	Ca22chrRB_C_albicans_SC5314	511974	511974	+	11.2667	NA	TTS (CR_02280W_B)	TS (CR_02280W_B)	224	CR_02290W_B
ADR1_10min_peak_1598	Ca22chrRA_C_albicans_SC5314	517185	517185	+	5.60428	NA	TTS (CR_02320W_A)	TS (CR_02320W_A)	591	CR_02320W_A
ADR1_10min_peak_1604	Ca22chrRA_C_albicans_SC5314	710419	710419	+	1.84597	NA	TTS (CR_03130W_A)	TS (CR_03130W_A)	565	CR_03140C_A
ADR1_10min_peak_1751	Ca22chrRB_C_albicans_SC5314	760504	760504	+	9.86752	NA	TTS (CR_03430W_B)	TS (CR_03430W_B)	266	CR_03440W_B
ADR1_10min_peak_1609	Ca22chrRA_C_albicans_SC5314	795007	795007	+	1.60599	NA	TTS (CR_03600C_A)	TS (CR_03600C_A)	208	CR_03590C_A
ADR1_10min_peak_1764	Ca22chrRB_C_albicans_SC5314	967968	967968	+	2.34641	NA	TTS (CR_04360C_B)	TS (CR_04360C_B)	192	CR_04350C_B
ADR1_10min_peak_1621	Ca22chrRA_C_albicans_SC5314	1109409	1109409	+	12.5837	NA	TTS (CR_05100W_A)	TS (CR_05100W_A)	-1058	CR_05120W_A
ADR1_10min_peak_1768	Ca22chrRB_C_albicans_SC5314	1109315	1109315	+	28.3954	NA	TTS (CR_05100W_B)	TS (CR_05100W_B)	-1085	CR_05120W_B
ADR1_10min_peak_1625	Ca22chrRA_C_albicans_SC5314	1155980	1155980	+	4.95168	NA	TTS (CR_05370W_A)	TS (CR_05370W_A)	472	CR_05380C_A
ADR1_10min_peak_1772	Ca22chrRB_C_albicans_SC5314	1155710	1155710	+	6.75005	NA	TTS (CR_05370W_B)	TS (CR_05370W_B)	672	CR_05380C_B
ADR1_10min_peak_1773	Ca22chrRB_C_albicans_SC5314	1156128	1156128	+	3.49784	NA	TTS (CR_05370W_B)	TS (CR_05370W_B)	254	CR_05380C_B
ADR1_10min_peak_1774	Ca22chrRB_C_albicans_SC5314	1160927	1160927	+	2.18477	NA	TTS (CR_05420W_B)	TS (CR_05420W_B)	536	CR_05430W_B
ADR1_10min_peak_1775	Ca22chrRB_C_albicans_SC5314	1178372	1178372	+	6.3148	NA	TTS (CR_05540C_B)	TS (CR_05540C_B)	353	CR_05530C_B
ADR1_10min_peak_1629	Ca22chrRA_C_albicans_SC5314	1208247	1208247	+	17.2207	NA	TTS (CR_05660W_A)	TS (CR_05660W_A)	153	CR_05670C_A
ADR1_10min_peak_1777	Ca22chrRB_C_albicans_SC5314	1208184	1208184	+	17.5859	NA	TTS (CR_05660W_B)	TS (CR_05660W_B)	150	CR_05670C_B
ADR1_10min_peak_1630	Ca22chrRA_C_albicans_SC5314	1211395	1211395	+	2.4003	NA	TTS (CR_05690W_A)	TS (CR_05690W_A)	165	CR_05700C_A
ADR1_10min_peak_1778	Ca22chrRB_C_albicans_SC5314	1211328	1211328	+	1.79626	NA	TTS (CR_05690W_B)	TS (CR_05690W_B)	165	CR_05700C_B
ADR1_10min_peak_1631	Ca22chrRA_C_albicans_SC5314	1225206	1225206	+	2.93377	NA	TTS (CR_05790C_A)	TS (CR_05790C_A)	974	CR_05780W_A
ADR1_10min_peak_1639	Ca22chrRA_C_albicans_SC5314	1560408	1560408	+	6.30014	NA	TTS (CR_07150W_A)	TS (CR_07150W_A)	1382	CR_07150W_A
ADR1_10min_peak_1640	Ca22chrRA_C_albicans_SC5314	1577037	1577037	+	6.79074	NA	TTS (CR_07230W_A)	TS (CR_07230W_A)	682	CR_07240C_A
ADR1_10min_peak_1788	Ca22chrRB_C_albicans_SC5314	1576980	1576980	+	7.6736	NA	TTS (CR_07230W_B)	TS (CR_07230W_B)	655	CR_07240C_B
ADR1_10min_peak_1644	Ca22chrRA_C_albicans_SC5314	1623613	1623613	+	11.2667	NA	TTS (CR_07490C_A)	TS (CR_07490C_A)	1080	CR_07480W_A
ADR1_10min_peak_1792	Ca22chrRB_C_albicans_SC5314	1622992	1622992	+	9.08492	NA	TTS (CR_07490C_B)	TS (CR_07490C_B)	1080	CR_07480W_B
ADR1_10min_peak_1645	Ca22chrRA_C_albicans_SC5314	1634041	1634041	+	9.50676	NA	TTS (CR_07540C_A)	TS (CR_07540C_A)	-2127	CR_07530C_A
ADR1_10min_peak_1793	Ca22chrRB_C_albicans_SC5314	1633390	1633390	+	4.18924	NA	TTS (CR_07540C_B)	TS (CR_07540C_B)	-2095	CR_07530C_B
ADR1_10min_peak_1646	Ca22chrRA_C_albicans_SC5314	1665210	1665210	+	13.4297	NA	TTS (CR_07670W_A)	TS (CR_07670W_A)	1138	CR_07670W_A
ADR1_10min_peak_1794	Ca22chrRB_C_albicans_SC5314	1664607	1664607	+	20.4026	NA	TTS (CR_07670W_B)	TS (CR_07670W_B)	1141	CR_07670W_B
ADR1_10min_peak_1654	Ca22chrRA_C_albicans_SC5314	1747766	1747766	+	2.62974	NA	TTS (CR_07990C_A)	TS (CR_07990C_A)	1243	CR_07990C_A
ADR1_10min_peak_1801	Ca22chrRB_C_albicans_SC5314	1747292	1747292	+	4.66921	NA	TTS (CR_07990C_B)	TS (CR_07990C_B)	1183	CR_07990C_B
ADR1_10min_peak_1667	Ca22chrRA_C_albicans_SC5314	1821800	1821800	+	14.0125	NA	TTS (CR_08430W_A)	TS (CR_08430W_A)	250	CR_08440W_A
ADR1_10min_peak_1813	Ca22chrRB_C_albicans_SC5314	1821262	1821262	+	10.8798	NA	TTS (CR_08430W_B)	TS (CR_08430W_B)	250	CR_08440W_B
ADR1_10min_peak_1671	Ca22chrRA_C_albicans_SC5314	1874253	1874253	+	1.97093	NA	TTS (CR_08690C_A)	TS (CR_08690C_A)	420	CR_08680C_A
ADR1_10min_peak_1816	Ca22chrRB_C_albicans_SC5314	1873538	1873538	+	4.01349	NA	TTS (CR_08690C_B)	TS (CR_08690C_B)	597	CR_08680C_B
ADR1_10min_peak_1675	Ca22chrRA_C_albicans_SC5314	1888863	1888863	+	235.001	NA	TTS (CR_08760C_A)	TS (CR_08760C_A)	191	CR_08760C_A
ADR1_10min_peak_1820	Ca22chrRB_C_albicans_SC5314	1888322	1888322	+	244.544	NA	TTS (CR_08760C_B)	TS (CR_08760C_B)	191	CR_08760C_B
ADR1_10min_peak_1680	Ca22chrRA_C_albicans_SC5314	1897167	1897167	+	50.8885	NA	TTS (CR_08810W_A)	TS (CR_08810W_A)	-1317	CR_08830W_A
ADR1_10min_peak_1825	Ca22chrRB_C_albicans_SC5314	1896626	1896626	+	56.5706	NA	TTS (CR_08810W_B)	TS (CR_08810W_B)	-1317	CR_08830W_B
ADR1_10min_peak_1683	Ca22chrRA_C_albicans_SC5314	1939596	1939596	+	41.3188	NA	TTS (CR_09090C_A)	TS (CR_09090C_A)	-1455	CR_09070C_A
ADR1_10min_peak_1829	Ca22chrRB_C_albicans_SC5314	1939051	1939051	+	31.4466	NA	TTS (CR_09090C_B)	TS (CR_09090C_B)	-1451	CR_09070C_B
ADR1_10min_peak_1685	Ca22chrRA_C_albicans_SC5314	1968791	1968791	+	11.6176	NA	TTS (CR_09270C_A)	TS (CR_09270C_A)	-1221	CR_09240C_A
ADR1_10min_peak_1831	Ca22chrRB_C_albicans_SC5314	1968251	1968251	+	14.704	NA	TTS (CR_09270C_B)	TS (CR_09270C_B)	-1222	CR_09240C_B
ADR1_10min_peak_1837	Ca22chrRB_C_albicans_SC5314	2112788	2112788	+	7.74211	NA	TTS (CR_09900C_B)	TS (CR_09900C_B)	582	CR_09890C_B
ADR1_10min_peak_1695	Ca22chrRA_C_albicans_SC5314	2162867	2162867	+	6.79074	NA	TTS (CR_10120C_A)	TS (CR_10120C_A)	1184	CR_10110W_A
ADR1_10min_peak_1840	Ca22chrRB_C_albicans_SC5314	2162327	2162327	+	1.32578	NA	TTS (CR_10120C_B)	TS (CR_10120C_B)	1184	CR_10110W_B
ADR1_10min_peak_1697	Ca22chrRA_C_albicans_SC5314	2201856	2201856	+	15.1281	NA	TTS (CR_10330W_A)	TS (CR_10330W_A)	280	CR_10330W_A
ADR1_10min_peak_1698	Ca22chrRA_C_albicans_SC5314	2243496	2243496	+	54.1277	NA	TTS (CR_10550W_A)	TS (CR_10550W_A)	1710	CR_10570C_A
ADR1_10min_peak_1843	Ca22chrRB_C_albicans_SC5314	2242967	2242967	+	74.6382	NA	TTS (CR_10550W_B)	TS (CR_10550W_B)	1699	CR_10570C_B
ADR1_10min_peak_1702	Ca22chrRA_C_albicans_SC5314	2254439	2254439	+	6.45416	NA	TTS (CR_10630W_A)	TS (CR_10630W_A)	268	CR_10640W_A
ADR1_10min_peak_1848	Ca22chrRB_C_albicans_SC5314	2253874	2253874	+	15.0633	NA	TTS (CR_10630W_B)	TS (CR_10630W_B)	243	CR_10640W_B

## Sheet: Chec Seq 30 min analysis
PeakID	Chr	Start	End	Strand	Peak Score	Focus Ratio/Region Size	Annotation	Detailed Annotation	Distance to TSS	Nearest PromoterID	Entrez ID	Nearest Unigene	Nearest Refseq	Nearest Ensembl	Gene Name	Gene Alias	Gene Description	Gene Type
ADR1_30min_peak_645	Ca22chr6B_C_albicans_SC5314	867270	867270	+	330.864	NA	Intergenic	Intergenic	-2717	C6_03990C_B
ADR1_30min_peak_564	Ca22chr4B_C_albicans_SC5314	1203952	1203952	+	250.796	NA	promoterSS (C4_05530W_B)	-promoterSS (C4_05530W_B)	-699	C4_05530W_B
ADR1_30min_peak_713	Ca22chr7B_C_albicans_SC5314	582517	582517	+	242.474	NA	Intergenic	Intergenic	-2936	C7_02750W_B
ADR1_30min_peak_163	Ca22chr2A_C_albicans_SC5314	672442	672442	+	227.163	NA	promoterSS (C2_03250W_A)	-promoterSS (C2_03250W_A)	-277	C2_03250W_A
ADR1_30min_peak_398	Ca22chr4A_C_albicans_SC5314	462068	462068	+	226.163	NA	promoterSS (C4_02320C_A)	-promoterSS (C4_02320C_A)	-424	C4_02320C_A
ADR1_30min_peak_625	Ca22chr6A_C_albicans_SC5314	867306	867306	+	213.95	NA	Intergenic	Intergenic	-2709	C6_03990C_A
ADR1_30min_peak_563	Ca22chr4B_C_albicans_SC5314	1201959	1201959	+	213.344	NA	Intergenic	Intergenic	-2692	C4_05530W_B
ADR1_30min_peak_76	Ca22chr1B_C_albicans_SC5314	1690598	1690598	+	201.841	NA	promoterSS (C1_07770W_B)	-promoterSS (C1_07770W_B)	-706	C1_07770W_B
ADR1_30min_peak_28	Ca22chr1A_C_albicans_SC5314	1688364	1688364	+	201.24	NA	Intergenic	Intergenic	-2928	C1_07770W_A
ADR1_30min_peak_284	Ca22chr3A_C_albicans_SC5314	882069	882069	+	192.45	NA	promoterSS (C3_04240C_A)	-promoterSS (C3_04240C_A)	-424	C3_04240C_A
ADR1_30min_peak_29	Ca22chr1A_C_albicans_SC5314	1690586	1690586	+	190.199	NA	promoterSS (C1_07770W_A)	-promoterSS (C1_07770W_A)	-706	C1_07770W_A
ADR1_30min_peak_673	Ca22chr7A_C_albicans_SC5314	582509	582509	+	183.122	NA	Intergenic	Intergenic	-2940	C7_02750W_A
ADR1_30min_peak_236	Ca22chr2A_C_albicans_SC5314	2180579	2180579	+	182.897	NA	promoterSS (C2_10560C_A)	-promoterSS (C2_10560C_A)	-309	C2_10560C_A
ADR1_30min_peak_528	Ca22chr4A_C_albicans_SC5314	1405760	1405760	+	180.267	NA	Intergenic	Intergenic	-1101	C4_06320C_A
ADR1_30min_peak_334	Ca22chr4A_C_albicans_SC5314	2646	2646	+	173.445	NA	promoterSS (C4_00020W_A)	-promoterSS (C4_00020W_A)	-199	C4_00020W_A
ADR1_30min_peak_533	Ca22chr4A_C_albicans_SC5314	1454769	1454769	+	170.32	NA	Intergenic	Intergenic	-2559	C4_06540W_A
ADR1_30min_peak_483	Ca22chr4A_C_albicans_SC5314	1086319	1086319	+	168.069	NA	promoterSS (C4_05080C_A)	-promoterSS (C4_05080C_A)	-339	C4_05080C_A
ADR1_30min_peak_494	Ca22chr4A_C_albicans_SC5314	1201930	1201930	+	168.002	NA	Intergenic	Intergenic	-2699	C4_05530W_A
ADR1_30min_peak_343	Ca22chr4A_C_albicans_SC5314	36538	36538	+	165.626	NA	promoterSS (C4_00240C_A)	-promoterSS (C4_00240C_A)	-303	C4_00240C_A
ADR1_30min_peak_257	Ca22chr2B_C_albicans_SC5314	2180446	2180446	+	161.382	NA	promoterSS (C2_10560C_B)	-promoterSS (C2_10560C_B)	-309	C2_10560C_B
ADR1_30min_peak_103	Ca22chr2A_C_albicans_SC5314	43878	43878	+	160.643	NA	promoterSS (C2_00340C_A)	-promoterSS (C2_00340C_A)	-305	C2_00340C_A
ADR1_30min_peak_702	Ca22chr7B_C_albicans_SC5314	234762	234762	+	158.741	NA	Intergenic	Intergenic	1801	C7_01130C_B
ADR1_30min_peak_366	Ca22chr4A_C_albicans_SC5314	171634	171634	+	154.072	NA	promoterSS (C4_00950C_A)	-promoterSS (C4_00950C_A)	-159	C4_00950C_A
ADR1_30min_peak_530	Ca22chr4A_C_albicans_SC5314	1433529	1433529	+	153.349	NA	promoterSS (C4_06440C_A)	-promoterSS (C4_06440C_A)	-14	C4_06450W_A
ADR1_30min_peak_171	Ca22chr2A_C_albicans_SC5314	732621	732621	+	153.334	NA	Intergenic	Intergenic	4295	C2_03500W_A
ADR1_30min_peak_547	Ca22chr4A_C_albicans_SC5314	1566416	1566416	+	151.201	NA	promoterSS (C4_07080C_A)	-promoterSS (C4_07080C_A)	-338	C4_07080C_A
ADR1_30min_peak_74	Ca22chr1B_C_albicans_SC5314	1688373	1688373	+	147.794	NA	Intergenic	Intergenic	-2931	C1_07770W_B
ADR1_30min_peak_527	Ca22chr4A_C_albicans_SC5314	1405026	1405026	+	146.169	NA	promoterSS (C4_06320C_A)	-promoterSS (C4_06320C_A)	-367	C4_06320C_A
ADR1_30min_peak_425	Ca22chr4A_C_albicans_SC5314	638884	638884	+	138.977	NA	promoterSS (C4_03070W_A)	-promoterSS (C4_03070W_A)	-784	C4_03070W_A
ADR1_30min_peak_467	Ca22chr4A_C_albicans_SC5314	990651	990651	+	138.159	NA	promoterSS (C4_04600C_A)	-promoterSS (C4_04600C_A)	-249	C4_04600C_A
ADR1_30min_peak_203	Ca22chr2A_C_albicans_SC5314	1079979	1079979	+	137.456	NA	promoterSS (C2_05250C_A)	-promoterSS (C2_05250C_A)	-966	C2_05250C_A
ADR1_30min_peak_106	Ca22chr2A_C_albicans_SC5314	82573	82573	+	135.063	NA	promoterSS (C2_00520W_A)	-promoterSS (C2_00520W_A)	-251	C2_00520W_A
ADR1_30min_peak_397	Ca22chr4A_C_albicans_SC5314	451107	451107	+	128.594	NA	promoterSS (C4_02290W_A)	-promoterSS (C4_02290W_A)	-320	C4_02290W_A
ADR1_30min_peak_104	Ca22chr2A_C_albicans_SC5314	75318	75318	+	128.542	NA	promoterSS (C2_00480C_A)	-promoterSS (C2_00480C_A)	-268	C2_00490W_A
ADR1_30min_peak_513	Ca22chr4A_C_albicans_SC5314	1318214	1318214	+	125.684	NA	Intergenic	Intergenic	-2704	C4_05940W_A
ADR1_30min_peak_519	Ca22chr4A_C_albicans_SC5314	1334266	1334266	+	124.244	NA	TTS (C4_06020C_A)	TS (C4_06020C_A)	152	C4_06010C_A
ADR1_30min_peak_86	Ca22chr1B_C_albicans_SC5314	2345983	2345983	+	121.926	NA	promoterSS (C1_10590W_B)	-promoterSS (C1_10590W_B)	-778	C1_10590W_B
ADR1_30min_peak_161	Ca22chr2A_C_albicans_SC5314	661816	661816	+	119.743	NA	Intergenic	Intergenic	-1791	C2_03220C_A
ADR1_30min_peak_463	Ca22chr4A_C_albicans_SC5314	975735	975735	+	117.662	NA	promoterSS (C4_04550C_A)	-promoterSS (C4_04550C_A)	-258	C4_04550C_A
ADR1_30min_peak_213	Ca22chr2A_C_albicans_SC5314	1202119	1202119	+	114.421	NA	Intergenic	Intergenic	-1598	C2_05860C_A
ADR1_30min_peak_532	Ca22chr4A_C_albicans_SC5314	1441679	1441679	+	113.457	NA	TTS (C4_06490C_A)	TS (C4_06490C_A)	2004	C4_06490C_A
ADR1_30min_peak_385	Ca22chr4A_C_albicans_SC5314	355926	355926	+	111.863	NA	promoterSS (C4_01800W_A)	-promoterSS (C4_01800W_A)	-557	C4_01800W_A
ADR1_30min_peak_665	Ca22chr7A_C_albicans_SC5314	389562	389562	+	111.226	NA	promoterSS (C7_01800C_A)	-promoterSS (C7_01800C_A)	-764	C7_01800C_A
ADR1_30min_peak_356	Ca22chr4A_C_albicans_SC5314	126014	126014	+	111.226	NA	promoterSS (C4_00730C_A)	-promoterSS (C4_00730C_A)	9	C4_00740W_A
ADR1_30min_peak_111	Ca22chr2A_C_albicans_SC5314	155492	155492	+	111.226	NA	promoterSS (C2_00930C_A)	-promoterSS (C2_00930C_A)	-242	C2_00930C_A
ADR1_30min_peak_378	Ca22chr4A_C_albicans_SC5314	282322	282322	+	110.708	NA	promoterSS (C4_01380W_A)	-promoterSS (C4_01380W_A)	-839	C4_01380W_A
ADR1_30min_peak_48	Ca22chr1B_C_albicans_SC5314	37162	37162	+	109.646	NA	promoterSS (C1_00220W_B)	-promoterSS (C1_00220W_B)	-690	C1_00220W_B
ADR1_30min_peak_482	Ca22chr4A_C_albicans_SC5314	1067770	1067770	+	109.015	NA	promoterSS (C4_04990C_A)	-promoterSS (C4_04990C_A)	-283	C4_05000W_A
ADR1_30min_peak_381	Ca22chr4A_C_albicans_SC5314	319774	319774	+	109.015	NA	TTS (C4_01550C_A)	TS (C4_01550C_A)	1661	C4_01550C_A
ADR1_30min_peak_246	Ca22chr2B_C_albicans_SC5314	1202139	1202139	+	107.757	NA	Intergenic	Intergenic	-1598	C2_05860C_B
ADR1_30min_peak_712	Ca22chr7B_C_albicans_SC5314	581883	581883	+	107.454	NA	Intergenic	Intergenic	-3570	C7_02750W_B
ADR1_30min_peak_202	Ca22chr2A_C_albicans_SC5314	1042680	1042680	+	107.443	NA	promoterSS (C2_05000C_A)	-promoterSS (C2_05000C_A)	-210	C2_05020W_A
ADR1_30min_peak_113	Ca22chr2A_C_albicans_SC5314	161167	161167	+	107.441	NA	promoterSS (C2_00970C_A)	-promoterSS (C2_00970C_A)	-168	C2_00980W_A
ADR1_30min_peak_191	Ca22chr2A_C_albicans_SC5314	919788	919788	+	107.093	NA	promoterSS (C2_04400W_A)	-promoterSS (C2_04400W_A)	-985	C2_04400W_A
ADR1_30min_peak_361	Ca22chr4A_C_albicans_SC5314	140098	140098	+	106.711	NA	TTS (C4_00790C_A)	TS (C4_00790C_A)	-1337	C4_00780C_A
ADR1_30min_peak_331	Ca22chr3B_C_albicans_SC5314	1647060	1647060	+	105.56	NA	Intergenic	Intergenic	-1372	C3_07180C_B
ADR1_30min_peak_166	Ca22chr2A_C_albicans_SC5314	693125	693125	+	104.635	NA	promoterSS (C2_03330C_A)	-promoterSS (C2_03330C_A)	152	C2_03340W_A
ADR1_30min_peak_49	Ca22chr1B_C_albicans_SC5314	42326	42326	+	103.497	NA	promoterSS (C1_00230C_B)	-promoterSS (C1_00230C_B)	-153	C1_00240C_B
ADR1_30min_peak_336	Ca22chr4A_C_albicans_SC5314	15579	15579	+	103.336	NA	TTS (C4_00110C_A)	TS (C4_00110C_A)	127	C4_00100C_A
ADR1_30min_peak_210	Ca22chr2A_C_albicans_SC5314	1147849	1147849	+	102.89	NA	Intergenic	Intergenic	-2118	C2_05640W_A
ADR1_30min_peak_302	Ca22chr3A_C_albicans_SC5314	1647085	1647085	+	102.41	NA	Intergenic	Intergenic	-1369	C3_07180C_A
ADR1_30min_peak_705	Ca22chr7B_C_albicans_SC5314	389564	389564	+	100.942	NA	promoterSS (C7_01800C_B)	-promoterSS (C7_01800C_B)	-763	C7_01800C_B
ADR1_30min_peak_703	Ca22chr7B_C_albicans_SC5314	235472	235472	+	100.731	NA	TTS (C7_01130C_B)	TS (C7_01130C_B)	1091	C7_01130C_B
ADR1_30min_peak_193	Ca22chr2A_C_albicans_SC5314	934516	934516	+	100.635	NA	promoterSS (C2_04470W_A)	-promoterSS (C2_04470W_A)	-985	C2_04470W_A
ADR1_30min_peak_1	Ca22chr1A_C_albicans_SC5314	37176	37176	+	100.33	NA	promoterSS (C1_00220W_A)	-promoterSS (C1_00220W_A)	-675	C1_00220W_A
ADR1_30min_peak_324	Ca22chr3B_C_albicans_SC5314	1345323	1345323	+	100.025	NA	promoterSS (C3_05970C_B)	-promoterSS (C3_05970C_B)	-399	C3_05970C_B
ADR1_30min_peak_440	Ca22chr4A_C_albicans_SC5314	741697	741697	+	99.7192	NA	promoterSS (C4_03510C_A)	-promoterSS (C4_03510C_A)	-529	C4_03510C_A
ADR1_30min_peak_298	Ca22chr3A_C_albicans_SC5314	1442392	1442392	+	99.112	NA	promoterSS (C3_06310C_A)	-promoterSS (C3_06310C_A)	-821	C3_06310C_A
ADR1_30min_peak_154	Ca22chr2A_C_albicans_SC5314	629457	629457	+	98.6018	NA	TTS (C2_03110W_A)	TS (C2_03110W_A)	-1239	C2_03120W_A
ADR1_30min_peak_153	Ca22chr2A_C_albicans_SC5314	627111	627111	+	98.2659	NA	TTS (C2_03100W_A)	TS (C2_03100W_A)	-1074	C2_03110W_A
ADR1_30min_peak_295	Ca22chr3A_C_albicans_SC5314	1345347	1345347	+	96.6971	NA	promoterSS (C3_05970C_A)	-promoterSS (C3_05970C_A)	-399	C3_05970C_A
ADR1_30min_peak_326	Ca22chr3B_C_albicans_SC5314	1442365	1442365	+	95.7946	NA	promoterSS (C3_06310C_B)	-promoterSS (C3_06310C_B)	-820	C3_06310C_B
ADR1_30min_peak_512	Ca22chr4A_C_albicans_SC5314	1309013	1309013	+	95.7161	NA	TTS (C4_05910C_A)	TS (C4_05910C_A)	-2713	C4_05900C_A
ADR1_30min_peak_811	Ca22chrRB_C_albicans_SC5314	2168732	2168732	+	95.495	NA	Intergenic	Intergenic	-3194	CR_10160W_B
ADR1_30min_peak_92	Ca22chr1B_C_albicans_SC5314	3134839	3134839	+	94.3018	NA	promoterSS (C1_14220C_B)	-promoterSS (C1_14220C_B)	-724	C1_14220C_B
ADR1_30min_peak_72	Ca22chr1B_C_albicans_SC5314	1574871	1574871	+	90.7525	NA	Intergenic	Intergenic	4011	C1_07320W_B
ADR1_30min_peak_416	Ca22chr4A_C_albicans_SC5314	575818	575818	+	90.6714	NA	Intergenic	Intergenic	-1485	C4_02750W_A
ADR1_30min_peak_441	Ca22chr4A_C_albicans_SC5314	747202	747202	+	90.2462	NA	exon (C4_03520C_A, exon 1 of 1)	-exon (C4_03520C_A, exon 1 of 1)	129	C4_03520C_A
ADR1_30min_peak_529	Ca22chr4A_C_albicans_SC5314	1418238	1418238	+	88.1282	NA	promoterSS (C4_06390W_A)	-promoterSS (C4_06390W_A)	-490	C4_06390W_A
ADR1_30min_peak_26	Ca22chr1A_C_albicans_SC5314	1574820	1574820	+	88.1282	NA	Intergenic	Intergenic	3990	C1_07320W_A
ADR1_30min_peak_487	Ca22chr4A_C_albicans_SC5314	1101166	1101166	+	87.8493	NA	Intergenic	Intergenic	-1996	C4_05110C_A
ADR1_30min_peak_43	Ca22chr1A_C_albicans_SC5314	3134785	3134785	+	87.8388	NA	promoterSS (C1_14220C_A)	-promoterSS (C1_14220C_A)	-723	C1_14220C_A
ADR1_30min_peak_638	Ca22chr6B_C_albicans_SC5314	430947	430947	+	87.5497	NA	Intergenic	Intergenic	-1375	C6_02090C_B
ADR1_30min_peak_200	Ca22chr2A_C_albicans_SC5314	1034275	1034275	+	87.261	NA	promoterSS (C2_04950C_A)	-promoterSS (C2_04950C_A)	-621	C2_04950C_A
ADR1_30min_peak_245	Ca22chr2B_C_albicans_SC5314	1149695	1149695	+	87.0127	NA	promoterSS (C2_05640W_B)	-promoterSS (C2_05640W_B)	-289	C2_05640W_B
ADR1_30min_peak_455	Ca22chr4A_C_albicans_SC5314	887882	887882	+	86.973	NA	promoterSS (C4_04160W_A)	-promoterSS (C4_04160W_A)	-385	C4_04160W_A
ADR1_30min_peak_432	Ca22chr4A_C_albicans_SC5314	713721	713721	+	86.973	NA	promoterSS (C4_03420C_A)	-promoterSS (C4_03420C_A)	-140	C4_03420C_A
ADR1_30min_peak_352	Ca22chr4A_C_albicans_SC5314	97088	97088	+	86.973	NA	promoterSS (C4_00540C_A)	-promoterSS (C4_00540C_A)	305	C4_00550C_A
ADR1_30min_peak_522	Ca22chr4A_C_albicans_SC5314	1361798	1361798	+	86.3978	NA	promoterSS (C4_06120W_A)	-promoterSS (C4_06120W_A)	-608	C4_06120W_A
ADR1_30min_peak_380	Ca22chr4A_C_albicans_SC5314	289855	289855	+	85.7262	NA	Intergenic	Intergenic	-1362	C4_01400W_A
ADR1_30min_peak_134	Ca22chr2A_C_albicans_SC5314	500897	500897	+	85.5373	NA	promoterSS (C2_02490C_A)	-promoterSS (C2_02490C_A)	-262	C2_02500W_A
ADR1_30min_peak_675	Ca22chr7A_C_albicans_SC5314	585037	585037	+	85.4862	NA	promoterSS (C7_02750W_A)	-promoterSS (C7_02750W_A)	-412	C7_02750W_A
ADR1_30min_peak_151	Ca22chr2A_C_albicans_SC5314	610690	610690	+	84.6796	NA	promoterSS (C2_03030W_A)	-promoterSS (C2_03030W_A)	22	C2_03030W_A
ADR1_30min_peak_443	Ca22chr4A_C_albicans_SC5314	797728	797728	+	84.3954	NA	promoterSS (C4_03750C_A)	-promoterSS (C4_03750C_A)	34	C4_03750C_A
ADR1_30min_peak_399	Ca22chr4A_C_albicans_SC5314	463116	463116	+	84.3954	NA	promoterSS (C4_02330C_A)	-promoterSS (C4_02330C_A)	-76	C4_02330C_A
ADR1_30min_peak_44	Ca22chr1A_C_albicans_SC5314	3150706	3150706	+	84.3954	NA	promoterSS (C1_14290C_A)	-promoterSS (C1_14290C_A)	-585	C1_14290C_A
ADR1_30min_peak_427	Ca22chr4A_C_albicans_SC5314	648533	648533	+	84.3544	NA	promoterSS (C4_03110W_A)	-promoterSS (C4_03110W_A)	-634	C4_03110W_A
ADR1_30min_peak_338	Ca22chr4A_C_albicans_SC5314	18700	18700	+	84.2978	NA	TTS (C4_00120W_A)	TS (C4_00120W_A)	897	C4_00120W_A
ADR1_30min_peak_396	Ca22chr4A_C_albicans_SC5314	441799	441799	+	84.1118	NA	promoterSS (C4_02220C_A)	-promoterSS (C4_02220C_A)	-649	C4_02220C_A
ADR1_30min_peak_93	Ca22chr1B_C_albicans_SC5314	3150762	3150762	+	83.545	NA	promoterSS (C1_14290C_B)	-promoterSS (C1_14290C_B)	-588	C1_14290C_B
ADR1_30min_peak_79	Ca22chr1B_C_albicans_SC5314	1793885	1793885	+	82.4175	NA	promoterSS (C1_08190C_B)	-promoterSS (C1_08190C_B)	-259	C1_08200W_B
ADR1_30min_peak_636	Ca22chr6B_C_albicans_SC5314	414354	414354	+	81.854	NA	TTS (C6_02020C_B)	TS (C6_02020C_B)	1579	C6_02020C_B
ADR1_30min_peak_615	Ca22chr6A_C_albicans_SC5314	414391	414391	+	81.854	NA	TTS (C6_02020C_A)	TS (C6_02020C_A)	1582	C6_02020C_A
ADR1_30min_peak_784	Ca22chrRB_C_albicans_SC5314	641498	641498	+	81.2925	NA	promoterSS (CR_02800C_B)	-promoterSS (CR_02800C_B)	-205	CR_02800C_B
ADR1_30min_peak_583	Ca22chr5A_C_albicans_SC5314	807304	807304	+	81.2925	NA	promoterSS (C5_03620W_A)	-promoterSS (C5_03620W_A)	-380	C5_03620W_A
ADR1_30min_peak_730	Ca22chrRA_C_albicans_SC5314	3813	3813	+	80.4539	NA	Intergenic	Intergenic	3077	CR_00010C_A
ADR1_30min_peak_31	Ca22chr1A_C_albicans_SC5314	1793873	1793873	+	80.4539	NA	promoterSS (C1_08190C_A)	-promoterSS (C1_08190C_A)	-261	C1_08200W_A
ADR1_30min_peak_715	Ca22chr7B_C_albicans_SC5314	587467	587467	+	78.6001	NA	TTS (C7_02750W_B)	TS (C7_02750W_B)	2014	C7_02750W_B
ADR1_30min_peak_253	Ca22chr2B_C_albicans_SC5314	2144863	2144863	+	78.3049	NA	Intergenic	Intergenic	-6482	C2_10420W_B
ADR1_30min_peak_479	Ca22chr4A_C_albicans_SC5314	1056709	1056709	+	78.231	NA	promoterSS (C4_04910C_A)	-promoterSS (C4_04910C_A)	12	C4_04910C_A
ADR1_30min_peak_252	Ca22chr2B_C_albicans_SC5314	2057289	2057289	+	77.9552	NA	promoterSS (C2_10050W_B)	-promoterSS (C2_10050W_B)	-624	C2_10050W_B
ADR1_30min_peak_358	Ca22chr4A_C_albicans_SC5314	128203	128203	+	77.7978	NA	Intergenic	Intergenic	-1103	C4_00750C_A
ADR1_30min_peak_549	Ca22chr4A_C_albicans_SC5314	1585176	1585176	+	77.4046	NA	promoterSS (C4_07170C_A)	-promoterSS (C4_07170C_A)	-147	C4_07180W_A
ADR1_30min_peak_184	Ca22chr2A_C_albicans_SC5314	854796	854796	+	76.8717	NA	exon (C2_04060C_A, exon 1 of 1)	-exon (C2_04060C_A, exon 1 of 1)	-1519	C2_04050C_A
ADR1_30min_peak_596	Ca22chr5B_C_albicans_SC5314	467116	467116	+	76.5997	NA	promoterSS (C5_02080C_B)	-promoterSS (C5_02080C_B)	-299	C5_02080C_B
ADR1_30min_peak_379	Ca22chr4A_C_albicans_SC5314	287333	287333	+	76.5312	NA	promoterSS (C4_01390W_A)	-promoterSS (C4_01390W_A)	-292	C4_01390W_A
ADR1_30min_peak_692	Ca22chr7B_C_albicans_SC5314	13810	13810	+	75.7798	NA	promoterSS (C7_00090C_B)	-promoterSS (C7_00090C_B)	-237	C7_00100W_B
ADR1_30min_peak_770	Ca22chrRA_C_albicans_SC5314	2169276	2169276	+	75.7642	NA	Intergenic	Intergenic	-3190	CR_10160W_A
ADR1_30min_peak_11	Ca22chr1A_C_albicans_SC5314	624768	624768	+	75.7642	NA	Intergenic	Intergenic	-1230	C1_02990C_A
ADR1_30min_peak_606	Ca22chr5B_C_albicans_SC5314	807410	807410	+	75.2199	NA	promoterSS (C5_03620W_B)	-promoterSS (C5_03620W_B)	-381	C5_03620W_B
ADR1_30min_peak_429	Ca22chr4A_C_albicans_SC5314	691837	691837	+	74.9482	NA	TTS (C4_03310C_A)	TS (C4_03310C_A)	660	C4_03310C_A
ADR1_30min_peak_630	Ca22chr6A_C_albicans_SC5314	1033064	1033064	+	74.6788	NA	Intergenic	Intergenic	4484	C6_04650W_A
ADR1_30min_peak_502	Ca22chr4A_C_albicans_SC5314	1248091	1248091	+	74.5417	NA	TTS (C4_05670W_A)	TS (C4_05670W_A)	-1314	C4_05680W_A
ADR1_30min_peak_216	Ca22chr2A_C_albicans_SC5314	1231911	1231911	+	74.5389	NA	promoterSS (C2_06020W_A)	-promoterSS (C2_06020W_A)	-791	C2_06020W_A
ADR1_30min_peak_623	Ca22chr6A_C_albicans_SC5314	862368	862368	+	74.4072	NA	TTS (C6_03990C_A)	TS (C6_03990C_A)	2229	C6_03990C_A
ADR1_30min_peak_531	Ca22chr4A_C_albicans_SC5314	1434998	1434998	+	73.8676	NA	promoterSS (C4_06460C_A)	-promoterSS (C4_06460C_A)	-297	C4_06460C_A
ADR1_30min_peak_350	Ca22chr4A_C_albicans_SC5314	81213	81213	+	73.3308	NA	promoterSS (C4_00480W_A)	-promoterSS (C4_00480W_A)	-361	C4_00480W_A
ADR1_30min_peak_152	Ca22chr2A_C_albicans_SC5314	614519	614519	+	73.3052	NA	promoterSS (C2_03050W_A)	-promoterSS (C2_03050W_A)	-507	C2_03050W_A
ADR1_30min_peak_149	Ca22chr2A_C_albicans_SC5314	605832	605832	+	73.0261	NA	TTS (C2_03020C_A)	TS (C2_03020C_A)	-1136	C2_03010C_A
ADR1_30min_peak_496	Ca22chr4A_C_albicans_SC5314	1206639	1206639	+	72.4666	NA	TTS (C4_05530W_A)	TS (C4_05530W_A)	2010	C4_05530W_A
ADR1_30min_peak_507	Ca22chr4A_C_albicans_SC5314	1262256	1262256	+	72.2612	NA	promoterSS (C4_05720W_A)	-promoterSS (C4_05720W_A)	-369	C4_05720W_A
ADR1_30min_peak_167	Ca22chr2A_C_albicans_SC5314	697803	697803	+	71.995	NA	promoterSS (C2_03360W_A)	-promoterSS (C2_03360W_A)	-316	C2_03360W_A
ADR1_30min_peak_80	Ca22chr1B_C_albicans_SC5314	1849838	1849838	+	71.995	NA	promoterSS (C1_08400C_B)	-promoterSS (C1_08400C_B)	-427	C1_08400C_B
ADR1_30min_peak_195	Ca22chr2A_C_albicans_SC5314	994654	994654	+	71.1984	NA	promoterSS (C2_04740C_A)	-promoterSS (C2_04740C_A)	-557	C2_04740C_A
ADR1_30min_peak_12	Ca22chr1A_C_albicans_SC5314	665256	665256	+	70.9282	NA	promoterSS (C1_03190C_A)	-promoterSS (C1_03190C_A)	-920	C1_03190C_A
ADR1_30min_peak_412	Ca22chr4A_C_albicans_SC5314	560885	560885	+	70.1412	NA	Intergenic	Intergenic	-1089	C4_02720C_A
ADR1_30min_peak_375	Ca22chr4A_C_albicans_SC5314	268979	268979	+	70.1412	NA	exon (C4_01320C_A, exon 1 of 1)	-exon (C4_01320C_A, exon 1 of 1)	1834	C4_01320C_A
ADR1_30min_peak_644	Ca22chr6B_C_albicans_SC5314	856988	856988	+	69.8784	NA	promoterSS (C6_03950C_B)	-promoterSS (C6_03950C_B)	-359	C6_03960W_B
ADR1_30min_peak_384	Ca22chr4A_C_albicans_SC5314	347789	347789	+	69.6163	NA	promoterSS (C4_01750C_A)	-promoterSS (C4_01750C_A)	-309	C4_01760W_A
ADR1_30min_peak_59	Ca22chr1B_C_albicans_SC5314	665297	665297	+	69.3544	NA	promoterSS (C1_03190C_B)	-promoterSS (C1_03190C_B)	-923	C1_03190C_B
ADR1_30min_peak_309	Ca22chr3B_C_albicans_SC5314	667618	667618	+	69.0924	NA	promoterSS (C3_03130C_B)	-promoterSS (C3_03130C_B)	-439	C3_03130C_B
ADR1_30min_peak_269	Ca22chr3A_C_albicans_SC5314	667619	667619	+	69.0924	NA	promoterSS (C3_03130C_A)	-promoterSS (C3_03130C_A)	-438	C3_03130C_A
ADR1_30min_peak_377	Ca22chr4A_C_albicans_SC5314	279166	279166	+	68.8314	NA	TTS (C4_01360W_A)	TS (C4_01360W_A)	977	C4_01360W_A
ADR1_30min_peak_742	Ca22chrRA_C_albicans_SC5314	761749	761749	+	68.0502	NA	promoterSS (CR_03450W_A)	-promoterSS (CR_03450W_A)	-397	CR_03450W_A
ADR1_30min_peak_372	Ca22chr4A_C_albicans_SC5314	238556	238556	+	67.8978	NA	Intergenic	Intergenic	-1715	C4_01180W_A
ADR1_30min_peak_60	Ca22chr1B_C_albicans_SC5314	665786	665786	+	67.7903	NA	Intergenic	Intergenic	-1412	C1_03190C_B
ADR1_30min_peak_672	Ca22chr7A_C_albicans_SC5314	581883	581883	+	67.5556	NA	Intergenic	Intergenic	-3566	C7_02750W_A
ADR1_30min_peak_400	Ca22chr4A_C_albicans_SC5314	464217	464217	+	67.5484	NA	promoterSS (C4_02360W_A)	-promoterSS (C4_02360W_A)	634	C4_02340W_A
ADR1_30min_peak_602	Ca22chr5B_C_albicans_SC5314	774472	774472	+	67.2714	NA	Intergenic	Intergenic	-1089	C5_03440W_B
ADR1_30min_peak_286	Ca22chr3A_C_albicans_SC5314	901279	901279	+	67.2714	NA	promoterSS (C3_04330C_A)	-promoterSS (C3_04330C_A)	-303	C3_04330C_A
ADR1_30min_peak_13	Ca22chr1A_C_albicans_SC5314	665741	665741	+	67.2714	NA	Intergenic	Intergenic	-1405	C1_03190C_A
ADR1_30min_peak_652	Ca22chr7A_C_albicans_SC5314	13802	13802	+	66.5342	NA	promoterSS (C7_00090C_A)	-promoterSS (C7_00090C_A)	-245	C7_00100W_A
ADR1_30min_peak_262	Ca22chr3A_C_albicans_SC5314	28010	28010	+	65.2019	NA	promoterSS (C3_00220W_A)	-promoterSS (C3_00220W_A)	-268	C3_00220W_A
ADR1_30min_peak_457	Ca22chr4A_C_albicans_SC5314	908570	908570	+	64.9537	NA	promoterSS (C4_04250W_A)	-promoterSS (C4_04250W_A)	-273	C4_04250W_A
ADR1_30min_peak_376	Ca22chr4A_C_albicans_SC5314	273412	273412	+	64.7907	NA	exon (C4_01340W_A, exon 1 of 1)	-exon (C4_01340W_A, exon 1 of 1)	197	C4_01340W_A
ADR1_30min_peak_4	Ca22chr1A_C_albicans_SC5314	87566	87566	+	64.6978	NA	promoterSS (C1_00540C_A)	-promoterSS (C1_00540C_A)	-318	C1_00540C_A
ADR1_30min_peak_422	Ca22chr4A_C_albicans_SC5314	623921	623921	+	64.6623	NA	promoterSS (C4_02990C_A)	-promoterSS (C4_02990C_A)	-411	C4_02990C_A
ADR1_30min_peak_772	Ca22chrRB_C_albicans_SC5314	3813	3813	+	64.4422	NA	Intergenic	Intergenic	3077	CR_00010C_B
ADR1_30min_peak_465	Ca22chr4A_C_albicans_SC5314	979087	979087	+	64.4422	NA	promoterSS (C4_04570W_A)	-promoterSS (C4_04570W_A)	-209	C4_04570W_A
ADR1_30min_peak_215	Ca22chr2A_C_albicans_SC5314	1231557	1231557	+	64.4422	NA	TTS (C2_06010W_A)	TS (C2_06010W_A)	-1145	C2_06020W_A
ADR1_30min_peak_663	Ca22chr7A_C_albicans_SC5314	238532	238532	+	64.4016	NA	Intergenic	Intergenic	-1970	C7_01130C_A
ADR1_30min_peak_704	Ca22chr7B_C_albicans_SC5314	238535	238535	+	63.7731	NA	Intergenic	Intergenic	-1972	C7_01130C_B
ADR1_30min_peak_125	Ca22chr2A_C_albicans_SC5314	316953	316953	+	63.6809	NA	Intergenic	Intergenic	-1810	C2_01750C_A
ADR1_30min_peak_235	Ca22chr2A_C_albicans_SC5314	2151412	2151412	+	63.6132	NA	promoterSS (C2_10420W_A)	-promoterSS (C2_10420W_A)	-47	C2_10420W_A
ADR1_30min_peak_677	Ca22chr7A_C_albicans_SC5314	678865	678865	+	63.4283	NA	promoterSS (C7_03130C_A)	-promoterSS (C7_03130C_A)	-222	C7_03130C_A
ADR1_30min_peak_96	Ca22chr1B_C_albicans_SC5314	3183038	3183038	+	62.5989	NA	promoterSS (C1_14550C_B)	-promoterSS (C1_14550C_B)	-67	C1_14550C_B
ADR1_30min_peak_52	Ca22chr1B_C_albicans_SC5314	87572	87572	+	62.4205	NA	promoterSS (C1_00540C_B)	-promoterSS (C1_00540C_B)	-321	C1_00540C_B
ADR1_30min_peak_622	Ca22chr6A_C_albicans_SC5314	857031	857031	+	62.1697	NA	promoterSS (C6_03950C_A)	-promoterSS (C6_03950C_A)	-358	C6_03960W_A
ADR1_30min_peak_392	Ca22chr4A_C_albicans_SC5314	420584	420584	+	62.1697	NA	promoterSS (C4_02120W_A)	-promoterSS (C4_02120W_A)	-436	C4_02120W_A
ADR1_30min_peak_136	Ca22chr2A_C_albicans_SC5314	522588	522588	+	62.1697	NA	TTS (C2_02580W_A)	TS (C2_02580W_A)	-1416	C2_02590W_A
ADR1_30min_peak_359	Ca22chr4A_C_albicans_SC5314	130591	130591	+	61.919	NA	Intergenic	Intergenic	-1339	C4_00760W_A
ADR1_30min_peak_348	Ca22chr4A_C_albicans_SC5314	60672	60672	+	61.1701	NA	promoterSS (C4_00400W_A)	-promoterSS (C4_00400W_A)	-267	C4_00400W_A
ADR1_30min_peak_165	Ca22chr2A_C_albicans_SC5314	691169	691169	+	60.9212	NA	TTS (C2_03330C_A)	TS (C2_03330C_A)	1408	C2_03330C_A
ADR1_30min_peak_208	Ca22chr2A_C_albicans_SC5314	1134340	1134340	+	60.4535	NA	promoterSS (C2_05580W_A)	-promoterSS (C2_05580W_A)	-617	C2_05580W_A
ADR1_30min_peak_373	Ca22chr4A_C_albicans_SC5314	239283	239283	+	60.4254	NA	promoterSS (C4_01180W_A)	-promoterSS (C4_01180W_A)	-988	C4_01180W_A
ADR1_30min_peak_121	Ca22chr2A_C_albicans_SC5314	217122	217122	+	60.4254	NA	promoterSS (C2_01290C_A)	-promoterSS (C2_01290C_A)	-108	C2_01290C_A
ADR1_30min_peak_273	Ca22chr3A_C_albicans_SC5314	789809	789809	+	60.1779	NA	promoterSS (C3_03750C_A)	-promoterSS (C3_03750C_A)	-245	C3_03750C_A
ADR1_30min_peak_45	Ca22chr1A_C_albicans_SC5314	3154890	3154890	+	60.1779	NA	promoterSS (C1_14300C_A)	-promoterSS (C1_14300C_A)	-140	C1_14310W_A
ADR1_30min_peak_567	Ca22chr5A_C_albicans_SC5314	30479	30479	+	59.6833	NA	promoterSS (C5_00190C_A)	-promoterSS (C5_00190C_A)	-818	C5_00190C_A
ADR1_30min_peak_480	Ca22chr4A_C_albicans_SC5314	1061092	1061092	+	59.437	NA	TTS (C4_04940W_A)	TS (C4_04940W_A)	643	C4_04950W_A
ADR1_30min_peak_408	Ca22chr4A_C_albicans_SC5314	535999	535999	+	59.437	NA	TTS (C4_02600C_A)	TS (C4_02600C_A)	605	C4_02590C_A
ADR1_30min_peak_94	Ca22chr1B_C_albicans_SC5314	3154943	3154943	+	59.437	NA	promoterSS (C1_14300C_B)	-promoterSS (C1_14300C_B)	-140	C1_14310W_B
ADR1_30min_peak_306	Ca22chr3B_C_albicans_SC5314	28013	28013	+	59.3895	NA	promoterSS (C3_00220W_B)	-promoterSS (C3_00220W_B)	-265	C3_00220W_B
ADR1_30min_peak_330	Ca22chr3B_C_albicans_SC5314	1606704	1606704	+	59.2336	NA	Intergenic	Intergenic	-1202	C3_07020W_B
ADR1_30min_peak_717	Ca22chr7B_C_albicans_SC5314	678875	678875	+	58.7018	NA	promoterSS (C7_03130C_B)	-promoterSS (C7_03130C_B)	-206	C7_03130C_B
ADR1_30min_peak_281	Ca22chr3A_C_albicans_SC5314	868828	868828	+	58.3034	NA	promoterSS (C3_04170W_A)	-promoterSS (C3_04170W_A)	-747	C3_04170W_A
ADR1_30min_peak_723	Ca22chr7B_C_albicans_SC5314	909748	909748	+	58.1973	NA	Intergenic	Intergenic	-1068	C7_04210C_B
ADR1_30min_peak_486	Ca22chr4A_C_albicans_SC5314	1100610	1100610	+	57.9941	NA	Intergenic	Intergenic	-1440	C4_05110C_A
ADR1_30min_peak_69	Ca22chr1B_C_albicans_SC5314	1548470	1548470	+	57.9699	NA	promoterSS (C1_07210C_B)	-promoterSS (C1_07210C_B)	-309	C1_07210C_B
ADR1_30min_peak_548	Ca22chr4A_C_albicans_SC5314	1566753	1566753	+	57.7268	NA	promoterSS (C4_07080C_A)	-promoterSS (C4_07080C_A)	-675	C4_07080C_A
ADR1_30min_peak_221	Ca22chr2A_C_albicans_SC5314	1283262	1283262	+	57.7268	NA	Intergenic	Intergenic	-1940	C2_06320W_A
ADR1_30min_peak_62	Ca22chr1B_C_albicans_SC5314	761728	761728	+	57.5447	NA	exon (C1_03680W_B, exon 1 of 1)	-exon (C1_03680W_B, exon 1 of 1)	265	C1_03680W_B
ADR1_30min_peak_417	Ca22chr4A_C_albicans_SC5314	576967	576967	+	57.2415	NA	promoterSS (C4_02750W_A)	-promoterSS (C4_02750W_A)	-336	C4_02750W_A
ADR1_30min_peak_276	Ca22chr3A_C_albicans_SC5314	847734	847734	+	57.2415	NA	promoterSS (C3_04060C_A)	-promoterSS (C3_04060C_A)	-554	C3_04060C_A
ADR1_30min_peak_290	Ca22chr3A_C_albicans_SC5314	1045211	1045211	+	56.758	NA	promoterSS (C3_04880W_A)	-promoterSS (C3_04880W_A)	-353	C3_04880W_A
ADR1_30min_peak_751	Ca22chrRA_C_albicans_SC5314	1352688	1352688	+	56.6228	NA	Intergenic	Intergenic	-2199	CR_06380C_A
ADR1_30min_peak_648	Ca22chr6B_C_albicans_SC5314	995341	995341	+	56.604	NA	promoterSS (C6_04470C_B)	-promoterSS (C6_04470C_B)	-211	C6_04470C_B
ADR1_30min_peak_786	Ca22chrRB_C_albicans_SC5314	761668	761668	+	56.5756	NA	promoterSS (CR_03450W_B)	-promoterSS (CR_03450W_B)	-413	CR_03450W_B
ADR1_30min_peak_323	Ca22chr3B_C_albicans_SC5314	1157599	1157599	+	56.517	NA	TTS (C3_05270C_B)	TS (C3_05270C_B)	-1413	C3_05250C_B
ADR1_30min_peak_32	Ca22chr1A_C_albicans_SC5314	1822720	1822720	+	56.2764	NA	TTS (C1_08300W_A)	TS (C1_08300W_A)	-1037	C1_08310W_A
ADR1_30min_peak_714	Ca22chr7B_C_albicans_SC5314	583036	583036	+	55.0775	NA	Intergenic	Intergenic	-2417	C7_02750W_B
ADR1_30min_peak_23	Ca22chr1A_C_albicans_SC5314	1548454	1548454	+	54.6045	NA	promoterSS (C1_07210C_A)	-promoterSS (C1_07210C_A)	-321	C1_07210C_A
ADR1_30min_peak_47	Ca22chr1A_C_albicans_SC5314	3182985	3182985	+	54.482	NA	promoterSS (C1_14550C_A)	-promoterSS (C1_14550C_A)	-68	C1_14550C_A
ADR1_30min_peak_278	Ca22chr3A_C_albicans_SC5314	862606	862606	+	54.1296	NA	promoterSS (C3_04110C_A)	-promoterSS (C3_04110C_A)	808	C3_04120C_A
ADR1_30min_peak_182	Ca22chr2A_C_albicans_SC5314	807064	807064	+	54.1296	NA	promoterSS (C2_03820C_A)	-promoterSS (C2_03820C_A)	37	C2_03830W_A
ADR1_30min_peak_588	Ca22chr5B_C_albicans_SC5314	30481	30481	+	53.893	NA	promoterSS (C5_00190C_B)	-promoterSS (C5_00190C_B)	-820	C5_00190C_B
ADR1_30min_peak_478	Ca22chr4A_C_albicans_SC5314	1053505	1053505	+	53.2477	NA	TTS (C4_04890C_A)	TS (C4_04890C_A)	584	C4_04880W_A
ADR1_30min_peak_431	Ca22chr4A_C_albicans_SC5314	709954	709954	+	53.1863	NA	promoterSS (C4_03380C_A)	-promoterSS (C4_03380C_A)	-310	C4_03380C_A
ADR1_30min_peak_112	Ca22chr2A_C_albicans_SC5314	158745	158745	+	53.1863	NA	promoterSS (C2_00960C_A)	-promoterSS (C2_00960C_A)	-340	C2_00960C_A
ADR1_30min_peak_603	Ca22chr5B_C_albicans_SC5314	784731	784731	+	52.952	NA	promoterSS (C5_03490C_B)	-promoterSS (C5_03490C_B)	-294	C5_03490C_B
ADR1_30min_peak_382	Ca22chr4A_C_albicans_SC5314	336636	336636	+	52.952	NA	promoterSS (C4_01690C_A)	-promoterSS (C4_01690C_A)	-331	C4_01690C_A
ADR1_30min_peak_55	Ca22chr1B_C_albicans_SC5314	232186	232186	+	52.952	NA	TTS (C1_01150C_B)	TS (C1_01150C_B)	-2396	C1_01140C_B
ADR1_30min_peak_178	Ca22chr2A_C_albicans_SC5314	765553	765553	+	52.8874	NA	promoterSS (C2_03620W_A)	-promoterSS (C2_03620W_A)	-988	C2_03620W_A
ADR1_30min_peak_312	Ca22chr3B_C_albicans_SC5314	765379	765379	+	52.718	NA	promoterSS (C3_03630W_B)	-promoterSS (C3_03630W_B)	414	C3_03620C_B
ADR1_30min_peak_477	Ca22chr4A_C_albicans_SC5314	1047102	1047102	+	52.4309	NA	Intergenic	Intergenic	-1191	C4_04860W_A
ADR1_30min_peak_415	Ca22chr4A_C_albicans_SC5314	574849	574849	+	52.4005	NA	Intergenic	Intergenic	-2454	C4_02750W_A
ADR1_30min_peak_458	Ca22chr4A_C_albicans_SC5314	921006	921006	+	52.3086	NA	Intergenic	Intergenic	-2033	C4_04320W_A
ADR1_30min_peak_495	Ca22chr4A_C_albicans_SC5314	1204289	1204289	+	52.1665	NA	promoterSS (C4_05530W_A)	-promoterSS (C4_05530W_A)	-340	C4_05530W_A
ADR1_30min_peak_728	Ca22chr7B_C_albicans_SC5314	921644	921644	+	52.019	NA	Intergenic	Intergenic	2801	C7_04230W_B
ADR1_30min_peak_721	Ca22chr7B_C_albicans_SC5314	753474	753474	+	52.019	NA	TTS (C7_03420C_B)	TS (C7_03420C_B)	2196	C7_03420C_B
ADR1_30min_peak_371	Ca22chr4A_C_albicans_SC5314	234919	234919	+	52.019	NA	exon (C4_01170C_A, exon 1 of 1)	-exon (C4_01170C_A, exon 1 of 1)	1289	C4_01160W_A
ADR1_30min_peak_271	Ca22chr3A_C_albicans_SC5314	765402	765402	+	51.0834	NA	promoterSS (C3_03630W_A)	-promoterSS (C3_03630W_A)	402	C3_03620C_A
ADR1_30min_peak_389	Ca22chr4A_C_albicans_SC5314	393244	393244	+	51.045	NA	Intergenic	Intergenic	-1503	C4_02000C_A
ADR1_30min_peak_688	Ca22chr7A_C_albicans_SC5314	921613	921613	+	50.6292	NA	Intergenic	Intergenic	2801	C7_04230W_A
ADR1_30min_peak_459	Ca22chr4A_C_albicans_SC5314	921512	921512	+	50.3985	NA	Intergenic	Intergenic	-1527	C4_04320W_A
ADR1_30min_peak_238	Ca22chr2A_C_albicans_SC5314	2185869	2185869	+	50.2979	NA	promoterSS (C2_10590W_A)	-promoterSS (C2_10590W_A)	-678	C2_10590W_A
ADR1_30min_peak_119	Ca22chr2A_C_albicans_SC5314	178106	178106	+	50.0031	NA	TTS (C2_01110C_A)	TS (C2_01110C_A)	-1198	C2_01090C_A
ADR1_30min_peak_511	Ca22chr4A_C_albicans_SC5314	1298608	1298608	+	49.7382	NA	promoterSS (C4_05870C_A)	-promoterSS (C4_05870C_A)	-218	C4_05870C_A
ADR1_30min_peak_691	Ca22chr7B_C_albicans_SC5314	9464	9464	+	49.7352	NA	promoterSS (C7_00080C_B)	-promoterSS (C7_00080C_B)	-34	C7_00080C_B
ADR1_30min_peak_332	Ca22chr3B_C_albicans_SC5314	1718077	1718077	+	49.4817	NA	Intergenic	Intergenic	-1250	C3_07540C_B
ADR1_30min_peak_303	Ca22chr3A_C_albicans_SC5314	1718105	1718105	+	49.4817	NA	Intergenic	Intergenic	-1250	C3_07540C_A
ADR1_30min_peak_175	Ca22chr2A_C_albicans_SC5314	744081	744081	+	49.4817	NA	Intergenic	Intergenic	-1722	C2_03520C_A
ADR1_30min_peak_383	Ca22chr4A_C_albicans_SC5314	346028	346028	+	49.2537	NA	TTS (C4_01740W_A)	TS (C4_01740W_A)	652	C4_01740W_A
ADR1_30min_peak_485	Ca22chr4A_C_albicans_SC5314	1097767	1097767	+	49.1106	NA	exon (C4_05110C_A, exon 2 of 2)	-exon (C4_05110C_A, exon 2 of 2)	1403	C4_05110C_A
ADR1_30min_peak_419	Ca22chr4A_C_albicans_SC5314	601534	601534	+	49.0694	NA	promoterSS (C4_02900C_A)	-promoterSS (C4_02900C_A)	-905	C4_02900C_A
ADR1_30min_peak_318	Ca22chr3B_C_albicans_SC5314	984030	984030	+	49.0272	NA	promoterSS (C3_04640W_B)	-promoterSS (C3_04640W_B)	-964	C3_04640W_B
ADR1_30min_peak_683	Ca22chr7A_C_albicans_SC5314	909720	909720	+	48.6095	NA	Intergenic	Intergenic	-1071	C7_04210C_A
ADR1_30min_peak_289	Ca22chr3A_C_albicans_SC5314	984046	984046	+	48.5741	NA	promoterSS (C3_04640W_A)	-promoterSS (C3_04640W_A)	-970	C3_04640W_A
ADR1_30min_peak_514	Ca22chr4A_C_albicans_SC5314	1318757	1318757	+	48.4232	NA	Intergenic	Intergenic	-2161	C4_05940W_A
ADR1_30min_peak_319	Ca22chr3B_C_albicans_SC5314	1045183	1045183	+	48.3483	NA	promoterSS (C3_04880W_B)	-promoterSS (C3_04880W_B)	-359	C3_04880W_B
ADR1_30min_peak_579	Ca22chr5A_C_albicans_SC5314	774348	774348	+	47.7352	NA	Intergenic	Intergenic	-1107	C5_03440W_A
ADR1_30min_peak_641	Ca22chr6B_C_albicans_SC5314	557290	557290	+	47.6728	NA	TTS (C6_02710C_B)	TS (C6_02710C_B)	-1459	C6_02690C_B
ADR1_30min_peak_177	Ca22chr2A_C_albicans_SC5314	751843	751843	+	47.6728	NA	TTS (C2_03540W_A)	TS (C2_03540W_A)	2073	C2_03540W_A
ADR1_30min_peak_650	Ca22chr6B_C_albicans_SC5314	1032976	1032976	+	47.318	NA	Intergenic	Intergenic	4476	C6_04650W_B
ADR1_30min_peak_293	Ca22chr3A_C_albicans_SC5314	1157630	1157630	+	47.2242	NA	TTS (C3_05270C_A)	TS (C3_05270C_A)	-1422	C3_05250C_A
ADR1_30min_peak_147	Ca22chr2A_C_albicans_SC5314	594792	594792	+	47.2242	NA	TTS (C2_02980C_A)	TS (C2_02980C_A)	-1890	C2_02970C_A
ADR1_30min_peak_364	Ca22chr4A_C_albicans_SC5314	156922	156922	+	46.5542	NA	promoterSS (C4_00860C_A)	-promoterSS (C4_00860C_A)	-129	C4_00870W_A
ADR1_30min_peak_240	Ca22chr2B_C_albicans_SC5314	162363	162363	+	46.5542	NA	promoterSS (C2_00990W_B)	-promoterSS (C2_00990W_B)	-793	C2_00990W_B
ADR1_30min_peak_586	Ca22chr5A_C_albicans_SC5314	1148599	1148599	+	46.3316	NA	promoterSS (C5_05250C_A)	-promoterSS (C5_05250C_A)	67	C5_05260W_A
ADR1_30min_peak_347	Ca22chr4A_C_albicans_SC5314	59477	59477	+	46.3316	NA	promoterSS (C4_00390W_A)	-promoterSS (C4_00390W_A)	-233	C4_00390W_A
ADR1_30min_peak_198	Ca22chr2A_C_albicans_SC5314	1026877	1026877	+	46.2745	NA	promoterSS (C2_04920W_A)	-promoterSS (C2_04920W_A)	-224	C2_04920W_A
ADR1_30min_peak_345	Ca22chr4A_C_albicans_SC5314	44891	44891	+	46.1095	NA	promoterSS (C4_00290C_A)	-promoterSS (C4_00290C_A)	-177	C4_00290C_A
ADR1_30min_peak_264	Ca22chr3A_C_albicans_SC5314	161210	161210	+	46.1095	NA	promoterSS (C3_00810C_A)	-promoterSS (C3_00810C_A)	-524	C3_00810C_A
ADR1_30min_peak_114	Ca22chr2A_C_albicans_SC5314	162623	162623	+	45.6165	NA	promoterSS (C2_00990W_A)	-promoterSS (C2_00990W_A)	-515	C2_00990W_A
ADR1_30min_peak_259	Ca22chr2B_C_albicans_SC5314	2185769	2185769	+	45.6131	NA	promoterSS (C2_10590W_B)	-promoterSS (C2_10590W_B)	-645	C2_10590W_B
ADR1_30min_peak_3	Ca22chr1A_C_albicans_SC5314	57916	57916	+	45.0057	NA	promoterSS (C1_00380C_A)	-promoterSS (C1_00380C_A)	-842	C1_00380C_A
ADR1_30min_peak_187	Ca22chr2A_C_albicans_SC5314	883307	883307	+	44.9895	NA	exon (C2_04200W_A, exon 1 of 1)	-exon (C2_04200W_A, exon 1 of 1)	-1108	C2_04210W_A
ADR1_30min_peak_525	Ca22chr4A_C_albicans_SC5314	1401061	1401061	+	44.7878	NA	TTS (C4_06290W_A)	TS (C4_06290W_A)	319	C4_06300C_A
ADR1_30min_peak_484	Ca22chr4A_C_albicans_SC5314	1096815	1096815	+	44.5843	NA	promoterSS (C4_05100C_A)	-promoterSS (C4_05100C_A)	-739	C4_05100C_A
ADR1_30min_peak_15	Ca22chr1A_C_albicans_SC5314	761680	761680	+	44.5614	NA	exon (C1_03680W_A, exon 1 of 1)	-exon (C1_03680W_A, exon 1 of 1)	264	C1_03680W_A
ADR1_30min_peak_301	Ca22chr3A_C_albicans_SC5314	1606730	1606730	+	44.552	NA	Intergenic	Intergenic	-1202	C3_07020W_A
ADR1_30min_peak_42	Ca22chr1A_C_albicans_SC5314	3010549	3010549	+	44.1328	NA	promoterSS (C1_13690C_A)	-promoterSS (C1_13690C_A)	-710	C1_13700W_A
ADR1_30min_peak_87	Ca22chr1B_C_albicans_SC5314	2518759	2518759	+	43.9157	NA	promoterSS (C1_11470C_B)	-promoterSS (C1_11470C_B)	-510	C1_11470C_B
ADR1_30min_peak_505	Ca22chr4A_C_albicans_SC5314	1260794	1260794	+	43.6992	NA	Intergenic	Intergenic	-1831	C4_05720W_A
ADR1_30min_peak_424	Ca22chr4A_C_albicans_SC5314	636112	636112	+	43.6992	NA	promoterSS (C4_03050C_A)	-promoterSS (C4_03050C_A)	-494	C4_03050C_A
ADR1_30min_peak_497	Ca22chr4A_C_albicans_SC5314	1214883	1214883	+	43.5055	NA	promoterSS (C4_05560C_A)	-promoterSS (C4_05560C_A)	99	C4_05560C_A
ADR1_30min_peak_744	Ca22chrRA_C_albicans_SC5314	961635	961635	+	43.4826	NA	promoterSS (CR_04310C_A)	-promoterSS (CR_04310C_A)	-266	CR_04330W_A
ADR1_30min_peak_763	Ca22chrRA_C_albicans_SC5314	1886161	1886161	+	43.4801	NA	Intergenic	Intergenic	2893	CR_08760C_A
ADR1_30min_peak_651	Ca22chr7A_C_albicans_SC5314	9474	9474	+	43.4702	NA	promoterSS (C7_00080C_A)	-promoterSS (C7_00080C_A)	-44	C7_00080C_A
ADR1_30min_peak_6	Ca22chr1A_C_albicans_SC5314	232176	232176	+	43.2662	NA	TTS (C1_01150C_A)	TS (C1_01150C_A)	-2397	C1_01140C_A
ADR1_30min_peak_38	Ca22chr1A_C_albicans_SC5314	2518732	2518732	+	42.8358	NA	promoterSS (C1_11470C_A)	-promoterSS (C1_11470C_A)	-521	C1_11470C_A
ADR1_30min_peak_420	Ca22chr4A_C_albicans_SC5314	604913	604913	+	42.6214	NA	promoterSS (C4_02930W_A)	-promoterSS (C4_02930W_A)	-524	C4_02930W_A
ADR1_30min_peak_256	Ca22chr2B_C_albicans_SC5314	2152846	2152846	+	42.6214	NA	TTS (C2_10420W_B)	TS (C2_10420W_B)	1501	C2_10420W_B
ADR1_30min_peak_155	Ca22chr2A_C_albicans_SC5314	629871	629871	+	42.6214	NA	promoterSS (C2_03120W_A)	-promoterSS (C2_03120W_A)	-825	C2_03120W_A
ADR1_30min_peak_438	Ca22chr4A_C_albicans_SC5314	738887	738887	+	42.4078	NA	exon (C4_03510C_A, exon 1 of 1)	-exon (C4_03510C_A, exon 1 of 1)	2281	C4_03510C_A
ADR1_30min_peak_678	Ca22chr7A_C_albicans_SC5314	692701	692701	+	41.9814	NA	promoterSS (C7_03180C_A)	-promoterSS (C7_03180C_A)	-108	C7_03190C_A
ADR1_30min_peak_535	Ca22chr4A_C_albicans_SC5314	1455864	1455864	+	41.9814	NA	Intergenic	Intergenic	-1464	C4_06540W_A
ADR1_30min_peak_217	Ca22chr2A_C_albicans_SC5314	1234811	1234811	+	41.7685	NA	promoterSS (C2_06030W_A)	-promoterSS (C2_06030W_A)	40	C2_06030W_A
ADR1_30min_peak_63	Ca22chr1B_C_albicans_SC5314	896380	896380	+	41.1325	NA	TTS (C1_04320W_B)	TS (C1_04320W_B)	1247	C1_04320W_B
ADR1_30min_peak_250	Ca22chr2B_C_albicans_SC5314	1893103	1893103	+	40.9214	NA	promoterSS (C2_09230C_B)	-promoterSS (C2_09230C_B)	-25	C2_09240C_B
ADR1_30min_peak_411	Ca22chr4A_C_albicans_SC5314	553351	553351	+	40.9209	NA	promoterSS (C4_02690W_A)	-promoterSS (C4_02690W_A)	114	C4_02680C_A
ADR1_30min_peak_537	Ca22chr4A_C_albicans_SC5314	1480911	1480911	+	40.7108	NA	promoterSS (C4_06610C_A)	-promoterSS (C4_06610C_A)	796	C4_06620C_A
ADR1_30min_peak_405	Ca22chr4A_C_albicans_SC5314	520657	520657	+	40.5008	NA	TTS (C4_02530W_A)	TS (C4_02530W_A)	-3223	C4_02540W_A
ADR1_30min_peak_435	Ca22chr4A_C_albicans_SC5314	733533	733533	+	40.3937	NA	exon (C4_03490C_A, exon 1 of 1)	-exon (C4_03490C_A, exon 1 of 1)	151	C4_03490C_A
ADR1_30min_peak_674	Ca22chr7A_C_albicans_SC5314	583207	583207	+	40.2577	NA	Intergenic	Intergenic	-2242	C7_02750W_A
ADR1_30min_peak_255	Ca22chr2B_C_albicans_SC5314	2151293	2151293	+	40.1337	NA	promoterSS (C2_10420W_B)	-promoterSS (C2_10420W_B)	-52	C2_10420W_B
ADR1_30min_peak_807	Ca22chrRB_C_albicans_SC5314	1885620	1885620	+	40.1142	NA	Intergenic	Intergenic	2893	CR_08760C_B
ADR1_30min_peak_265	Ca22chr3A_C_albicans_SC5314	174686	174686	+	40.0814	NA	promoterSS (C3_00880W_A)	-promoterSS (C3_00880W_A)	315	C3_00870W_A
ADR1_30min_peak_35	Ca22chr1A_C_albicans_SC5314	2186254	2186254	+	39.8723	NA	Intergenic	Intergenic	-1249	C1_10000C_A
ADR1_30min_peak_681	Ca22chr7A_C_albicans_SC5314	753444	753444	+	39.4561	NA	TTS (C7_03420C_A)	TS (C7_03420C_A)	2196	C7_03420C_A
ADR1_30min_peak_517	Ca22chr4A_C_albicans_SC5314	1328871	1328871	+	39.2482	NA	TTS (C4_05970W_A)	TS (C4_05970W_A)	2015	C4_05970W_A
ADR1_30min_peak_434	Ca22chr4A_C_albicans_SC5314	730577	730577	+	39.2482	NA	TTS (C4_03480C_A)	TS (C4_03480C_A)	537	C4_03480C_A
ADR1_30min_peak_58	Ca22chr1B_C_albicans_SC5314	584820	584820	+	39.2482	NA	TTS (C1_02790W_B)	TS (C1_02790W_B)	455	C1_02800W_B
ADR1_30min_peak_570	Ca22chr5A_C_albicans_SC5314	89117	89117	+	38.8345	NA	promoterSS (C5_00480C_A)	-promoterSS (C5_00480C_A)	-867	C5_00480C_A
ADR1_30min_peak_595	Ca22chr5B_C_albicans_SC5314	249031	249031	+	38.6286	NA	Intergenic	Intergenic	-3445	C5_01100C_B
ADR1_30min_peak_131	Ca22chr2A_C_albicans_SC5314	436300	436300	+	38.6286	NA	promoterSS (C2_02210C_A)	-promoterSS (C2_02210C_A)	-268	C2_02210C_A
ADR1_30min_peak_574	Ca22chr5A_C_albicans_SC5314	249043	249043	+	38.4231	NA	Intergenic	Intergenic	-3446	C5_01100C_A
ADR1_30min_peak_322	Ca22chr3B_C_albicans_SC5314	1125090	1125090	+	38.4231	NA	Intergenic	Intergenic	-1356	C3_05180W_B
ADR1_30min_peak_91	Ca22chr1B_C_albicans_SC5314	3010599	3010599	+	38.4231	NA	promoterSS (C1_13690C_B)	-promoterSS (C1_13690C_B)	-716	C1_13700W_B
ADR1_30min_peak_357	Ca22chr4A_C_albicans_SC5314	127706	127706	+	38.1052	NA	promoterSS (C4_00750C_A)	-promoterSS (C4_00750C_A)	-606	C4_00750C_A
ADR1_30min_peak_515	Ca22chr4A_C_albicans_SC5314	1319534	1319534	+	38.0141	NA	Intergenic	Intergenic	-1384	C4_05940W_A
ADR1_30min_peak_391	Ca22chr4A_C_albicans_SC5314	401858	401858	+	38.0141	NA	Intergenic	Intergenic	-3194	C4_02030W_A
ADR1_30min_peak_540	Ca22chr4A_C_albicans_SC5314	1527302	1527302	+	37.6071	NA	TTS (C4_06830C_A)	TS (C4_06830C_A)	2130	C4_06830C_A
ADR1_30min_peak_50	Ca22chr1B_C_albicans_SC5314	52052	52052	+	37.6071	NA	promoterSS (C1_00350C_B)	-promoterSS (C1_00350C_B)	-368	C1_00350C_B
ADR1_30min_peak_445	Ca22chr4A_C_albicans_SC5314	824319	824319	+	37.5805	NA	TTS (C4_03880W_A)	TS (C4_03880W_A)	-1777	C4_03890W_A
ADR1_30min_peak_433	Ca22chr4A_C_albicans_SC5314	725461	725461	+	37.4087	NA	exon (C4_03460C_A, exon 1 of 1)	-exon (C4_03460C_A, exon 1 of 1)	405	C4_03460C_A
ADR1_30min_peak_554	Ca22chr4B_C_albicans_SC5314	401913	401913	+	37.4044	NA	Intergenic	Intergenic	-3194	C4_02030W_B
ADR1_30min_peak_768	Ca22chrRA_C_albicans_SC5314	2103532	2103532	+	37.2019	NA	TTS (CR_09860W_A)	TS (CR_09860W_A)	-2531	CR_09880W_A
ADR1_30min_peak_778	Ca22chrRB_C_albicans_SC5314	215294	215294	+	37.2019	NA	promoterSS (CR_00970W_B)	-promoterSS (CR_00970W_B)	-326	CR_00970W_B
ADR1_30min_peak_423	Ca22chr4A_C_albicans_SC5314	625474	625474	+	37.1238	NA	promoterSS (C4_03000C_A)	-promoterSS (C4_03000C_A)	-479	C4_03000C_A
ADR1_30min_peak_490	Ca22chr4A_C_albicans_SC5314	1113824	1113824	+	36.9998	NA	promoterSS (C4_05140C_A)	-promoterSS (C4_05140C_A)	-740	C4_05140C_A
ADR1_30min_peak_90	Ca22chr1B_C_albicans_SC5314	2871089	2871089	+	36.9998	NA	promoterSS (C1_13150W_B)	-promoterSS (C1_13150W_B)	-125	C1_13150W_B
ADR1_30min_peak_185	Ca22chr2A_C_albicans_SC5314	862009	862009	+	36.9482	NA	promoterSS (C2_04100W_A)	-promoterSS (C2_04100W_A)	-506	C2_04100W_A
ADR1_30min_peak_767	Ca22chrRA_C_albicans_SC5314	1998848	1998848	+	36.7983	NA	Intergenic	Intergenic	-1401	CR_09410W_A
ADR1_30min_peak_557	Ca22chr4B_C_albicans_SC5314	604961	604961	+	36.7983	NA	promoterSS (C4_02930W_B)	-promoterSS (C4_02930W_B)	-517	C4_02930W_B
ADR1_30min_peak_189	Ca22chr2A_C_albicans_SC5314	896593	896593	+	36.7983	NA	TTS (C2_04270W_A)	TS (C2_04270W_A)	-1180	C2_04280W_A
ADR1_30min_peak_565	Ca22chr4B_C_albicans_SC5314	1262739	1262739	+	36.6339	NA	promoterSS (C4_05720W_B)	-promoterSS (C4_05720W_B)	84	C4_05720W_B
ADR1_30min_peak_212	Ca22chr2A_C_albicans_SC5314	1187799	1187799	+	36.5069	NA	promoterSS (C2_05800C_A)	-promoterSS (C2_05800C_A)	-721	C2_05800C_A
ADR1_30min_peak_129	Ca22chr2A_C_albicans_SC5314	401692	401692	+	36.3962	NA	promoterSS (C2_02050C_A)	-promoterSS (C2_02050C_A)	-523	C2_02050C_A
ADR1_30min_peak_227	Ca22chr2A_C_albicans_SC5314	1865303	1865303	+	35.9956	NA	promoterSS (C2_09120C_A)	-promoterSS (C2_09120C_A)	-744	C2_09120C_A
ADR1_30min_peak_137	Ca22chr2A_C_albicans_SC5314	523639	523639	+	35.9956	NA	promoterSS (C2_02590W_A)	-promoterSS (C2_02590W_A)	-365	C2_02590W_A
ADR1_30min_peak_150	Ca22chr2A_C_albicans_SC5314	609625	609625	+	35.9052	NA	Intergenic	Intergenic	-1043	C2_03030W_A
ADR1_30min_peak_367	Ca22chr4A_C_albicans_SC5314	192434	192434	+	35.7965	NA	exon (C4_00980C_A, exon 1 of 1)	-exon (C4_00980C_A, exon 1 of 1)	323	C4_00980C_A
ADR1_30min_peak_205	Ca22chr2A_C_albicans_SC5314	1112160	1112160	+	35.5975	NA	promoterSS (C2_05420C_A)	-promoterSS (C2_05420C_A)	86	C2_05430C_A
ADR1_30min_peak_593	Ca22chr5B_C_albicans_SC5314	209094	209094	+	35.2018	NA	Intergenic	Intergenic	-1155	C5_00890C_B
ADR1_30min_peak_551	Ca22chr4B_C_albicans_SC5314	372387	372387	+	35.2018	NA	promoterSS (C4_01900C_B)	-promoterSS (C4_01900C_B)	66	C4_01910W_B
ADR1_30min_peak_201	Ca22chr2A_C_albicans_SC5314	1035639	1035639	+	35.2018	NA	promoterSS (C2_04960C_A)	-promoterSS (C2_04960C_A)	-468	C2_04960C_A
ADR1_30min_peak_40	Ca22chr1A_C_albicans_SC5314	2871006	2871006	+	35.2018	NA	promoterSS (C1_13150W_A)	-promoterSS (C1_13150W_A)	-125	C1_13150W_A
ADR1_30min_peak_70	Ca22chr1B_C_albicans_SC5314	1563144	1563144	+	35.2018	NA	Intergenic	Intergenic	2157	C1_07290W_B
ADR1_30min_peak_10	Ca22chr1A_C_albicans_SC5314	584779	584779	+	35.2018	NA	TTS (C1_02790W_A)	TS (C1_02790W_A)	447	C1_02800W_A
ADR1_30min_peak_17	Ca22chr1A_C_albicans_SC5314	896339	896339	+	35.0335	NA	TTS (C1_04320W_A)	TS (C1_04320W_A)	1247	C1_04320W_A
ADR1_30min_peak_266	Ca22chr3A_C_albicans_SC5314	283196	283196	+	35.0047	NA	Intergenic	Intergenic	-1119	C3_01320C_A
ADR1_30min_peak_162	Ca22chr2A_C_albicans_SC5314	662585	662585	+	35.0047	NA	Intergenic	Intergenic	1942	C2_03230C_A
ADR1_30min_peak_476	Ca22chr4A_C_albicans_SC5314	1045076	1045076	+	34.8362	NA	Intergenic	Intergenic	-1055	C4_04850C_A
ADR1_30min_peak_97	Ca22chr1B_C_albicans_SC5314	3183726	3183726	+	34.545	NA	promoterSS (C1_14550C_B)	-promoterSS (C1_14550C_B)	438	C1_14560C_B
ADR1_30min_peak_473	Ca22chr4A_C_albicans_SC5314	1031860	1031860	+	34.0787	NA	Intergenic	Intergenic	-1381	C4_04800W_A
ADR1_30min_peak_725	Ca22chr7B_C_albicans_SC5314	910642	910642	+	34.0247	NA	Intergenic	Intergenic	-1962	C7_04210C_B
ADR1_30min_peak_536	Ca22chr4A_C_albicans_SC5314	1465800	1465800	+	34.0247	NA	promoterSS (C4_06550C_A)	-promoterSS (C4_06550C_A)	-769	C4_06550C_A
ADR1_30min_peak_475	Ca22chr4A_C_albicans_SC5314	1041868	1041868	+	34.0247	NA	promoterSS (C4_04840C_A)	-promoterSS (C4_04840C_A)	-795	C4_04840C_A
ADR1_30min_peak_339	Ca22chr4A_C_albicans_SC5314	27604	27604	+	33.8648	NA	promoterSS (C4_00160C_A)	-promoterSS (C4_00160C_A)	74	C4_00170W_A
ADR1_30min_peak_179	Ca22chr2A_C_albicans_SC5314	769236	769236	+	33.8031	NA	promoterSS (C2_03640W_A)	-promoterSS (C2_03640W_A)	-451	C2_03640W_A
ADR1_30min_peak_643	Ca22chr6B_C_albicans_SC5314	787240	787240	+	33.7192	NA	TTS (C6_03690W_B)	TS (C6_03690W_B)	-4011	C6_03700W_B
ADR1_30min_peak_805	Ca22chrRB_C_albicans_SC5314	1827434	1827434	+	33.6364	NA	promoterSS (CR_08470W_B)	-promoterSS (CR_08470W_B)	-632	CR_08470W_B
ADR1_30min_peak_741	Ca22chrRA_C_albicans_SC5314	680233	680233	+	33.4431	NA	promoterSS (CR_02940C_A)	-promoterSS (CR_02940C_A)	-267	CR_02940C_A
ADR1_30min_peak_491	Ca22chr4A_C_albicans_SC5314	1114385	1114385	+	33.4431	NA	Intergenic	Intergenic	-1001	C4_05150W_A
ADR1_30min_peak_388	Ca22chr4A_C_albicans_SC5314	385338	385338	+	33.4431	NA	promoterSS (C4_01960C_A)	-promoterSS (C4_01960C_A)	37	C4_01970W_A
ADR1_30min_peak_506	Ca22chr4A_C_albicans_SC5314	1261828	1261828	+	33.2502	NA	promoterSS (C4_05720W_A)	-promoterSS (C4_05720W_A)	-797	C4_05720W_A
ADR1_30min_peak_231	Ca22chr2A_C_albicans_SC5314	1929883	1929883	+	33.0584	NA	TTS (C2_09460C_A)	TS (C2_09460C_A)	3529	C2_09460C_A
ADR1_30min_peak_580	Ca22chr5A_C_albicans_SC5314	784584	784584	+	32.9415	NA	promoterSS (C5_03490C_A)	-promoterSS (C5_03490C_A)	-255	C5_03490C_A
ADR1_30min_peak_698	Ca22chr7B_C_albicans_SC5314	182405	182405	+	32.8601	NA	Intergenic	Intergenic	-3088	C7_00880C_B
ADR1_30min_peak_349	Ca22chr4A_C_albicans_SC5314	72003	72003	+	32.6756	NA	promoterSS (C4_00440C_A)	-promoterSS (C4_00440C_A)	-261	C4_00440C_A
ADR1_30min_peak_24	Ca22chr1A_C_albicans_SC5314	1563101	1563101	+	32.6756	NA	Intergenic	Intergenic	2144	C1_07290W_A
ADR1_30min_peak_2	Ca22chr1A_C_albicans_SC5314	52051	52051	+	32.6756	NA	promoterSS (C1_00350C_A)	-promoterSS (C1_00350C_A)	-370	C1_00350C_A
ADR1_30min_peak_46	Ca22chr1A_C_albicans_SC5314	3164952	3164952	+	32.4633	NA	promoterSS (C1_14360C_A)	-promoterSS (C1_14360C_A)	230	C1_14370W_A
ADR1_30min_peak_387	Ca22chr4A_C_albicans_SC5314	372320	372320	+	32.2945	NA	promoterSS (C4_01900C_A)	-promoterSS (C4_01900C_A)	56	C4_01910W_A
ADR1_30min_peak_360	Ca22chr4A_C_albicans_SC5314	132003	132003	+	32.2945	NA	promoterSS (C4_00760W_A)	-promoterSS (C4_00760W_A)	73	C4_00760W_A
ADR1_30min_peak_731	Ca22chrRA_C_albicans_SC5314	4953	4953	+	32.2751	NA	TTS (CR_00010C_A)	TS (CR_00010C_A)	1937	CR_00010C_A
ADR1_30min_peak_538	Ca22chr4A_C_albicans_SC5314	1484015	1484015	+	32.1047	NA	promoterSS (C4_06640C_A)	-promoterSS (C4_06640C_A)	-230	C4_06650W_A
ADR1_30min_peak_521	Ca22chr4A_C_albicans_SC5314	1351854	1351854	+	32.1047	NA	promoterSS (C4_06080W_A)	-promoterSS (C4_06080W_A)	419	C4_06070C_A
ADR1_30min_peak_452	Ca22chr4A_C_albicans_SC5314	869546	869546	+	32.1047	NA	TTS (C4_04060W_A)	TS (C4_04060W_A)	420	C4_04060W_A
ADR1_30min_peak_654	Ca22chr7A_C_albicans_SC5314	46102	46102	+	31.9151	NA	promoterSS (C7_00290C_A)	-promoterSS (C7_00290C_A)	-207	C7_00300W_A
ADR1_30min_peak_785	Ca22chrRB_C_albicans_SC5314	680173	680173	+	31.7261	NA	promoterSS (CR_02940C_B)	-promoterSS (CR_02940C_B)	-269	CR_02940C_B
ADR1_30min_peak_393	Ca22chr4A_C_albicans_SC5314	432265	432265	+	31.5885	NA	promoterSS (C4_02170C_A)	-promoterSS (C4_02170C_A)	-487	C4_02170C_A
ADR1_30min_peak_758	Ca22chrRA_C_albicans_SC5314	1716578	1716578	+	31.5376	NA	Intergenic	Intergenic	-2918	CR_07880C_A
ADR1_30min_peak_470	Ca22chr4A_C_albicans_SC5314	1021384	1021384	+	31.5376	NA	promoterSS (C4_04770C_A)	-promoterSS (C4_04770C_A)	-830	C4_04770C_A
ADR1_30min_peak_534	Ca22chr4A_C_albicans_SC5314	1455143	1455143	+	31.3498	NA	Intergenic	Intergenic	-2185	C4_06540W_A
ADR1_30min_peak_510	Ca22chr4A_C_albicans_SC5314	1295365	1295365	+	31.3498	NA	promoterSS (C4_05850C_A)	-promoterSS (C4_05850C_A)	-394	C4_05860W_A
ADR1_30min_peak_351	Ca22chr4A_C_albicans_SC5314	93297	93297	+	31.3498	NA	promoterSS (C4_00530C_A)	-promoterSS (C4_00530C_A)	-816	C4_00530C_A
ADR1_30min_peak_718	Ca22chr7B_C_albicans_SC5314	692731	692731	+	31.1622	NA	promoterSS (C7_03180C_B)	-promoterSS (C7_03180C_B)	-108	C7_03190C_B
ADR1_30min_peak_667	Ca22chr7A_C_albicans_SC5314	419806	419806	+	30.9754	NA	promoterSS (C7_01960W_A)	-promoterSS (C7_01960W_A)	-122	C7_01960W_A
ADR1_30min_peak_365	Ca22chr4A_C_albicans_SC5314	159019	159019	+	30.9754	NA	promoterSS (C4_00890W_A)	-promoterSS (C4_00890W_A)	-211	C4_00890W_A
ADR1_30min_peak_65	Ca22chr1B_C_albicans_SC5314	1194838	1194838	+	30.9754	NA	promoterSS (C1_05710C_B)	-promoterSS (C1_05710C_B)	-335	C1_05720W_B
ADR1_30min_peak_611	Ca22chr6A_C_albicans_SC5314	60245	60245	+	30.4642	NA	promoterSS (C6_00340C_A)	-promoterSS (C6_00340C_A)	-291	C6_00340C_A
ADR1_30min_peak_801	Ca22chrRB_C_albicans_SC5314	1715994	1715994	+	30.4176	NA	Intergenic	Intergenic	-2929	CR_07880C_B
ADR1_30min_peak_83	Ca22chr1B_C_albicans_SC5314	2186265	2186265	+	30.0477	NA	Intergenic	Intergenic	-1240	C1_10000C_B
ADR1_30min_peak_176	Ca22chr2A_C_albicans_SC5314	749353	749353	+	29.8846	NA	promoterSS (C2_03540W_A)	-promoterSS (C2_03540W_A)	-417	C2_03540W_A
ADR1_30min_peak_735	Ca22chrRA_C_albicans_SC5314	215322	215322	+	29.8637	NA	promoterSS (CR_00970W_A)	-promoterSS (CR_00970W_A)	-299	CR_00970W_A
ADR1_30min_peak_299	Ca22chr3A_C_albicans_SC5314	1495460	1495460	+	29.8637	NA	promoterSS (C3_06550C_A)	-promoterSS (C3_06550C_A)	-666	C3_06550C_A
ADR1_30min_peak_107	Ca22chr2A_C_albicans_SC5314	94481	94481	+	29.8637	NA	promoterSS (C2_00580C_A)	-promoterSS (C2_00580C_A)	-390	C2_00580C_A
ADR1_30min_peak_341	Ca22chr4A_C_albicans_SC5314	32618	32618	+	29.4625	NA	promoterSS (C4_00200C_A)	-promoterSS (C4_00200C_A)	33	C4_00210W_A
ADR1_30min_peak_229	Ca22chr2A_C_albicans_SC5314	1893179	1893179	+	29.4467	NA	promoterSS (C2_09230C_A)	-promoterSS (C2_09230C_A)	-15	C2_09240C_A
ADR1_30min_peak_708	Ca22chr7B_C_albicans_SC5314	425643	425643	+	29.3137	NA	Intergenic	Intergenic	-2235	C7_01970C_B
ADR1_30min_peak_223	Ca22chr2A_C_albicans_SC5314	1471902	1471902	+	29.1312	NA	promoterSS (C2_07220W_A)	-promoterSS (C2_07220W_A)	-325	C2_07220W_A
ADR1_30min_peak_454	Ca22chr4A_C_albicans_SC5314	887427	887427	+	28.9493	NA	promoterSS (C4_04150C_A)	-promoterSS (C4_04150C_A)	-830	C4_04150C_A
ADR1_30min_peak_777	Ca22chrRB_C_albicans_SC5314	175516	175516	+	28.7677	NA	promoterSS (CR_00740C_B)	-promoterSS (CR_00740C_B)	-890	CR_00740C_B
ADR1_30min_peak_450	Ca22chr4A_C_albicans_SC5314	866834	866834	+	28.7677	NA	promoterSS (C4_04040W_A)	-promoterSS (C4_04040W_A)	56	C4_04040W_A
ADR1_30min_peak_362	Ca22chr4A_C_albicans_SC5314	147651	147651	+	28.7677	NA	promoterSS (C4_00830W_A)	-promoterSS (C4_00830W_A)	-505	C4_00830W_A
ADR1_30min_peak_41	Ca22chr1A_C_albicans_SC5314	2973816	2973816	+	28.7677	NA	Intergenic	Intergenic	-2334	C1_13570W_A
ADR1_30min_peak_430	Ca22chr4A_C_albicans_SC5314	697435	697435	+	28.5867	NA	promoterSS (C4_03320W_A)	-promoterSS (C4_03320W_A)	-282	C4_03320W_A
ADR1_30min_peak_183	Ca22chr2A_C_albicans_SC5314	837645	837645	+	28.5867	NA	TTS (C2_03990W_A)	TS (C2_03990W_A)	230	C2_04000C_A
ADR1_30min_peak_782	Ca22chrRB_C_albicans_SC5314	500920	500920	+	28.4062	NA	exon (CR_02240C_B, exon 1 of 1)	-exon (CR_02240C_B, exon 1 of 1)	1752	CR_02240C_B
ADR1_30min_peak_546	Ca22chr4A_C_albicans_SC5314	1562357	1562357	+	28.4062	NA	promoterSS (C4_07070W_A)	-promoterSS (C4_07070W_A)	82	C4_07070W_A
ADR1_30min_peak_173	Ca22chr2A_C_albicans_SC5314	738045	738045	+	28.4062	NA	Intergenic	Intergenic	4314	C2_03520C_A
ADR1_30min_peak_658	Ca22chr7A_C_albicans_SC5314	182386	182386	+	28.3669	NA	Intergenic	Intergenic	-3068	C7_00880C_A
ADR1_30min_peak_628	Ca22chr6A_C_albicans_SC5314	995430	995430	+	28.3247	NA	promoterSS (C6_04470C_A)	-promoterSS (C6_04470C_A)	-227	C6_04470C_A
ADR1_30min_peak_555	Ca22chr4B_C_albicans_SC5314	588259	588259	+	27.868	NA	TTS (C4_02830C_B)	TS (C4_02830C_B)	1893	C4_02820W_B
ADR1_30min_peak_418	Ca22chr4A_C_albicans_SC5314	588218	588218	+	27.5115	NA	TTS (C4_02830C_A)	TS (C4_02830C_A)	1893	C4_02820W_A
ADR1_30min_peak_545	Ca22chr4A_C_albicans_SC5314	1556111	1556111	+	27.4174	NA	promoterSS (C4_07050W_A)	-promoterSS (C4_07050W_A)	-433	C4_07050W_A
ADR1_30min_peak_307	Ca22chr3B_C_albicans_SC5314	283214	283214	+	27.334	NA	Intergenic	Intergenic	-1116	C3_01320C_B
ADR1_30min_peak_132	Ca22chr2A_C_albicans_SC5314	474748	474748	+	27.334	NA	exon (C2_02390W_A, exon 1 of 1)	-exon (C2_02390W_A, exon 1 of 1)	144	C2_02390W_A
ADR1_30min_peak_624	Ca22chr6A_C_albicans_SC5314	866841	866841	+	27.0205	NA	Intergenic	Intergenic	-2244	C6_03990C_A
ADR1_30min_peak_508	Ca22chr4A_C_albicans_SC5314	1278054	1278054	+	26.9803	NA	exon (C4_05780C_A, exon 1 of 1)	-exon (C4_05780C_A, exon 1 of 1)	1087	C4_05780C_A
ADR1_30min_peak_204	Ca22chr2A_C_albicans_SC5314	1081115	1081115	+	26.9044	NA	Intergenic	Intergenic	-2102	C2_05250C_A
ADR1_30min_peak_694	Ca22chr7B_C_albicans_SC5314	46092	46092	+	26.8039	NA	promoterSS (C7_00290C_B)	-promoterSS (C7_00290C_B)	-217	C7_00300W_B
ADR1_30min_peak_461	Ca22chr4A_C_albicans_SC5314	938134	938134	+	26.8039	NA	TTS (C4_04390W_A)	TS (C4_04390W_A)	1304	C4_04390W_A
ADR1_30min_peak_761	Ca22chrRA_C_albicans_SC5314	1827972	1827972	+	26.6282	NA	promoterSS (CR_08470W_A)	-promoterSS (CR_08470W_A)	-632	CR_08470W_A
ADR1_30min_peak_447	Ca22chr4A_C_albicans_SC5314	851969	851969	+	26.6282	NA	Intergenic	Intergenic	-1248	C4_03990C_A
ADR1_30min_peak_552	Ca22chr4B_C_albicans_SC5314	385393	385393	+	26.6282	NA	promoterSS (C4_01960C_B)	-promoterSS (C4_01960C_B)	37	C4_01970W_B
ADR1_30min_peak_609	Ca22chr6A_C_albicans_SC5314	3742	3742	+	26.5034	NA	exon (C6_00020W_A, exon 1 of 1)	-exon (C6_00020W_A, exon 1 of 1)	120	C6_00020W_A
ADR1_30min_peak_448	Ca22chr4A_C_albicans_SC5314	853265	853265	+	26.453	NA	promoterSS (C4_04000W_A)	-promoterSS (C4_04000W_A)	-757	C4_04000W_A
ADR1_30min_peak_410	Ca22chr4A_C_albicans_SC5314	546421	546421	+	26.453	NA	promoterSS (C4_02620C_A)	-promoterSS (C4_02620C_A)	-515	C4_02620C_A
ADR1_30min_peak_773	Ca22chrRB_C_albicans_SC5314	4944	4944	+	26.3776	NA	TTS (CR_00010C_B)	TS (CR_00010C_B)	1946	CR_00010C_B
ADR1_30min_peak_701	Ca22chr7B_C_albicans_SC5314	233137	233137	+	26.3613	NA	promoterSS (C7_01100C_B)	-promoterSS (C7_01100C_B)	-725	C7_01100C_B
ADR1_30min_peak_788	Ca22chrRB_C_albicans_SC5314	804352	804352	+	26.2782	NA	promoterSS (CR_03620C_B)	-promoterSS (CR_03620C_B)	-357	CR_03630W_B
ADR1_30min_peak_130	Ca22chr2A_C_albicans_SC5314	402741	402741	+	26.2782	NA	exon (C2_02060C_A, exon 1 of 1)	-exon (C2_02060C_A, exon 1 of 1)	1308	C2_02060C_A
ADR1_30min_peak_558	Ca22chr4B_C_albicans_SC5314	853292	853292	+	26.1044	NA	promoterSS (C4_04000W_B)	-promoterSS (C4_04000W_B)	-759	C4_04000W_B
ADR1_30min_peak_394	Ca22chr4A_C_albicans_SC5314	432811	432811	+	26.1044	NA	exon (C4_02180C_A, exon 1 of 1)	-exon (C4_02180C_A, exon 1 of 1)	-1033	C4_02170C_A
ADR1_30min_peak_327	Ca22chr3B_C_albicans_SC5314	1495431	1495431	+	26.1044	NA	promoterSS (C3_06550C_B)	-promoterSS (C3_06550C_B)	-663	C3_06550C_B
ADR1_30min_peak_685	Ca22chr7A_C_albicans_SC5314	910611	910611	+	25.9847	NA	Intergenic	Intergenic	-1962	C7_04210C_A
ADR1_30min_peak_809	Ca22chrRB_C_albicans_SC5314	1937780	1937780	+	25.9305	NA	promoterSS (CR_09070C_B)	-promoterSS (CR_09070C_B)	-180	CR_09070C_B
ADR1_30min_peak_133	Ca22chr2A_C_albicans_SC5314	494362	494362	+	25.8539	NA	TTS (C2_02460W_A)	TS (C2_02460W_A)	719	C2_02470C_A
ADR1_30min_peak_576	Ca22chr5A_C_albicans_SC5314	517214	517214	+	25.4128	NA	TTS (C5_02340C_A)	TS (C5_02340C_A)	1568	C5_02330W_A
ADR1_30min_peak_88	Ca22chr1B_C_albicans_SC5314	2554993	2554993	+	25.4128	NA	promoterSS (C1_11660W_B)	-promoterSS (C1_11660W_B)	-763	C1_11660W_B
ADR1_30min_peak_759	Ca22chrRA_C_albicans_SC5314	1748228	1748228	+	25.2792	NA	TTS (CR_07990C_A)	TS (CR_07990C_A)	781	CR_07990C_A
ADR1_30min_peak_413	Ca22chr4A_C_albicans_SC5314	562521	562521	+	25.241	NA	Intergenic	Intergenic	-2725	C4_02720C_A
ADR1_30min_peak_796	Ca22chrRB_C_albicans_SC5314	1353655	1353655	+	25.1413	NA	Intergenic	Intergenic	-3257	CR_06380C_B
ADR1_30min_peak_196	Ca22chr2A_C_albicans_SC5314	1015521	1015521	+	25.0696	NA	promoterSS (C2_04860W_A)	-promoterSS (C2_04860W_A)	-258	C2_04860W_A
ADR1_30min_peak_157	Ca22chr2A_C_albicans_SC5314	632135	632135	+	24.838	NA	promoterSS (C2_03130W_A)	-promoterSS (C2_03130W_A)	-913	C2_03130W_A
ADR1_30min_peak_95	Ca22chr1B_C_albicans_SC5314	3164977	3164977	+	24.7741	NA	promoterSS (C1_14360C_B)	-promoterSS (C1_14360C_B)	202	C1_14370W_B
ADR1_30min_peak_659	Ca22chr7A_C_albicans_SC5314	182776	182776	+	24.7285	NA	Intergenic	Intergenic	-3458	C7_00880C_A
ADR1_30min_peak_520	Ca22chr4A_C_albicans_SC5314	1339297	1339297	+	24.7285	NA	TTS (C4_06030W_A)	TS (C4_06030W_A)	178	C4_06040W_A
ADR1_30min_peak_428	Ca22chr4A_C_albicans_SC5314	671263	671263	+	24.7285	NA	promoterSS (C4_03190W_A)	-promoterSS (C4_03190W_A)	-24	C4_03190W_A
ADR1_30min_peak_812	Ca22chrRB_C_albicans_SC5314	2250130	2250130	+	24.7105	NA	promoterSS (CR_10600C_B)	-promoterSS (CR_10600C_B)	-181	CR_10600C_B
ADR1_30min_peak_569	Ca22chr5A_C_albicans_SC5314	47924	47924	+	24.6671	NA	promoterSS (C5_00280C_A)	-promoterSS (C5_00280C_A)	70	C5_00290W_A
ADR1_30min_peak_668	Ca22chr7A_C_albicans_SC5314	425962	425962	+	24.6616	NA	Intergenic	Intergenic	-2561	C7_01970C_A
ADR1_30min_peak_492	Ca22chr4A_C_albicans_SC5314	1127348	1127348	+	24.5591	NA	promoterSS (C4_05190C_A)	-promoterSS (C4_05190C_A)	129	C4_05200C_A
ADR1_30min_peak_124	Ca22chr2A_C_albicans_SC5314	313359	313359	+	24.5591	NA	Intergenic	Intergenic	-1226	C2_01740C_A
ADR1_30min_peak_328	Ca22chr3B_C_albicans_SC5314	1566585	1566585	+	24.39	NA	Intergenic	Intergenic	-1840	C3_06850W_B
ADR1_30min_peak_34	Ca22chr1A_C_albicans_SC5314	2160641	2160641	+	24.39	NA	promoterSS (C1_09860C_A)	-promoterSS (C1_09860C_A)	-716	C1_09870W_A
ADR1_30min_peak_598	Ca22chr5B_C_albicans_SC5314	517331	517331	+	24.2215	NA	TTS (C5_02340C_B)	TS (C5_02340C_B)	1596	C5_02330W_B
ADR1_30min_peak_633	Ca22chr6B_C_albicans_SC5314	60251	60251	+	24.1842	NA	promoterSS (C6_00340C_B)	-promoterSS (C6_00340C_B)	-291	C6_00340C_B
ADR1_30min_peak_753	Ca22chrRA_C_albicans_SC5314	1353746	1353746	+	24.175	NA	Intergenic	Intergenic	-3257	CR_06380C_A
ADR1_30min_peak_82	Ca22chr1B_C_albicans_SC5314	2160707	2160707	+	24.0534	NA	promoterSS (C1_09860C_B)	-promoterSS (C1_09860C_B)	-684	C1_09870W_B
ADR1_30min_peak_340	Ca22chr4A_C_albicans_SC5314	28262	28262	+	23.9889	NA	TTS (C4_00170W_A)	TS (C4_00170W_A)	115	C4_00180W_A
ADR1_30min_peak_699	Ca22chr7B_C_albicans_SC5314	182774	182774	+	23.8857	NA	Intergenic	Intergenic	-3457	C7_00880C_B
ADR1_30min_peak_446	Ca22chr4A_C_albicans_SC5314	843634	843634	+	23.8857	NA	TTS (C4_03950C_A)	TS (C4_03950C_A)	1181	C4_03950C_A
ADR1_30min_peak_126	Ca22chr2A_C_albicans_SC5314	317838	317838	+	23.8857	NA	Intergenic	Intergenic	-2695	C2_01750C_A
ADR1_30min_peak_474	Ca22chr4A_C_albicans_SC5314	1035754	1035754	+	23.719	NA	promoterSS (C4_04810C_A)	-promoterSS (C4_04810C_A)	14	C4_04810C_A
ADR1_30min_peak_84	Ca22chr1B_C_albicans_SC5314	2244124	2244124	+	23.719	NA	Intergenic	Intergenic	-1204	C1_10190W_B
ADR1_30min_peak_160	Ca22chr2A_C_albicans_SC5314	658287	658287	+	23.5523	NA	TTS (C2_03210W_A)	TS (C2_03210W_A)	1195	C2_03210W_A
ADR1_30min_peak_120	Ca22chr2A_C_albicans_SC5314	215200	215200	+	23.5371	NA	promoterSS (C2_01270W_A)	-promoterSS (C2_01270W_A)	-336	C2_01270W_A
ADR1_30min_peak_283	Ca22chr3A_C_albicans_SC5314	881475	881475	+	23.4757	NA	exon (C3_04240C_A, exon 1 of 1)	-exon (C3_04240C_A, exon 1 of 1)	170	C3_04240C_A
ADR1_30min_peak_774	Ca22chrRB_C_albicans_SC5314	7172	7172	+	23.4284	NA	promoterSS (CR_00010C_B)	-promoterSS (CR_00010C_B)	-282	CR_00010C_B
ADR1_30min_peak_469	Ca22chr4A_C_albicans_SC5314	1020353	1020353	+	23.3862	NA	exon (C4_04770C_A, exon 1 of 1)	-exon (C4_04770C_A, exon 1 of 1)	201	C4_04770C_A
ADR1_30min_peak_218	Ca22chr2A_C_albicans_SC5314	1252649	1252649	+	23.2206	NA	TTS (C2_06130W_A)	TS (C2_06130W_A)	970	C2_06140C_A
ADR1_30min_peak_192	Ca22chr2A_C_albicans_SC5314	930652	930652	+	23.2206	NA	TTS (C2_04450W_A)	TS (C2_04450W_A)	759	C2_04450W_A
ADR1_30min_peak_73	Ca22chr1B_C_albicans_SC5314	1687705	1687705	+	23.2196	NA	Intergenic	Intergenic	-3599	C1_07770W_B
ADR1_30min_peak_734	Ca22chrRA_C_albicans_SC5314	62344	62344	+	23.0558	NA	promoterSS (CR_00240W_A)	-promoterSS (CR_00240W_A)	73	CR_00240W_A
ADR1_30min_peak_426	Ca22chr4A_C_albicans_SC5314	639768	639768	+	23.0558	NA	promoterSS (C4_03070W_A)	-promoterSS (C4_03070W_A)	100	C4_03070W_A
ADR1_30min_peak_99	Ca22chr2A_C_albicans_SC5314	23357	23357	+	23.0558	NA	promoterSS (C2_00160C_A)	-promoterSS (C2_00160C_A)	66	C2_00160C_A
ADR1_30min_peak_765	Ca22chrRA_C_albicans_SC5314	1933023	1933023	+	22.8914	NA	TTS (CR_09040W_A)	TS (CR_09040W_A)	1298	CR_09040W_A
ADR1_30min_peak_300	Ca22chr3A_C_albicans_SC5314	1566615	1566615	+	22.8914	NA	Intergenic	Intergenic	-1836	C3_06850W_A
ADR1_30min_peak_105	Ca22chr2A_C_albicans_SC5314	78154	78154	+	22.7804	NA	promoterSS (C2_00500W_A)	-promoterSS (C2_00500W_A)	38	C2_00500W_A
ADR1_30min_peak_599	Ca22chr5B_C_albicans_SC5314	528135	528135	+	22.7274	NA	Intergenic	Intergenic	-1029	C5_02370C_B
ADR1_30min_peak_726	Ca22chr7B_C_albicans_SC5314	914904	914904	+	22.4007	NA	promoterSS (C7_04220W_B)	-promoterSS (C7_04220W_B)	-624	C7_04220W_B
ADR1_30min_peak_787	Ca22chrRB_C_albicans_SC5314	794190	794190	+	22.3613	NA	TTS (CR_03590C_B)	TS (CR_03590C_B)	964	CR_03590C_B
ADR1_30min_peak_590	Ca22chr5B_C_albicans_SC5314	47924	47924	+	22.2782	NA	promoterSS (C5_00280C_B)	-promoterSS (C5_00280C_B)	70	C5_00290W_B
ADR1_30min_peak_810	Ca22chrRB_C_albicans_SC5314	2147120	2147120	+	22.0766	NA	promoterSS (CR_10020C_B)	-promoterSS (CR_10020C_B)	-237	CR_10020C_B
ADR1_30min_peak_746	Ca22chrRA_C_albicans_SC5314	1129190	1129190	+	22.0766	NA	promoterSS (CR_05220C_A)	-promoterSS (CR_05220C_A)	-324	CR_05220C_A
ADR1_30min_peak_612	Ca22chr6A_C_albicans_SC5314	66464	66464	+	22.0766	NA	promoterSS (C6_00370C_A)	-promoterSS (C6_00370C_A)	-486	C6_00370C_A
ADR1_30min_peak_370	Ca22chr4A_C_albicans_SC5314	226756	226756	+	22.0766	NA	promoterSS (C4_01110W_A)	-promoterSS (C4_01110W_A)	-995	C4_01110W_A
ADR1_30min_peak_263	Ca22chr3A_C_albicans_SC5314	152413	152413	+	22.0766	NA	Intergenic	Intergenic	-2633	C3_00800W_A
ADR1_30min_peak_523	Ca22chr4A_C_albicans_SC5314	1378816	1378816	+	21.9152	NA	promoterSS (C4_06160W_A)	-promoterSS (C4_06160W_A)	120	C4_06150C_A
ADR1_30min_peak_620	Ca22chr6A_C_albicans_SC5314	673444	673444	+	21.8846	NA	promoterSS (C6_03190C_A)	-promoterSS (C6_03190C_A)	-299	C6_03190C_A
ADR1_30min_peak_716	Ca22chr7B_C_albicans_SC5314	607201	607201	+	21.754	NA	Intergenic	Intergenic	1863	C7_02810W_B
ADR1_30min_peak_234	Ca22chr2A_C_albicans_SC5314	2149217	2149217	+	21.6749	NA	Intergenic	Intergenic	-2242	C2_10420W_A
ADR1_30min_peak_754	Ca22chrRA_C_albicans_SC5314	1526290	1526290	+	21.6245	NA	Intergenic	Intergenic	-1103	CR_07060C_A
ADR1_30min_peak_566	Ca22chr5A_C_albicans_SC5314	247	247	+	21.5936	NA	Intergenic	Intergenic	-1671	C5_00010W_A
ADR1_30min_peak_292	Ca22chr3A_C_albicans_SC5314	1125112	1125112	+	21.5936	NA	Intergenic	Intergenic	-1356	C3_05180W_A
ADR1_30min_peak_168	Ca22chr2A_C_albicans_SC5314	701114	701114	+	21.5936	NA	TTS (C2_03360W_A)	TS (C2_03360W_A)	324	C2_03370W_A
ADR1_30min_peak_647	Ca22chr6B_C_albicans_SC5314	983450	983450	+	21.5553	NA	promoterSS (C6_04400W_B)	-promoterSS (C6_04400W_B)	-261	C6_04400W_B
ADR1_30min_peak_766	Ca22chrRA_C_albicans_SC5314	1938325	1938325	+	21.4338	NA	promoterSS (CR_09070C_A)	-promoterSS (CR_09070C_A)	-184	CR_09070C_A
ADR1_30min_peak_406	Ca22chr4A_C_albicans_SC5314	523327	523327	+	21.4338	NA	promoterSS (C4_02540W_A)	-promoterSS (C4_02540W_A)	-553	C4_02540W_A
ADR1_30min_peak_248	Ca22chr2B_C_albicans_SC5314	1642206	1642206	+	21.4338	NA	promoterSS (C2_08080C_B)	-promoterSS (C2_08080C_B)	-554	C2_08080C_B
ADR1_30min_peak_169	Ca22chr2A_C_albicans_SC5314	712252	712252	+	21.4338	NA	promoterSS (C2_03400C_A)	-promoterSS (C2_03400C_A)	-366	C2_03400C_A
ADR1_30min_peak_102	Ca22chr2A_C_albicans_SC5314	33803	33803	+	21.391	NA	TTS (C2_00250W_A)	TS (C2_00250W_A)	463	C2_00250W_A
ADR1_30min_peak_693	Ca22chr7B_C_albicans_SC5314	31492	31492	+	21.3597	NA	promoterSS (C7_00210C_B)	-promoterSS (C7_00210C_B)	-287	C7_00230W_B
ADR1_30min_peak_67	Ca22chr1B_C_albicans_SC5314	1483854	1483854	+	21.2745	NA	promoterSS (C1_06940C_B)	-promoterSS (C1_06940C_B)	248	C1_06950C_B
ADR1_30min_peak_140	Ca22chr2A_C_albicans_SC5314	535885	535885	+	21.1543	NA	promoterSS (C2_02660W_A)	-promoterSS (C2_02660W_A)	-307	C2_02660W_A
ADR1_30min_peak_776	Ca22chrRB_C_albicans_SC5314	62055	62055	+	20.9576	NA	promoterSS (CR_00240W_B)	-promoterSS (CR_00240W_B)	-216	CR_00240W_B
ADR1_30min_peak_627	Ca22chr6A_C_albicans_SC5314	983527	983527	+	20.9576	NA	promoterSS (C6_04400W_A)	-promoterSS (C6_04400W_A)	-258	C6_04400W_A
ADR1_30min_peak_224	Ca22chr2A_C_albicans_SC5314	1518426	1518426	+	20.9576	NA	promoterSS (C2_07430C_A)	-promoterSS (C2_07430C_A)	-221	C2_07430C_A
ADR1_30min_peak_587	Ca22chr5B_C_albicans_SC5314	251	251	+	20.7996	NA	Intergenic	Intergenic	-1667	C5_00010W_B
ADR1_30min_peak_500	Ca22chr4A_C_albicans_SC5314	1244300	1244300	+	20.7996	NA	promoterSS (C4_05660C_A)	-promoterSS (C4_05660C_A)	-943	C4_05660C_A
ADR1_30min_peak_244	Ca22chr2B_C_albicans_SC5314	1124757	1124757	+	20.7996	NA	promoterSS (C2_05510C_B)	-promoterSS (C2_05510C_B)	45	C2_05510C_B
ADR1_30min_peak_21	Ca22chr1A_C_albicans_SC5314	1483832	1483832	+	20.6425	NA	promoterSS (C1_06940C_A)	-promoterSS (C1_06940C_A)	250	C1_06950C_A
ADR1_30min_peak_646	Ca22chr6B_C_albicans_SC5314	868156	868156	+	20.3265	NA	Intergenic	Intergenic	-3603	C6_03990C_B
ADR1_30min_peak_489	Ca22chr4A_C_albicans_SC5314	1107515	1107515	+	20.1925	NA	TTS (C4_05140C_A)	TS (C4_05140C_A)	-1124	C4_05130C_A
ADR1_30min_peak_626	Ca22chr6A_C_albicans_SC5314	868200	868200	+	20.1313	NA	Intergenic	Intergenic	-3603	C6_03990C_A
ADR1_30min_peak_456	Ca22chr4A_C_albicans_SC5314	908099	908099	+	20.0184	NA	promoterSS (C4_04250W_A)	-promoterSS (C4_04250W_A)	-744	C4_04250W_A
ADR1_30min_peak_304	Ca22chr3A_C_albicans_SC5314	1768973	1768973	+	20.0184	NA	promoterSS (C3_07770C_A)	-promoterSS (C3_07770C_A)	-230	C3_07770C_A
ADR1_30min_peak_676	Ca22chr7A_C_albicans_SC5314	607183	607183	+	19.8641	NA	Intergenic	Intergenic	1863	C7_02810W_A
ADR1_30min_peak_287	Ca22chr3A_C_albicans_SC5314	905174	905174	+	19.8641	NA	promoterSS (C3_04350C_A)	-promoterSS (C3_04350C_A)	56	C3_04360W_A
ADR1_30min_peak_687	Ca22chr7A_C_albicans_SC5314	916063	916063	+	19.8076	NA	TTS (C7_04220W_A)	TS (C7_04220W_A)	566	C7_04220W_A
ADR1_30min_peak_800	Ca22chrRB_C_albicans_SC5314	1713336	1713336	+	19.7922	NA	promoterSS (CR_07880C_B)	-promoterSS (CR_07880C_B)	-271	CR_07880C_B
ADR1_30min_peak_414	Ca22chr4A_C_albicans_SC5314	566178	566178	+	19.7213	NA	TTS (C4_02730C_A)	TS (C4_02730C_A)	953	C4_02730C_A
ADR1_30min_peak_258	Ca22chr2B_C_albicans_SC5314	2185177	2185177	+	19.7099	NA	TTS (C2_10570W_B)	TS (C2_10570W_B)	414	C2_10580W_B
ADR1_30min_peak_228	Ca22chr2A_C_albicans_SC5314	1888224	1888224	+	19.5563	NA	promoterSS (C2_09210W_A)	-promoterSS (C2_09210W_A)	192	C2_09200W_A
ADR1_30min_peak_316	Ca22chr3B_C_albicans_SC5314	826978	826978	+	19.4374	NA	TTS (C3_03970W_B)	TS (C3_03970W_B)	932	C3_03970W_B
ADR1_30min_peak_206	Ca22chr2A_C_albicans_SC5314	1124739	1124739	+	19.4033	NA	promoterSS (C2_05510C_A)	-promoterSS (C2_05510C_A)	45	C2_05510C_A
ADR1_30min_peak_802	Ca22chrRB_C_albicans_SC5314	1752606	1752606	+	19.2509	NA	promoterSS (CR_08020C_B)	-promoterSS (CR_08020C_B)	-296	CR_08020C_B
ADR1_30min_peak_539	Ca22chr4A_C_albicans_SC5314	1526117	1526117	+	19.2509	NA	Intergenic	Intergenic	3315	C4_06830C_A
ADR1_30min_peak_9	Ca22chr1A_C_albicans_SC5314	564956	564956	+	19.2509	NA	promoterSS (C1_02700C_A)	-promoterSS (C1_02700C_A)	-528	C1_02700C_A
ADR1_30min_peak_724	Ca22chr7B_C_albicans_SC5314	910056	910056	+	19.2389	NA	Intergenic	Intergenic	-1376	C7_04210C_B
ADR1_30min_peak_637	Ca22chr6B_C_albicans_SC5314	421005	421005	+	19.2284	NA	TTS (C6_02050W_B)	TS (C6_02050W_B)	-1213	C6_02060W_B
ADR1_30min_peak_68	Ca22chr1B_C_albicans_SC5314	1544891	1544891	+	19.226	NA	promoterSS (C1_07200W_B)	-promoterSS (C1_07200W_B)	-518	C1_07200W_B
ADR1_30min_peak_631	Ca22chr6B_C_albicans_SC5314	2516	2516	+	19.2027	NA	Intergenic	Intergenic	-1106	C6_00020W_B
ADR1_30min_peak_225	Ca22chr2A_C_albicans_SC5314	1642182	1642182	+	19.1417	NA	promoterSS (C2_08080C_A)	-promoterSS (C2_08080C_A)	-549	C2_08080C_A
ADR1_30min_peak_572	Ca22chr5A_C_albicans_SC5314	191076	191076	+	19.0614	NA	promoterSS (C5_00800C_A)	-promoterSS (C5_00800C_A)	-249	C5_00800C_A
ADR1_30min_peak_794	Ca22chrRB_C_albicans_SC5314	1352639	1352639	+	18.9869	NA	Intergenic	Intergenic	-2241	CR_06380C_B
ADR1_30min_peak_556	Ca22chr4B_C_albicans_SC5314	601864	601864	+	18.9474	NA	promoterSS (C4_02910W_B)	-promoterSS (C4_02910W_B)	-920	C4_02910W_B
ADR1_30min_peak_670	Ca22chr7A_C_albicans_SC5314	429116	429116	+	18.9412	NA	TTS (C7_01990C_A)	TS (C7_01990C_A)	2555	C7_01990C_A
ADR1_30min_peak_22	Ca22chr1A_C_albicans_SC5314	1544862	1544862	+	18.8946	NA	promoterSS (C1_07200W_A)	-promoterSS (C1_07200W_A)	-519	C1_07200W_A
ADR1_30min_peak_686	Ca22chr7A_C_albicans_SC5314	914876	914876	+	18.7964	NA	promoterSS (C7_04220W_A)	-promoterSS (C7_04220W_A)	-621	C7_04220W_A
ADR1_30min_peak_577	Ca22chr5A_C_albicans_SC5314	543591	543591	+	18.7964	NA	promoterSS (C5_02460C_A)	-promoterSS (C5_02460C_A)	-849	C5_02460C_A
ADR1_30min_peak_39	Ca22chr1A_C_albicans_SC5314	2554960	2554960	+	18.7964	NA	promoterSS (C1_11660W_A)	-promoterSS (C1_11660W_A)	-763	C1_11660W_A
ADR1_30min_peak_128	Ca22chr2A_C_albicans_SC5314	377178	377178	+	18.7305	NA	promoterSS (C2_01980C_A)	-promoterSS (C2_01980C_A)	-790	C2_01980C_A
ADR1_30min_peak_544	Ca22chr4A_C_albicans_SC5314	1555339	1555339	+	18.6687	NA	TTS (C4_07030W_A)	TS (C4_07030W_A)	694	C4_07040W_A
ADR1_30min_peak_402	Ca22chr4A_C_albicans_SC5314	487609	487609	+	18.6458	NA	promoterSS (C4_02410C_A)	-promoterSS (C4_02410C_A)	735	C4_02420C_A
ADR1_30min_peak_164	Ca22chr2A_C_albicans_SC5314	686755	686755	+	18.6458	NA	exon (C2_03320W_A, exon 1 of 1)	-exon (C2_03320W_A, exon 1 of 1)	2857	C2_03320W_A
ADR1_30min_peak_57	Ca22chr1B_C_albicans_SC5314	564993	564993	+	18.6458	NA	promoterSS (C1_02700C_B)	-promoterSS (C1_02700C_B)	-530	C1_02700C_B
ADR1_30min_peak_144	Ca22chr2A_C_albicans_SC5314	571667	571667	+	18.4985	NA	TTS (C2_02850W_A)	TS (C2_02850W_A)	-1256	C2_02860W_A
ADR1_30min_peak_333	Ca22chr3B_C_albicans_SC5314	1768966	1768966	+	18.4957	NA	promoterSS (C3_07770C_B)	-promoterSS (C3_07770C_B)	-252	C3_07770C_B
ADR1_30min_peak_518	Ca22chr4A_C_albicans_SC5314	1331377	1331377	+	18.3459	NA	promoterSS (C4_05980C_A)	-promoterSS (C4_05980C_A)	-101	C4_05990W_A
ADR1_30min_peak_243	Ca22chr2B_C_albicans_SC5314	570803	570803	+	18.3314	NA	exon (C2_02850W_B, exon 1 of 1)	-exon (C2_02850W_B, exon 1 of 1)	728	C2_02850W_B
ADR1_30min_peak_493	Ca22chr4A_C_albicans_SC5314	1201035	1201035	+	18.0071	NA	Intergenic	Intergenic	-3594	C4_05530W_A
ADR1_30min_peak_451	Ca22chr4A_C_albicans_SC5314	869088	869088	+	17.9001	NA	promoterSS (C4_04050C_A)	-promoterSS (C4_04050C_A)	-38	C4_04060W_A
ADR1_30min_peak_159	Ca22chr2A_C_albicans_SC5314	637469	637469	+	17.7947	NA	exon (C2_03150C_A, exon 1 of 1)	-exon (C2_03150C_A, exon 1 of 1)	1044	C2_03150C_A
ADR1_30min_peak_600	Ca22chr5B_C_albicans_SC5314	543953	543953	+	17.7524	NA	Intergenic	Intergenic	-1132	C5_02460C_B
ADR1_30min_peak_642	Ca22chr6B_C_albicans_SC5314	673409	673409	+	17.7423	NA	promoterSS (C6_03190C_B)	-promoterSS (C6_03190C_B)	-303	C6_03190C_B
ADR1_30min_peak_277	Ca22chr3A_C_albicans_SC5314	854025	854025	+	17.7169	NA	promoterSS (C3_04070C_A)	-promoterSS (C3_04070C_A)	-807	C3_04070C_A
ADR1_30min_peak_790	Ca22chrRB_C_albicans_SC5314	1129122	1129122	+	17.6056	NA	promoterSS (CR_05220C_B)	-promoterSS (CR_05220C_B)	-324	CR_05220C_B
ADR1_30min_peak_329	Ca22chr3B_C_albicans_SC5314	1602402	1602402	+	17.6056	NA	promoterSS (C3_07010W_B)	-promoterSS (C3_07010W_B)	-632	C3_07010W_B
ADR1_30min_peak_684	Ca22chr7A_C_albicans_SC5314	910026	910026	+	17.5163	NA	Intergenic	Intergenic	-1377	C7_04210C_A
ADR1_30min_peak_7	Ca22chr1A_C_albicans_SC5314	446488	446488	+	17.482	NA	Intergenic	Intergenic	-2253	C1_02120C_A
ADR1_30min_peak_170	Ca22chr2A_C_albicans_SC5314	727591	727591	+	17.4592	NA	promoterSS (C2_03500W_A)	-promoterSS (C2_03500W_A)	-735	C2_03500W_A
ADR1_30min_peak_696	Ca22chr7B_C_albicans_SC5314	82297	82297	+	17.3133	NA	promoterSS (C7_00490C_B)	-promoterSS (C7_00490C_B)	-287	C7_00510W_B
ADR1_30min_peak_727	Ca22chr7B_C_albicans_SC5314	916092	916092	+	17.1265	NA	TTS (C7_04220W_B)	TS (C7_04220W_B)	564	C7_04220W_B
ADR1_30min_peak_629	Ca22chr6A_C_albicans_SC5314	1003736	1003736	+	16.9863	NA	promoterSS (C6_04500C_A)	-promoterSS (C6_04500C_A)	-235	C6_04500C_A
ADR1_30min_peak_707	Ca22chr7B_C_albicans_SC5314	419813	419813	+	16.8781	NA	promoterSS (C7_01960W_B)	-promoterSS (C7_01960W_B)	-122	C7_01960W_B
ADR1_30min_peak_639	Ca22chr6B_C_albicans_SC5314	523854	523854	+	16.7342	NA	promoterSS (C6_02540C_B)	-promoterSS (C6_02540C_B)	459	C6_02550W_B
ADR1_30min_peak_138	Ca22chr2A_C_albicans_SC5314	528198	528198	+	16.7342	NA	promoterSS (C2_02620W_A)	-promoterSS (C2_02620W_A)	123	C2_02610C_A
ADR1_30min_peak_710	Ca22chr7B_C_albicans_SC5314	436162	436162	+	16.7257	NA	exon (C7_02010C_B, exon 1 of 1)	-exon (C7_02010C_B, exon 1 of 1)	1129	C7_02010C_B
ADR1_30min_peak_610	Ca22chr6A_C_albicans_SC5314	35677	35677	+	16.5851	NA	TTS (C6_00280W_A)	TS (C6_00280W_A)	3161	C6_00280W_A
ADR1_30min_peak_709	Ca22chr7B_C_albicans_SC5314	429125	429125	+	16.5728	NA	TTS (C7_01990C_B)	TS (C7_01990C_B)	2555	C7_01990C_B
ADR1_30min_peak_562	Ca22chr4B_C_albicans_SC5314	1201080	1201080	+	16.5433	NA	Intergenic	Intergenic	-3571	C4_05530W_B
ADR1_30min_peak_18	Ca22chr1A_C_albicans_SC5314	1148743	1148743	+	16.3058	NA	promoterSS (C1_05470W_A)	-promoterSS (C1_05470W_A)	-371	C1_05470W_A
ADR1_30min_peak_453	Ca22chr4A_C_albicans_SC5314	874562	874562	+	16.1241	NA	exon (C4_04080C_A, exon 1 of 1)	-exon (C4_04080C_A, exon 1 of 1)	528	C4_04080C_A
ADR1_30min_peak_471	Ca22chr4A_C_albicans_SC5314	1026556	1026556	+	16.0707	NA	promoterSS (C4_04790W_A)	-promoterSS (C4_04790W_A)	-976	C4_04790W_A
ADR1_30min_peak_656	Ca22chr7A_C_albicans_SC5314	82302	82302	+	16.0229	NA	promoterSS (C7_00490C_A)	-promoterSS (C7_00490C_A)	-282	C7_00510W_A
ADR1_30min_peak_653	Ca22chr7A_C_albicans_SC5314	31487	31487	+	16.0229	NA	promoterSS (C7_00210C_A)	-promoterSS (C7_00210C_A)	-292	C7_00230W_A
ADR1_30min_peak_769	Ca22chrRA_C_albicans_SC5314	2147659	2147659	+	15.8822	NA	promoterSS (CR_10020C_A)	-promoterSS (CR_10020C_A)	-236	CR_10020C_A
ADR1_30min_peak_737	Ca22chrRA_C_albicans_SC5314	283753	283753	+	15.8687	NA	exon (CR_01220W_A, exon 1 of 1)	-exon (CR_01220W_A, exon 1 of 1)	1089	CR_01220W_A
ADR1_30min_peak_697	Ca22chr7B_C_albicans_SC5314	113575	113575	+	15.7423	NA	promoterSS (C7_00650W_B)	-promoterSS (C7_00650W_B)	-535	C7_00650W_B
ADR1_30min_peak_617	Ca22chr6A_C_albicans_SC5314	523903	523903	+	15.7423	NA	promoterSS (C6_02540C_A)	-promoterSS (C6_02540C_A)	460	C6_02550W_A
ADR1_30min_peak_607	Ca22chr5B_C_albicans_SC5314	964635	964635	+	15.4638	NA	promoterSS (C5_04360C_B)	-promoterSS (C5_04360C_B)	-243	C5_04360C_B
ADR1_30min_peak_230	Ca22chr2A_C_albicans_SC5314	1925748	1925748	+	15.2788	NA	Intergenic	Intergenic	3916	C2_09430W_A
ADR1_30min_peak_657	Ca22chr7A_C_albicans_SC5314	113598	113598	+	15.0509	NA	promoterSS (C7_00650W_A)	-promoterSS (C7_00650W_A)	-512	C7_00650W_A
ADR1_30min_peak_608	Ca22chr6A_C_albicans_SC5314	2519	2519	+	14.9265	NA	Intergenic	Intergenic	-1103	C6_00020W_A
ADR1_30min_peak_282	Ca22chr3A_C_albicans_SC5314	874991	874991	+	14.9143	NA	TTS (C3_04220C_A)	TS (C3_04220C_A)	196	C3_04210W_A
ADR1_30min_peak_344	Ca22chr4A_C_albicans_SC5314	43648	43648	+	14.778	NA	TTS (C4_00280W_A)	TS (C4_00280W_A)	1066	C4_00290C_A
ADR1_30min_peak_649	Ca22chr6B_C_albicans_SC5314	1003651	1003651	+	14.642	NA	promoterSS (C6_04500C_B)	-promoterSS (C6_04500C_B)	-224	C6_04500C_B
ADR1_30min_peak_460	Ca22chr4A_C_albicans_SC5314	930207	930207	+	14.642	NA	TTS (C4_04370C_A)	TS (C4_04370C_A)	1189	C4_04360W_A
ADR1_30min_peak_409	Ca22chr4A_C_albicans_SC5314	541042	541042	+	14.642	NA	exon (C4_02610C_A, exon 1 of 1)	-exon (C4_02610C_A, exon 1 of 1)	463	C4_02610C_A
ADR1_30min_peak_209	Ca22chr2A_C_albicans_SC5314	1147135	1147135	+	14.642	NA	Intergenic	Intergenic	-2832	C2_05640W_A
ADR1_30min_peak_116	Ca22chr2A_C_albicans_SC5314	167574	167574	+	14.642	NA	exon (C2_01010W_A, exon 1 of 1)	-exon (C2_01010W_A, exon 1 of 1)	311	C2_01010W_A
ADR1_30min_peak_771	Ca22chrRA_C_albicans_SC5314	2250663	2250663	+	14.5197	NA	promoterSS (CR_10600C_A)	-promoterSS (CR_10600C_A)	-174	CR_10600C_A
ADR1_30min_peak_403	Ca22chr4A_C_albicans_SC5314	488690	488690	+	14.507	NA	promoterSS (C4_02420C_A)	-promoterSS (C4_02420C_A)	-244	C4_02430W_A
ADR1_30min_peak_267	Ca22chr3A_C_albicans_SC5314	418410	418410	+	14.3724	NA	TTS (C3_01900C_A)	TS (C3_01900C_A)	1737	C3_01900C_A
ADR1_30min_peak_297	Ca22chr3A_C_albicans_SC5314	1406998	1406998	+	14.343	NA	promoterSS (C3_06180C_A)	-promoterSS (C3_06180C_A)	-474	C3_06180C_A
ADR1_30min_peak_254	Ca22chr2B_C_albicans_SC5314	2148903	2148903	+	14.3327	NA	Intergenic	Intergenic	-2442	C2_10420W_B
ADR1_30min_peak_592	Ca22chr5B_C_albicans_SC5314	150535	150535	+	14.2385	NA	promoterSS (C5_00660C_B)	-promoterSS (C5_00660C_B)	-840	C5_00660C_B
ADR1_30min_peak_249	Ca22chr2B_C_albicans_SC5314	1888141	1888141	+	14.2385	NA	promoterSS (C2_09210W_B)	-promoterSS (C2_09210W_B)	195	C2_09200W_B
ADR1_30min_peak_14	Ca22chr1A_C_albicans_SC5314	666313	666313	+	14.105	NA	Intergenic	Intergenic	-1977	C1_03190C_A
ADR1_30min_peak_335	Ca22chr4A_C_albicans_SC5314	5106	5106	+	14.0427	NA	promoterSS (C4_00030C_A)	-promoterSS (C4_00030C_A)	73	C4_00040W_A
ADR1_30min_peak_237	Ca22chr2A_C_albicans_SC5314	2185310	2185310	+	13.9117	NA	TTS (C2_10570W_A)	TS (C2_10570W_A)	414	C2_10580W_A
ADR1_30min_peak_241	Ca22chr2B_C_albicans_SC5314	279248	279248	+	13.8935	NA	promoterSS (C2_01560W_B)	-promoterSS (C2_01560W_B)	-956	C2_01560W_B
ADR1_30min_peak_559	Ca22chr4B_C_albicans_SC5314	930223	930223	+	13.8399	NA	TTS (C4_04370C_B)	TS (C4_04370C_B)	1186	C4_04360W_B
ADR1_30min_peak_437	Ca22chr4A_C_albicans_SC5314	736641	736641	+	13.8399	NA	Intergenic	Intergenic	-1251	C4_03500C_A
ADR1_30min_peak_288	Ca22chr3A_C_albicans_SC5314	948799	948799	+	13.8399	NA	TTS (C3_04530C_A)	TS (C3_04530C_A)	3194	C3_04530C_A
ADR1_30min_peak_100	Ca22chr2A_C_albicans_SC5314	30228	30228	+	13.786	NA	promoterSS (C2_00220C_A)	-promoterSS (C2_00220C_A)	67	C2_00230W_A
ADR1_30min_peak_275	Ca22chr3A_C_albicans_SC5314	826997	826997	+	13.772	NA	TTS (C3_03970W_A)	TS (C3_03970W_A)	931	C3_03970W_A
ADR1_30min_peak_798	Ca22chrRB_C_albicans_SC5314	1527471	1527471	+	13.7081	NA	Intergenic	Intergenic	-2378	CR_07060C_B
ADR1_30min_peak_597	Ca22chr5B_C_albicans_SC5314	515507	515507	+	13.5769	NA	promoterSS (C5_02320C_B)	-promoterSS (C5_02320C_B)	-228	C5_02330W_B
ADR1_30min_peak_310	Ca22chr3B_C_albicans_SC5314	670745	670745	+	13.5769	NA	promoterSS (C3_03150W_B)	-promoterSS (C3_03150W_B)	34	C3_03150W_B
ADR1_30min_peak_775	Ca22chrRB_C_albicans_SC5314	45376	45376	+	13.446	NA	promoterSS (CR_00180C_B)	-promoterSS (CR_00180C_B)	-207	CR_00190W_B
ADR1_30min_peak_395	Ca22chr4A_C_albicans_SC5314	439284	439284	+	13.446	NA	TTS (C4_02210W_A)	TS (C4_02210W_A)	1402	C4_02210W_A
ADR1_30min_peak_386	Ca22chr4A_C_albicans_SC5314	363780	363780	+	13.446	NA	TTS (C4_01860C_A)	TS (C4_01860C_A)	504	C4_01850C_A
ADR1_30min_peak_762	Ca22chrRA_C_albicans_SC5314	1855463	1855463	+	13.3157	NA	promoterSS (CR_08600C_A)	-promoterSS (CR_08600C_A)	-317	CR_08600C_A
ADR1_30min_peak_142	Ca22chr2A_C_albicans_SC5314	561971	561971	+	13.1862	NA	promoterSS (C2_02810C_A)	-promoterSS (C2_02810C_A)	-773	C2_02810C_A
ADR1_30min_peak_122	Ca22chr2A_C_albicans_SC5314	260765	260765	+	13.1862	NA	promoterSS (C2_01460C_A)	-promoterSS (C2_01460C_A)	15	C2_01470W_A
ADR1_30min_peak_123	Ca22chr2A_C_albicans_SC5314	279261	279261	+	13.1717	NA	promoterSS (C2_01560W_A)	-promoterSS (C2_01560W_A)	-956	C2_01560W_A
ADR1_30min_peak_466	Ca22chr4A_C_albicans_SC5314	986958	986958	+	13.1289	NA	promoterSS (C4_04590W_A)	-promoterSS (C4_04590W_A)	-805	C4_04590W_A
ADR1_30min_peak_571	Ca22chr5A_C_albicans_SC5314	150546	150546	+	13.0569	NA	promoterSS (C5_00660C_A)	-promoterSS (C5_00660C_A)	-845	C5_00660C_A
ADR1_30min_peak_64	Ca22chr1B_C_albicans_SC5314	1166068	1166068	+	13.0336	NA	promoterSS (C1_05560W_B)	-promoterSS (C1_05560W_B)	545	C1_05550C_B
ADR1_30min_peak_664	Ca22chr7A_C_albicans_SC5314	322851	322851	+	12.9283	NA	promoterSS (C7_01530W_A)	-promoterSS (C7_01530W_A)	-52	C7_01530W_A
ADR1_30min_peak_541	Ca22chr4A_C_albicans_SC5314	1544855	1544855	+	12.9283	NA	TTS (C4_06950W_A)	TS (C4_06950W_A)	125	C4_06960W_A
ADR1_30min_peak_315	Ca22chr3B_C_albicans_SC5314	808185	808185	+	12.9283	NA	TTS (C3_03870C_B)	TS (C3_03870C_B)	399	C3_03860W_B
ADR1_30min_peak_5	Ca22chr1A_C_albicans_SC5314	231232	231232	+	12.9283	NA	Intergenic	Intergenic	-1453	C1_01140C_A
ADR1_30min_peak_501	Ca22chr4A_C_albicans_SC5314	1244860	1244860	+	12.9032	NA	promoterSS (C4_05670W_A)	-promoterSS (C4_05670W_A)	-681	C4_05670W_A
ADR1_30min_peak_242	Ca22chr2B_C_albicans_SC5314	535888	535888	+	12.8761	NA	promoterSS (C2_02660W_B)	-promoterSS (C2_02660W_B)	-301	C2_02660W_B
ADR1_30min_peak_115	Ca22chr2A_C_albicans_SC5314	164743	164743	+	12.847	NA	exon (C2_01000W_A, exon 1 of 1)	-exon (C2_01000W_A, exon 1 of 1)	304	C2_01000W_A
ADR1_30min_peak_757	Ca22chrRA_C_albicans_SC5314	1713931	1713931	+	12.7865	NA	promoterSS (CR_07880C_A)	-promoterSS (CR_07880C_A)	-271	CR_07880C_A
ADR1_30min_peak_732	Ca22chrRA_C_albicans_SC5314	7171	7171	+	12.7093	NA	promoterSS (CR_00010C_A)	-promoterSS (CR_00010C_A)	-281	CR_00010C_A
ADR1_30min_peak_354	Ca22chr4A_C_albicans_SC5314	123219	123219	+	12.6728	NA	promoterSS (C4_00720W_A)	-promoterSS (C4_00720W_A)	-824	C4_00720W_A
ADR1_30min_peak_219	Ca22chr2A_C_albicans_SC5314	1260809	1260809	+	12.5816	NA	promoterSS (C2_06170C_A)	-promoterSS (C2_06170C_A)	836	C2_06180C_A
ADR1_30min_peak_488	Ca22chr4A_C_albicans_SC5314	1105459	1105459	+	12.5456	NA	promoterSS (C4_05120C_A)	-promoterSS (C4_05120C_A)	-865	C4_05120C_A
ADR1_30min_peak_251	Ca22chr2B_C_albicans_SC5314	2011670	2011670	+	12.5456	NA	TTS (C2_09820W_B)	TS (C2_09820W_B)	1108	C2_09830C_B
ADR1_30min_peak_671	Ca22chr7A_C_albicans_SC5314	436155	436155	+	12.4912	NA	exon (C7_02010C_A, exon 1 of 1)	-exon (C7_02010C_A, exon 1 of 1)	1127	C7_02010C_A
ADR1_30min_peak_462	Ca22chr4A_C_albicans_SC5314	973945	973945	+	12.4328	NA	promoterSS (C4_04540C_A)	-promoterSS (C4_04540C_A)	-437	C4_04540C_A
ADR1_30min_peak_561	Ca22chr4B_C_albicans_SC5314	998403	998403	+	12.4191	NA	promoterSS (C4_04620C_B)	-promoterSS (C4_04620C_B)	755	C4_04630C_B
ADR1_30min_peak_109	Ca22chr2A_C_albicans_SC5314	147964	147964	+	12.4191	NA	promoterSS (C2_00860C_A)	-promoterSS (C2_00860C_A)	-559	C2_00870W_A
ADR1_30min_peak_320	Ca22chr3B_C_albicans_SC5314	1047112	1047112	+	12.0426	NA	promoterSS (C3_04890W_B)	-promoterSS (C3_04890W_B)	-753	C3_04890W_B
ADR1_30min_peak_632	Ca22chr6B_C_albicans_SC5314	35688	35688	+	11.9245	NA	TTS (C6_00280W_B)	TS (C6_00280W_B)	3162	C6_00280W_B
ADR1_30min_peak_464	Ca22chr4A_C_albicans_SC5314	978351	978351	+	11.8835	NA	promoterSS (C4_04570W_A)	-promoterSS (C4_04570W_A)	-945	C4_04570W_A
ADR1_30min_peak_390	Ca22chr4A_C_albicans_SC5314	400259	400259	+	11.7947	NA	TTS (C4_02020W_A)	TS (C4_02020W_A)	2149	C4_02020W_A
ADR1_30min_peak_110	Ca22chr2A_C_albicans_SC5314	153173	153173	+	11.7947	NA	promoterSS (C2_00920W_A)	-promoterSS (C2_00920W_A)	272	C2_00910W_A
ADR1_30min_peak_56	Ca22chr1B_C_albicans_SC5314	447303	447303	+	11.7947	NA	Intergenic	Intergenic	-3051	C1_02120C_B
ADR1_30min_peak_404	Ca22chr4A_C_albicans_SC5314	508657	508657	+	11.7889	NA	exon (C4_02500C_A, exon 1 of 1)	-exon (C4_02500C_A, exon 1 of 1)	115	C4_02500C_A
ADR1_30min_peak_743	Ca22chrRA_C_albicans_SC5314	794167	794167	+	11.6714	NA	TTS (CR_03590C_A)	TS (CR_03590C_A)	1048	CR_03590C_A
ADR1_30min_peak_729	Ca22chr7B_C_albicans_SC5314	924300	924300	+	11.6714	NA	TTS (C7_04240C_B)	TS (C7_04240C_B)	2108	C7_04240C_B
ADR1_30min_peak_239	Ca22chr2B_C_albicans_SC5314	147974	147974	+	11.5487	NA	promoterSS (C2_00860C_B)	-promoterSS (C2_00860C_B)	-556	C2_00870W_B
ADR1_30min_peak_8	Ca22chr1A_C_albicans_SC5314	447282	447282	+	11.5487	NA	Intergenic	Intergenic	-3047	C1_02120C_A
ADR1_30min_peak_232	Ca22chr2A_C_albicans_SC5314	2011773	2011773	+	11.4266	NA	TTS (C2_09820W_A)	TS (C2_09820W_A)	1088	C2_09830C_A
ADR1_30min_peak_640	Ca22chr6B_C_albicans_SC5314	546586	546586	+	11.2193	NA	TTS (C6_02670C_B)	TS (C6_02670C_B)	2161	C6_02670C_B
ADR1_30min_peak_589	Ca22chr5B_C_albicans_SC5314	36265	36265	+	11.1838	NA	promoterSS (C5_00210C_B)	-promoterSS (C5_00210C_B)	-381	C5_00210C_B
ADR1_30min_peak_526	Ca22chr4A_C_albicans_SC5314	1402472	1402472	+	11.1475	NA	exon (C4_06310C_A, exon 1 of 1)	-exon (C4_06310C_A, exon 1 of 1)	752	C4_06310C_A
ADR1_30min_peak_680	Ca22chr7A_C_albicans_SC5314	744038	744038	+	11.0631	NA	promoterSS (C7_03370C_A)	-promoterSS (C7_03370C_A)	-320	C7_03380W_A
ADR1_30min_peak_568	Ca22chr5A_C_albicans_SC5314	36265	36265	+	11.0631	NA	promoterSS (C5_00210C_A)	-promoterSS (C5_00210C_A)	-381	C5_00210C_A
ADR1_30min_peak_498	Ca22chr4A_C_albicans_SC5314	1228558	1228558	+	11.0631	NA	exon (C4_05590W_A, exon 1 of 1)	-exon (C4_05590W_A, exon 1 of 1)	-2016	C4_05600W_A
ADR1_30min_peak_509	Ca22chr4A_C_albicans_SC5314	1292217	1292217	+	11.0167	NA	exon (C4_05840W_A, exon 1 of 1)	-exon (C4_05840W_A, exon 1 of 1)	990	C4_05840W_A
ADR1_30min_peak_682	Ca22chr7A_C_albicans_SC5314	818311	818311	+	10.9432	NA	exon (C7_03680W_A, exon 1 of 1)	-exon (C7_03680W_A, exon 1 of 1)	746	C7_03680W_A
ADR1_30min_peak_618	Ca22chr6A_C_albicans_SC5314	546638	546638	+	10.8885	NA	TTS (C6_02670C_A)	TS (C6_02670C_A)	2164	C6_02670C_A
ADR1_30min_peak_542	Ca22chr4A_C_albicans_SC5314	1547205	1547205	+	10.8396	NA	promoterSS (C4_06970C_A)	-promoterSS (C4_06970C_A)	75	C4_06980W_A
ADR1_30min_peak_127	Ca22chr2A_C_albicans_SC5314	326158	326158	+	10.824	NA	Intergenic	Intergenic	-1517	C2_01780W_A
ADR1_30min_peak_66	Ca22chr1B_C_albicans_SC5314	1463951	1463951	+	10.824	NA	TTS (C1_06870C_B)	TS (C1_06870C_B)	712	C1_06870C_B
ADR1_30min_peak_75	Ca22chr1B_C_albicans_SC5314	1689064	1689064	+	10.7673	NA	Intergenic	Intergenic	-2240	C1_07770W_B
ADR1_30min_peak_78	Ca22chr1B_C_albicans_SC5314	1790051	1790051	+	10.7261	NA	promoterSS (C1_08180C_B)	-promoterSS (C1_08180C_B)	-750	C1_08180C_B
ADR1_30min_peak_803	Ca22chrRB_C_albicans_SC5314	1765413	1765413	+	10.7056	NA	promoterSS (CR_08100C_B)	-promoterSS (CR_08100C_B)	43	CR_08110W_B
ADR1_30min_peak_575	Ca22chr5A_C_albicans_SC5314	515408	515408	+	10.7056	NA	promoterSS (C5_02320C_A)	-promoterSS (C5_02320C_A)	-222	C5_02320C_A
ADR1_30min_peak_374	Ca22chr4A_C_albicans_SC5314	248203	248203	+	10.7056	NA	promoterSS (C4_01220C_A)	-promoterSS (C4_01220C_A)	33	C4_01220C_A
ADR1_30min_peak_247	Ca22chr2B_C_albicans_SC5314	1260826	1260826	+	10.6883	NA	promoterSS (C2_06170C_B)	-promoterSS (C2_06170C_B)	837	C2_06180C_B
ADR1_30min_peak_780	Ca22chrRB_C_albicans_SC5314	433038	433038	+	10.5873	NA	promoterSS (CR_01980C_B)	-promoterSS (CR_01980C_B)	-834	CR_01980C_B
ADR1_30min_peak_722	Ca22chr7B_C_albicans_SC5314	817698	817698	+	10.5873	NA	TTS (C7_03670W_B)	TS (C7_03670W_B)	102	C7_03680W_B
ADR1_30min_peak_291	Ca22chr3A_C_albicans_SC5314	1047136	1047136	+	10.5873	NA	promoterSS (C3_04890W_A)	-promoterSS (C3_04890W_A)	-751	C3_04890W_A
ADR1_30min_peak_442	Ca22chr4A_C_albicans_SC5314	770333	770333	+	10.3527	NA	promoterSS (C4_03590C_A)	-promoterSS (C4_03590C_A)	-952	C4_03590C_A
ADR1_30min_peak_553	Ca22chr4B_C_albicans_SC5314	400309	400309	+	10.3527	NA	TTS (C4_02020W_B)	TS (C4_02020W_B)	2144	C4_02020W_B
ADR1_30min_peak_314	Ca22chr3B_C_albicans_SC5314	796783	796783	+	10.3527	NA	promoterSS (C3_03800W_B)	-promoterSS (C3_03800W_B)	-940	C3_03800W_B
ADR1_30min_peak_793	Ca22chrRB_C_albicans_SC5314	1163204	1163204	+	10.2364	NA	promoterSS (CR_05450C_B)	-promoterSS (CR_05450C_B)	27	CR_05450C_B
ADR1_30min_peak_27	Ca22chr1A_C_albicans_SC5314	1687689	1687689	+	10.1995	NA	Intergenic	Intergenic	-3603	C1_07770W_A
ADR1_30min_peak_619	Ca22chr6A_C_albicans_SC5314	560539	560539	+	10.1715	NA	TTS (C6_02720C_A)	TS (C6_02720C_A)	-1131	C6_02710C_A
ADR1_30min_peak_661	Ca22chr7A_C_albicans_SC5314	234655	234655	+	10.0834	NA	Intergenic	Intergenic	1907	C7_01130C_A
ADR1_30min_peak_738	Ca22chrRA_C_albicans_SC5314	433062	433062	+	10.0056	NA	promoterSS (CR_01980C_A)	-promoterSS (CR_01980C_A)	-834	CR_01980C_A
ADR1_30min_peak_85	Ca22chr1B_C_albicans_SC5314	2273459	2273459	+	10.0056	NA	exon (C1_10290W_B, exon 1 of 1)	-exon (C1_10290W_B, exon 1 of 1)	2030	C1_10290W_B
ADR1_30min_peak_20	Ca22chr1A_C_albicans_SC5314	1463927	1463927	+	10.0056	NA	TTS (C1_06870C_A)	TS (C1_06870C_A)	710	C1_06870C_A
ADR1_30min_peak_180	Ca22chr2A_C_albicans_SC5314	790307	790307	+	9.89496	NA	promoterSS (C2_03740W_A)	-promoterSS (C2_03740W_A)	81	C2_03740W_A
ADR1_30min_peak_736	Ca22chrRA_C_albicans_SC5314	276827	276827	+	9.89106	NA	promoterSS (CR_01190C_A)	-promoterSS (CR_01190C_A)	-276	CR_01190C_A
ADR1_30min_peak_634	Ca22chr6B_C_albicans_SC5314	66507	66507	+	9.89106	NA	promoterSS (C6_00370C_B)	-promoterSS (C6_00370C_B)	-524	C6_00370C_B
ADR1_30min_peak_54	Ca22chr1B_C_albicans_SC5314	231239	231239	+	9.89106	NA	Intergenic	Intergenic	-1449	C1_01140C_B
ADR1_30min_peak_733	Ca22chrRA_C_albicans_SC5314	45374	45374	+	9.77699	NA	promoterSS (CR_00180C_A)	-promoterSS (CR_00180C_A)	-209	CR_00190W_A
ADR1_30min_peak_720	Ca22chr7B_C_albicans_SC5314	743849	743849	+	9.77699	NA	promoterSS (C7_03370C_B)	-promoterSS (C7_03370C_B)	-189	C7_03370C_B
ADR1_30min_peak_141	Ca22chr2A_C_albicans_SC5314	557556	557556	+	9.67767	NA	promoterSS (C2_02780C_A)	-promoterSS (C2_02780C_A)	-977	C2_02780C_A
ADR1_30min_peak_806	Ca22chrRB_C_albicans_SC5314	1854926	1854926	+	9.66347	NA	promoterSS (CR_08600C_B)	-promoterSS (CR_08600C_B)	-318	CR_08600C_B
ADR1_30min_peak_274	Ca22chr3A_C_albicans_SC5314	796560	796560	+	9.55031	NA	TTS (C3_03790W_A)	TS (C3_03790W_A)	-1177	C3_03800W_A
ADR1_30min_peak_207	Ca22chr2A_C_albicans_SC5314	1127607	1127607	+	9.33127	NA	promoterSS (C2_05530C_A)	-promoterSS (C2_05530C_A)	-370	C2_05530C_A
ADR1_30min_peak_503	Ca22chr4A_C_albicans_SC5314	1254950	1254950	+	9.3259	NA	TTS (C4_05690W_A)	TS (C4_05690W_A)	-1216	C4_05700W_A
ADR1_30min_peak_573	Ca22chr5A_C_albicans_SC5314	243116	243116	+	9.21473	NA	Intergenic	Intergenic	2481	C5_01100C_A
ADR1_30min_peak_401	Ca22chr4A_C_albicans_SC5314	476285	476285	+	9.21473	NA	Intergenic	Intergenic	-3135	C4_02380W_A
ADR1_30min_peak_407	Ca22chr4A_C_albicans_SC5314	530198	530198	+	9.12207	NA	promoterSS (C4_02550C_A)	-promoterSS (C4_02550C_A)	-907	C4_02550C_A
ADR1_30min_peak_305	Ca22chr3B_C_albicans_SC5314	22894	22894	+	9.11696	NA	promoterSS (C3_00160C_B)	-promoterSS (C3_00160C_B)	198	C3_00170C_B
ADR1_30min_peak_181	Ca22chr2A_C_albicans_SC5314	798707	798707	+	9.01627	NA	promoterSS (C2_03770C_A)	-promoterSS (C2_03770C_A)	-624	C2_03770C_A
ADR1_30min_peak_755	Ca22chrRA_C_albicans_SC5314	1560408	1560408	+	9.01408	NA	TTS (CR_07150W_A)	TS (CR_07150W_A)	1382	CR_07150W_A
ADR1_30min_peak_749	Ca22chrRA_C_albicans_SC5314	1150930	1150930	+	8.88466	NA	promoterSS (CR_05350W_A)	-promoterSS (CR_05350W_A)	-708	CR_05350W_A
ADR1_30min_peak_700	Ca22chr7B_C_albicans_SC5314	221070	221070	+	8.88466	NA	promoterSS (C7_01040C_B)	-promoterSS (C7_01040C_B)	-460	C7_01040C_B
ADR1_30min_peak_197	Ca22chr2A_C_albicans_SC5314	1025566	1025566	+	8.8229	NA	promoterSS (C2_04910W_A)	-promoterSS (C2_04910W_A)	-595	C2_04910W_A
ADR1_30min_peak_363	Ca22chr4A_C_albicans_SC5314	151984	151984	+	8.77569	NA	TTS (C4_00850C_A)	TS (C4_00850C_A)	1646	C4_00840W_A
ADR1_30min_peak_524	Ca22chr4A_C_albicans_SC5314	1385233	1385233	+	8.66739	NA	promoterSS (C4_06200W_A)	-promoterSS (C4_06200W_A)	727	C4_06190C_A
ADR1_30min_peak_30	Ca22chr1A_C_albicans_SC5314	1757254	1757254	+	8.65645	NA	promoterSS (C1_08070W_A)	-promoterSS (C1_08070W_A)	-725	C1_08070W_A
ADR1_30min_peak_621	Ca22chr6A_C_albicans_SC5314	747229	747229	+	8.6014	NA	promoterSS (C6_03510C_A)	-promoterSS (C6_03510C_A)	83	C6_03510C_A
ADR1_30min_peak_808	Ca22chrRB_C_albicans_SC5314	1909241	1909241	+	8.55956	NA	promoterSS (CR_08900C_B)	-promoterSS (CR_08900C_B)	-469	CR_08900C_B
ADR1_30min_peak_591	Ca22chr5B_C_albicans_SC5314	73698	73698	+	8.45234	NA	TTS (C5_00400C_B)	TS (C5_00400C_B)	-1597	C5_00390C_B
ADR1_30min_peak_317	Ca22chr3B_C_albicans_SC5314	948739	948739	+	8.45234	NA	Intergenic	Intergenic	3232	C3_04530C_B
ADR1_30min_peak_550	Ca22chr4A_C_albicans_SC5314	1589781	1589781	+	8.40072	NA	promoterSS (C4_07200C_A)	-promoterSS (C4_07200C_A)	74	C4_07210W_A
ADR1_30min_peak_799	Ca22chrRB_C_albicans_SC5314	1582092	1582092	+	8.34555	NA	promoterSS (CR_07250C_B)	-promoterSS (CR_07250C_B)	448	CR_07260C_B
ADR1_30min_peak_504	Ca22chr4A_C_albicans_SC5314	1260270	1260270	+	8.34555	NA	Intergenic	Intergenic	-2355	C4_05720W_A
ADR1_30min_peak_158	Ca22chr2A_C_albicans_SC5314	633284	633284	+	8.34555	NA	TTS (C2_03120W_A)	TS (C2_03120W_A)	236	C2_03130W_A
ADR1_30min_peak_745	Ca22chrRA_C_albicans_SC5314	1109642	1109642	+	8.2394	NA	promoterSS (CR_05120W_A)	-promoterSS (CR_05120W_A)	-825	CR_05120W_A
ADR1_30min_peak_117	Ca22chr2A_C_albicans_SC5314	170519	170519	+	8.2394	NA	exon (C2_01020W_A, exon 1 of 1)	-exon (C2_01020W_A, exon 1 of 1)	330	C2_01020W_A
ADR1_30min_peak_71	Ca22chr1B_C_albicans_SC5314	1568488	1568488	+	8.2394	NA	Intergenic	Intergenic	1634	C1_07310C_B
ADR1_30min_peak_19	Ca22chr1A_C_albicans_SC5314	1166068	1166068	+	8.2394	NA	promoterSS (C1_05560W_A)	-promoterSS (C1_05560W_A)	546	C1_05550C_A
ADR1_30min_peak_61	Ca22chr1B_C_albicans_SC5314	666321	666321	+	8.23748	NA	Intergenic	Intergenic	-1947	C1_03190C_B
ADR1_30min_peak_118	Ca22chr2A_C_albicans_SC5314	172855	172855	+	8.17826	NA	promoterSS (C2_01040W_A)	-promoterSS (C2_01040W_A)	-273	C2_01040W_A
ADR1_30min_peak_468	Ca22chr4A_C_albicans_SC5314	998356	998356	+	8.13386	NA	promoterSS (C4_04620C_A)	-promoterSS (C4_04620C_A)	-747	C4_04620C_A
ADR1_30min_peak_449	Ca22chr4A_C_albicans_SC5314	865969	865969	+	8.13386	NA	promoterSS (C4_04040W_A)	-promoterSS (C4_04040W_A)	-809	C4_04040W_A
ADR1_30min_peak_635	Ca22chr6B_C_albicans_SC5314	413288	413288	+	8.11242	NA	promoterSS (C6_02010C_B)	-promoterSS (C6_02010C_B)	-724	C6_02010C_B
ADR1_30min_peak_143	Ca22chr2A_C_albicans_SC5314	570542	570542	+	8.07171	NA	exon (C2_02850W_A, exon 1 of 1)	-exon (C2_02850W_A, exon 1 of 1)	465	C2_02850W_A
ADR1_30min_peak_779	Ca22chrRB_C_albicans_SC5314	276817	276817	+	8.02879	NA	promoterSS (CR_01190C_B)	-promoterSS (CR_01190C_B)	-267	CR_01190C_B
ADR1_30min_peak_679	Ca22chr7A_C_albicans_SC5314	695334	695334	+	7.92436	NA	promoterSS (C7_03210W_A)	-promoterSS (C7_03210W_A)	-277	C7_03210W_A
ADR1_30min_peak_436	Ca22chr4A_C_albicans_SC5314	735109	735109	+	7.92436	NA	exon (C4_03500C_A, exon 1 of 1)	-exon (C4_03500C_A, exon 1 of 1)	281	C4_03500C_A
ADR1_30min_peak_789	Ca22chrRB_C_albicans_SC5314	1122524	1122524	+	7.82042	NA	exon (CR_05190W_B, exon 1 of 1)	-exon (CR_05190W_B, exon 1 of 1)	436	CR_05190W_B
ADR1_30min_peak_581	Ca22chr5A_C_albicans_SC5314	784953	784953	+	7.82042	NA	promoterSS (C5_03490C_A)	-promoterSS (C5_03490C_A)	-606	C5_03500W_A
ADR1_30min_peak_719	Ca22chr7B_C_albicans_SC5314	695203	695203	+	7.71721	NA	promoterSS (C7_03210W_B)	-promoterSS (C7_03210W_B)	-438	C7_03210W_B
ADR1_30min_peak_756	Ca22chrRA_C_albicans_SC5314	1582379	1582379	+	7.61453	NA	promoterSS (CR_07250C_A)	-promoterSS (CR_07250C_A)	245	CR_07260C_A
ADR1_30min_peak_797	Ca22chrRB_C_albicans_SC5314	1356818	1356818	+	7.61453	NA	Intergenic	Intergenic	-6420	CR_06380C_B
ADR1_30min_peak_781	Ca22chrRB_C_albicans_SC5314	453470	453470	+	7.61453	NA	TTS (CR_02070C_B)	TS (CR_02070C_B)	537	CR_02060W_B
ADR1_30min_peak_660	Ca22chr7A_C_albicans_SC5314	221070	221070	+	7.61453	NA	promoterSS (C7_01040C_A)	-promoterSS (C7_01040C_A)	-459	C7_01040C_A
ADR1_30min_peak_311	Ca22chr3B_C_albicans_SC5314	680955	680955	+	7.53948	NA	TTS (C3_03210W_B)	TS (C3_03210W_B)	309	C3_03220C_B
ADR1_30min_peak_560	Ca22chr4B_C_albicans_SC5314	995576	995576	+	7.48406	NA	TTS (C4_04620C_B)	TS (C4_04620C_B)	2052	C4_04620C_B
ADR1_30min_peak_186	Ca22chr2A_C_albicans_SC5314	865100	865100	+	7.30987	NA	exon (C2_04110W_A, exon 2 of 2)	-exon (C2_04110W_A, exon 2 of 2)	915	C2_04110W_A
ADR1_30min_peak_740	Ca22chrRA_C_albicans_SC5314	517554	517554	+	7.10945	NA	promoterSS (CR_02340W_A)	-promoterSS (CR_02340W_A)	308	CR_02330C_A
ADR1_30min_peak_669	Ca22chr7A_C_albicans_SC5314	428584	428584	+	7.10945	NA	Intergenic	Intergenic	3087	C7_01990C_A
ADR1_30min_peak_481	Ca22chr4A_C_albicans_SC5314	1066628	1066628	+	7.01021	NA	exon (C4_04990C_A, exon 1 of 1)	-exon (C4_04990C_A, exon 1 of 1)	342	C4_04990C_A
ADR1_30min_peak_421	Ca22chr4A_C_albicans_SC5314	615369	615369	+	7.01021	NA	TTS (C4_02960W_A)	TS (C4_02960W_A)	5192	C4_02970C_A
ADR1_30min_peak_689	Ca22chr7A_C_albicans_SC5314	924269	924269	+	6.91154	NA	TTS (C7_04240C_A)	TS (C7_04240C_A)	2108	C7_04240C_A
ADR1_30min_peak_601	Ca22chr5B_C_albicans_SC5314	760865	760865	+	6.91154	NA	TTS (C5_03340W_B)	TS (C5_03340W_B)	275	C5_03340W_B
ADR1_30min_peak_81	Ca22chr1B_C_albicans_SC5314	2003910	2003910	+	6.91154	NA	promoterSS (C1_09150W_B)	-promoterSS (C1_09150W_B)	-887	C1_09150W_B
ADR1_30min_peak_472	Ca22chr4A_C_albicans_SC5314	1029323	1029323	+	6.87584	NA	exon (C4_04790W_A, exon 1 of 1)	-exon (C4_04790W_A, exon 1 of 1)	1791	C4_04790W_A
ADR1_30min_peak_280	Ca22chr3A_C_albicans_SC5314	868224	868224	+	6.73569	NA	exon (C3_04160W_A, exon 1 of 1)	-exon (C3_04160W_A, exon 1 of 1)	1171	C3_04160W_A
ADR1_30min_peak_172	Ca22chr2A_C_albicans_SC5314	737031	737031	+	6.71551	NA	Intergenic	Intergenic	5328	C2_03520C_A
ADR1_30min_peak_614	Ca22chr6A_C_albicans_SC5314	413321	413321	+	6.57204	NA	promoterSS (C6_02010C_A)	-promoterSS (C6_02010C_A)	-717	C6_02010C_A
ADR1_30min_peak_346	Ca22chr4A_C_albicans_SC5314	50459	50459	+	6.52248	NA	promoterSS (C4_00320C_A)	-promoterSS (C4_00320C_A)	49	C4_00320C_A
ADR1_30min_peak_325	Ca22chr3B_C_albicans_SC5314	1349222	1349222	+	6.52248	NA	TTS (C3_05990C_B)	TS (C3_05990C_B)	-1379	C3_05980C_B
ADR1_30min_peak_108	Ca22chr2A_C_albicans_SC5314	138936	138936	+	6.52248	NA	promoterSS (C2_00810C_A)	-promoterSS (C2_00810C_A)	47	C2_00820W_A
ADR1_30min_peak_139	Ca22chr2A_C_albicans_SC5314	528705	528705	+	6.47225	NA	promoterSS (C2_02610C_A)	-promoterSS (C2_02610C_A)	-356	C2_02620W_A
ADR1_30min_peak_594	Ca22chr5B_C_albicans_SC5314	242928	242928	+	6.4267	NA	Intergenic	Intergenic	2658	C5_01100C_B
[truncated: 77 more rows]
